# Supplementary material for: Root-centered sodium sequestration and transcriptomic regulation under salt and alkali stress in wild soybean (Glycine soja)
Source: Front Plant Sci. 2025 Sep 18;16:1675559. doi: 10.3389/fpls.2025.1675559 (PMC12488681; doi:10.3389/fpls.2025.1675559)
Supplement: Supplementary Table 1 — Non-redundant unigenes annotated in the transcriptome analysis. [file Table1.xlsx]

## Sheet: Supplementary File 3
	Gene ID	Gene Description	GO ID	GO Term	GO Description	KO ID	KO Name	Pathway ID	Pathway Definition	EggNOG ID	EggNOG Functional Categories	NR Hit-name	NR Description	Swiss-Prot Hit-name	Swiss-Prot Description	Pfam ID	Domain	Domain Description
1	Glysoja.13G037135	hypothetical protein D0Y65_037124 [Glycine soja]	------	------	------	------	------	------	------	ENOG410Y3U1	S:Function unknown	XP_028195603.1	myosin-11-like isoform X2 [Glycine soja]	------	------	PF19220.1;;PF17078.6	Crescentin;;SHE3	Crescentin protein;;SWI5-dependent HO expression protein 3
1	Glysoja.08G019386	COP1-interactive protein 1 isoform A [Glycine soja]	GO:0003779	molecular_function;;	MF:actin binding;;	------	------	------	------	ENOG4111UGN	S:Function unknown	KHN16755.1	hypothetical protein glysoja_002852 [Glycine soja]	sp|F4JZY1|CIP1_ARATH;;	COP1-interactive protein 1 OS=Arabidopsis thaliana OX=3702 GN=CIP1 PE=1 SV=1;;	PF19220.1;;PF08614.12;;PF00038.22;;PF12718.8;;PF10473.10;;PF16516.6	Crescentin;;ATG16;;Filament;;Tropomyosin_1;;CENP-F_leu_zip;;CC2-LZ	Crescentin protein;;Autophagy protein 16;;Intermediate filament protein;;Tropomyosin like;;Leucine-rich repeats of kinetochore protein Cenp-F/LEK1;;Leucine zipper of domain CC2 of NEMO, NF-kappa-B essential modulator
1	Glysoja.04G009886	Protein MICROTUBULE BINDING PROTEIN 2C isoform A [Glycine soja]	GO:0010375;;GO:0010497;;GO:0051607;;GO:0051493;;GO:0002230;;GO:0009414;;GO:0051224;;GO:0043622;;GO:0015630;;GO:0008017;;GO:0003723	biological_process;;biological_process;;biological_process;;biological_process;;biological_process;;biological_process;;biological_process;;biological_process;;cellular_component;;molecular_function;;molecular_function;;	BP:stomatal complex patterning;;BP:plasmodesmata-mediated intercellular transport;;BP:defense response to virus;;BP:regulation of cytoskeleton organization;;BP:positive regulation of defense response to virus by host;;BP:response to water deprivation;;BP:negative regulation of protein transport;;BP:cortical microtubule organization;;CC:microtubule cytoskeleton;;MF:microtubule binding;;MF:RNA bind…	------	------	------	------	ENOG410XZR4	S:Function unknown	XP_006578519.1	protein MICROTUBULE BINDING PROTEIN 2C [Glycine max]	sp|Q9LEZ4|MBP2C_ARATH;;	Protein MICROTUBULE BINDING PROTEIN 2C OS=Arabidopsis thaliana OX=3702 GN=MBP2C PE=1 SV=1;;	PF19220.1	Crescentin	Crescentin protein
1	Glysoja.08G021434	hypothetical protein D0Y65_021425 [Glycine soja]	GO:0016021;;GO:0005886;;GO:0022857	cellular_component;;cellular_component;;molecular_function;;	CC:integral component of membrane;;CC:plasma membrane;;MF:transmembrane transporter activity;;	------	------	------	------	ENOG4111I51	S:Function unknown	XP_028244900.1	uncharacterized protein At4g15545-like [Glycine soja]	sp|Q93W28|Y4554_ARATH;;	Uncharacterized protein At4g15545 OS=Arabidopsis thaliana OX=3702 GN=At4g15545 PE=1 SV=1;;	PF19220.1	Crescentin	Crescentin protein
1	Glysoja.15G041629	hypothetical protein D0Y65_041611 [Glycine soja]	GO:0016021;;GO:0005886;;GO:0022857	cellular_component;;cellular_component;;molecular_function;;	CC:integral component of membrane;;CC:plasma membrane;;MF:transmembrane transporter activity;;	------	------	------	------	ENOG4111I51	S:Function unknown	RZB65611.1	hypothetical protein D0Y65_041611 [Glycine soja]	sp|Q93W28|Y4554_ARATH;;	Uncharacterized protein At4g15545 OS=Arabidopsis thaliana OX=3702 GN=At4g15545 PE=1 SV=1;;	PF19220.1	Crescentin	Crescentin protein
1	Glysoja.09G024725	hypothetical protein D0Y65_024715 [Glycine soja]	------	------	------	------	------	------	------	ENOG410YG0K	S:Function unknown	RZB92937.1	hypothetical protein D0Y65_024715 [Glycine soja]	sp|P0CB23|Y4862_ARATH;;	Uncharacterized protein At4g38062 OS=Arabidopsis thaliana OX=3702 GN=At4g38062 PE=4 SV=1;;	PF19220.1	Crescentin	Crescentin protein
1	Glysoja.06G014666	hypothetical protein D0Y65_014660 [Glycine soja]	GO:0005774	cellular_component;;	CC:vacuolar membrane;;	------	------	------	------	ENOG41117CB	S:Function unknown	KRH53705.1	hypothetical protein GLYMA_06G141300 [Glycine max]	sp|F4KEW8|NET4A_ARATH;;	Protein NETWORKED 4A OS=Arabidopsis thaliana OX=3702 GN=NET4A PE=2 SV=1;;	PF19220.1	Crescentin	Crescentin protein
1	Glysoja.02G003733	WPP domain-interacting tail-anchored protein 2 isoform A [Glycine soja]	GO:0016021	cellular_component;;	CC:integral component of membrane;;	------	------	------	------	ENOG410YFHB	S:Function unknown	XP_006574977.1	WPP domain-interacting tail-anchored protein 2 isoform X1 [Glycine max]	sp|A8MQR0|WIT2_ARATH;;	WPP domain-interacting tail-anchored protein 2 OS=Arabidopsis thaliana OX=3702 GN=WIT2 PE=1 SV=1;;	PF19220.1	Crescentin	Crescentin protein
1	Glysoja.11G031601	hypothetical protein D0Y65_031589 [Glycine soja]	GO:0016021	cellular_component;;	CC:integral component of membrane;;	------	------	------	------	ENOG410YQXW	S:Function unknown	NP_001239856.1	uncharacterized protein LOC100795179 precursor [Glycine max]	------	------	PF19220.1	Crescentin	Crescentin protein
1	Glysoja.11G029478	hypothetical protein D0Y65_029468 [Glycine soja]	GO:0016021	cellular_component;;	CC:integral component of membrane;;	------	------	------	------	ENOG410XXAW	S:Function unknown	XP_028188503.1	myosin-4-like isoform X1 [Glycine soja]	------	------	PF19220.1	Crescentin	Crescentin protein
1	Glysoja.14G038441	hypothetical protein D0Y65_038429 [Glycine soja]	GO:0007131;;GO:0010581;;GO:0019252;;GO:0009507	biological_process;;biological_process;;biological_process;;cellular_component;;	BP:reciprocal meiotic recombination;;BP:regulation of starch biosynthetic process;;BP:starch biosynthetic process;;CC:chloroplast;;	------	------	------	------	ENOG4111PE7	S:Function unknown	XP_028200187.1	myosin-4-like [Glycine soja]	------	------	PF19220.1	Crescentin	Crescentin protein
1	Glysoja.12G033152	hypothetical protein D0Y65_033141 [Glycine soja]	GO:0016021	cellular_component;;	CC:integral component of membrane;;	------	------	------	------	ENOG410XXAW	S:Function unknown	XP_028194297.1	myosin-4-like [Glycine soja]	------	------	PF19220.1	Crescentin	Crescentin protein
1	Glysoja.05G013260	putative GPI-anchored protein isoform A [Glycine soja]	GO:0016021	cellular_component;;	CC:integral component of membrane;;	------	------	------	------	ENOG410YGU9	S:Function unknown	XP_028234044.1	uncharacterized GPI-anchored protein At4g28100-like [Glycine soja]	sp|Q9SUC9|UGPI7_ARATH;;	Uncharacterized GPI-anchored protein At4g28100 OS=Arabidopsis thaliana OX=3702 GN=At4g28100 PE=2 SV=1;;	PF19160.1	SPARK	SPARK
1	Glysoja.08G019676	putative GPI-anchored protein [Glycine soja]	GO:0016021	cellular_component;;	CC:integral component of membrane;;	------	------	------	------	ENOG410YGU9	S:Function unknown	XP_028245242.1	uncharacterized GPI-anchored protein At4g28100-like [Glycine soja]	sp|Q9SUC9|UGPI7_ARATH;;	Uncharacterized GPI-anchored protein At4g28100 OS=Arabidopsis thaliana OX=3702 GN=At4g28100 PE=2 SV=1;;	PF19160.1	SPARK	SPARK
1	Glysoja.07G017429	putative GPI-anchored protein [Glycine soja]	------	------	------	------	------	------	------	ENOG410YGU9	S:Function unknown	XP_028239926.1	uncharacterized GPI-anchored protein At4g28100-like [Glycine soja]	sp|Q9SUC9|UGPI7_ARATH;;	Uncharacterized GPI-anchored protein At4g28100 OS=Arabidopsis thaliana OX=3702 GN=At4g28100 PE=2 SV=1;;	PF19160.1	SPARK	SPARK
1	Glysoja.12G034955	putative GPI-anchored protein [Glycine soja]	GO:0016021	cellular_component;;	CC:integral component of membrane;;	------	------	------	------	ENOG410YB0S	S:Function unknown	XP_028194111.1	uncharacterized GPI-anchored protein At4g28100-like [Glycine soja]	sp|Q9SUC9|UGPI7_ARATH;;	Uncharacterized GPI-anchored protein At4g28100 OS=Arabidopsis thaliana OX=3702 GN=At4g28100 PE=2 SV=1;;	PF19160.1	SPARK	SPARK
1	Glysoja.09G024510	putative GPI-anchored protein [Glycine soja]	------	------	------	------	------	------	------	ENOG410YGU9	S:Function unknown	XP_003534147.1	uncharacterized GPI-anchored protein At4g28100 [Glycine max]	sp|Q9SUC9|UGPI7_ARATH;;	Uncharacterized GPI-anchored protein At4g28100 OS=Arabidopsis thaliana OX=3702 GN=At4g28100 PE=2 SV=1;;	PF19160.1	SPARK	SPARK
1	Glysoja.12G033952	putative GPI-anchored protein [Glycine soja]	GO:0016021	cellular_component;;	CC:integral component of membrane;;	------	------	------	------	ENOG410YB0S	S:Function unknown	XP_003540881.1	uncharacterized GPI-anchored protein At4g28100 [Glycine max]	sp|Q9SUC9|UGPI7_ARATH;;	Uncharacterized GPI-anchored protein At4g28100 OS=Arabidopsis thaliana OX=3702 GN=At4g28100 PE=2 SV=1;;	PF19160.1	SPARK	SPARK
1	Glysoja.06G016215	putative GPI-anchored protein [Glycine soja]	GO:0016021	cellular_component;;	CC:integral component of membrane;;	------	------	------	------	ENOG410YB0S	S:Function unknown	XP_003526297.1	uncharacterized GPI-anchored protein At4g28100 [Glycine max]	sp|Q9SUC9|UGPI7_ARATH;;	Uncharacterized GPI-anchored protein At4g28100 OS=Arabidopsis thaliana OX=3702 GN=At4g28100 PE=2 SV=1;;	PF19160.1	SPARK	SPARK
1	Glysoja.15G040559	putative GPI-anchored protein isoform B [Glycine soja]	GO:0016021;;GO:0009506;;GO:0005886	cellular_component;;cellular_component;;cellular_component;;	CC:integral component of membrane;;CC:plasmodesma;;CC:plasma membrane;;	------	------	------	------	ENOG410YBW4	S:Function unknown	RZB64030.1	putative GPI-anchored protein isoform B [Glycine soja]	sp|Q8GUI4|UGPI6_ARATH;;	Uncharacterized GPI-anchored protein At1g61900 OS=Arabidopsis thaliana OX=3702 GN=At1g61900 PE=2 SV=1;;	PF19160.1	SPARK	SPARK
1	Glysoja.11G031303	putative GPI-anchored protein isoform B [Glycine soja]	GO:0016021;;GO:0009506;;GO:0005886	cellular_component;;cellular_component;;cellular_component;;	CC:integral component of membrane;;CC:plasmodesma;;CC:plasma membrane;;	------	------	------	------	ENOG410YBW4	S:Function unknown	RZB82007.1	putative GPI-anchored protein isoform B [Glycine soja]	sp|Q8GUI4|UGPI6_ARATH;;	Uncharacterized GPI-anchored protein At1g61900 OS=Arabidopsis thaliana OX=3702 GN=At1g61900 PE=2 SV=1;;	PF19160.1	SPARK	SPARK
1	Glysoja.12G033025	putative GPI-anchored protein isoform A [Glycine soja]	GO:0016021;;GO:0005886	cellular_component;;cellular_component;;	CC:integral component of membrane;;CC:plasma membrane;;	------	------	------	------	ENOG4111AH0	S:Function unknown	RZB73656.1	putative GPI-anchored protein isoform A [Glycine soja]	sp|Q8GUI4|UGPI6_ARATH;;	Uncharacterized GPI-anchored protein At1g61900 OS=Arabidopsis thaliana OX=3702 GN=At1g61900 PE=2 SV=1;;	PF19160.1	SPARK	SPARK
1	Glysoja.12G033887	hypothetical protein D0Y65_033876 [Glycine soja]	GO:0016021;;GO:0005886	cellular_component;;cellular_component;;	CC:integral component of membrane;;CC:plasma membrane;;	------	------	------	------	ENOG410YBW4	S:Function unknown	RZB75174.1	hypothetical protein D0Y65_033876 [Glycine soja]	sp|Q8GUI4|UGPI6_ARATH;;	Uncharacterized GPI-anchored protein At1g61900 OS=Arabidopsis thaliana OX=3702 GN=At1g61900 PE=2 SV=1;;	PF19160.1	SPARK	SPARK
1	Glysoja.09G024994	hypothetical protein D0Y65_024984 [Glycine soja]	GO:0016021;;GO:0005886	cellular_component;;cellular_component;;	CC:integral component of membrane;;CC:plasma membrane;;	------	------	------	------	ENOG4111AH0	S:Function unknown	RZB93395.1	hypothetical protein D0Y65_024984 [Glycine soja]	sp|Q8GUI4|UGPI6_ARATH;;	Uncharacterized GPI-anchored protein At1g61900 OS=Arabidopsis thaliana OX=3702 GN=At1g61900 PE=2 SV=1;;	PF19160.1	SPARK	SPARK
1	Glysoja.14G038728	putative receptor-like protein kinase [Glycine soja]	GO:0046777;;GO:0016021;;GO:0005886;;GO:0016301;;GO:0004674;;GO:0004714;;GO:0004672;;GO:0005524	biological_process;;cellular_component;;cellular_component;;molecular_function;;molecular_function;;molecular_function;;molecular_function;;molecular_function;;	BP:protein autophosphorylation;;CC:integral component of membrane;;CC:plasma membrane;;MF:kinase activity;;MF:protein serine/threonine kinase activity;;MF:transmembrane receptor protein tyrosine kinase activity;;MF:protein kinase activity;;MF:ATP binding;;	------	------	------	------	COG0515	T:Signal transduction mechanisms	RZB69043.1	putative receptor-like protein kinase [Glycine soja]	sp|O04086|Y1105_ARATH;;	Probable receptor-like protein kinase At1g11050 OS=Arabidopsis thaliana OX=3702 GN=At1g11050 PE=2 SV=1;;	PF19160.1	SPARK	SPARK
1	Glysoja.03G005824	UTP:RNA uridylyltransferase 1 isoform A [Glycine soja]	GO:0016779;;GO:0050265	molecular_function;;molecular_function;;	MF:nucleotidyltransferase activity;;MF:RNA uridylyltransferase activity;;	------	------	------	------	COG5260	L:Replication, recombination and repair	XP_028224132.1	UTP:RNA uridylyltransferase 1-like [Glycine soja]	sp|O64642|URT1_ARATH;;	UTP:RNA uridylyltransferase 1 OS=Arabidopsis thaliana OX=3702 GN=URT1 PE=1 SV=2;;	PF19088.1;;PF03828.20;;PF01909.24;;PF18765.2	TUTase;;PAP_assoc;;NTP_transf_2;;Polbeta	TUTase nucleotidyltransferase domain;;Cid1 family poly A polymerase;;Nucleotidyltransferase domain;;Polymerase beta, Nucleotidyltransferase
1	Glysoja.07G017249	UTP:RNA uridylyltransferase 1 isoform A [Glycine soja]	GO:0016779	molecular_function;;	MF:nucleotidyltransferase activity;;	------	------	------	------	COG5260	L:Replication, recombination and repair	XP_003529982.1	UTP:RNA uridylyltransferase 1 [Glycine max]	sp|O64642|URT1_ARATH;;	UTP:RNA uridylyltransferase 1 OS=Arabidopsis thaliana OX=3702 GN=URT1 PE=1 SV=2;;	PF19088.1;;PF03828.20;;PF01909.24;;PF18765.2	TUTase;;PAP_assoc;;NTP_transf_2;;Polbeta	TUTase nucleotidyltransferase domain;;Cid1 family poly A polymerase;;Nucleotidyltransferase domain;;Polymerase beta, Nucleotidyltransferase
1	Glysoja.18G047430	Protein HESO1 isoform B [Glycine soja]	GO:0060964;;GO:0071076;;GO:0005737;;GO:0005634;;GO:0016779;;GO:0050265	biological_process;;biological_process;;cellular_component;;cellular_component;;molecular_function;;molecular_function;;	BP:regulation of gene silencing by miRNA;;BP:RNA 3' uridylation;;CC:cytoplasm;;CC:nucleus;;MF:nucleotidyltransferase activity;;MF:RNA uridylyltransferase activity;;	------	------	------	------	COG5260	L:Replication, recombination and repair	XP_028215568.1	protein HESO1-like isoform X1 [Glycine soja]	sp|Q5XET5|HESO1_ARATH;;	Protein HESO1 OS=Arabidopsis thaliana OX=3702 GN=HESO1 PE=1 SV=1;;	PF19088.1;;PF01909.24	TUTase;;NTP_transf_2	TUTase nucleotidyltransferase domain;;Nucleotidyltransferase domain
1	Glysoja.13G036914	Protein HESO1 isoform A [Glycine soja]	GO:0060964;;GO:0071076;;GO:0005737;;GO:0005634;;GO:0016779;;GO:0050265	biological_process;;biological_process;;cellular_component;;cellular_component;;molecular_function;;molecular_function;;	BP:regulation of gene silencing by miRNA;;BP:RNA 3' uridylation;;CC:cytoplasm;;CC:nucleus;;MF:nucleotidyltransferase activity;;MF:RNA uridylyltransferase activity;;	------	------	------	------	COG5260	L:Replication, recombination and repair	XP_006591354.1	protein HESO1 [Glycine max]	sp|Q5XET5|HESO1_ARATH;;	Protein HESO1 OS=Arabidopsis thaliana OX=3702 GN=HESO1 PE=1 SV=1;;	PF19088.1;;PF01909.24	TUTase;;NTP_transf_2	TUTase nucleotidyltransferase domain;;Nucleotidyltransferase domain
1	Glysoja.06G014837	Protein HESO1 [Glycine soja]	GO:0016779;;GO:0004652	molecular_function;;molecular_function;;	MF:nucleotidyltransferase activity;;MF:polynucleotide adenylyltransferase activity;;	------	------	------	------	COG5260;;COG2939	L:Replication, recombination and repair;;E:Amino acid transport and metabolism	XP_025984684.1	protein HESO1-like isoform X1 [Glycine max]	sp|Q5XET5|HESO1_ARATH;;	Protein HESO1 OS=Arabidopsis thaliana OX=3702 GN=HESO1 PE=1 SV=1;;	PF19088.1	TUTase	TUTase nucleotidyltransferase domain
1	Glysoja.04G010147	hypothetical protein D0Y65_010143 [Glycine soja]	GO:0045454;;GO:0016021;;GO:0005623;;GO:0015035;;GO:0009055	biological_process;;cellular_component;;cellular_component;;molecular_function;;molecular_function;;	BP:cell redox homeostasis;;CC:integral component of membrane;;CC:cell;;MF:protein disulfide oxidoreductase activity;;MF:electron carrier activity;;	------	------	------	------	ENOG410ZMB5;;ENOG410YNKJ	S:Function unknown;;	XP_028229274.1	uncharacterized protein LOC114409841 [Glycine soja]	------	------	PF19078.1	Big_12	Bacterial Ig-like domain
1	Glysoja.16G042828	hypothetical protein D0Y65_042806 [Glycine soja]	GO:0016021	cellular_component;;	CC:integral component of membrane;;	------	------	------	------	ENOG410YNKJ	S:Function unknown	XP_028205809.1	uncharacterized protein LOC114389354 isoform X1 [Glycine soja]	------	------	PF19078.1	Big_12	Bacterial Ig-like domain
1	Glysoja.19G050976	hypothetical protein D0Y65_050949 [Glycine soja]	GO:0016021	cellular_component;;	CC:integral component of membrane;;	------	------	------	------	ENOG410YNKJ	S:Function unknown	XP_006604146.1	uncharacterized protein LOC102662543 isoform X1 [Glycine max]	------	------	PF19078.1	Big_12	Bacterial Ig-like domain
1	Glysoja.20G054503	ABC transporter G family member 24 [Glycine soja]	GO:0055085;;GO:0016021;;GO:0005886;;GO:0042626;;GO:0016757;;GO:0004326;;GO:0003887;;GO:0016887;;GO:0005524	biological_process;;cellular_component;;cellular_component;;molecular_function;;molecular_function;;molecular_function;;molecular_function;;molecular_function;;molecular_function;;	BP:transmembrane transport;;CC:integral component of membrane;;CC:plasma membrane;;MF:ATPase activity, coupled to transmembrane movement of substances;;MF:transferase activity, transferring glycosyl groups;;MF:tetrahydrofolylpolyglutamate synthase activity;;MF:DNA-directed DNA polymerase activity;;MF:ATPase activity;;MF:ATP binding;;	------	------	------	------	COG1131	V:Defense mechanisms	RZB44550.1	ABC transporter G family member 24 [Glycine soja]	sp|Q9MAG3|AB24G_ARATH;;	ABC transporter G family member 24 OS=Arabidopsis thaliana OX=3702 GN=ABCG24 PE=2 SV=2;;	PF19055.1;;PF00078.28;;PF00005.28;;PF01061.25	ABC2_membrane_7;;RVT_1;;ABC_tran;;ABC2_membrane	ABC-2 type transporter;;Reverse transcriptase;;ABC transporter;;ABC-2 type transporter
1	Glysoja.02G004115	ABC transporter G family member 24 isoform A [Glycine soja]	GO:0055085;;GO:0016021;;GO:0005886;;GO:0042626;;GO:0016887;;GO:0005524	biological_process;;cellular_component;;cellular_component;;molecular_function;;molecular_function;;molecular_function;;	BP:transmembrane transport;;CC:integral component of membrane;;CC:plasma membrane;;MF:ATPase activity, coupled to transmembrane movement of substances;;MF:ATPase activity;;MF:ATP binding;;	------	------	------	------	COG1131	V:Defense mechanisms	XP_003518985.1	ABC transporter G family member 24 isoform X1 [Glycine max]	sp|Q9MAG3|AB24G_ARATH;;	ABC transporter G family member 24 OS=Arabidopsis thaliana OX=3702 GN=ABCG24 PE=2 SV=2;;	PF19055.1;;PF00005.28;;PF01061.25	ABC2_membrane_7;;ABC_tran;;ABC2_membrane	ABC-2 type transporter;;ABC transporter;;ABC-2 type transporter
1	Glysoja.10G027687	ABC transporter G family member 24 [Glycine soja]	GO:0055085;;GO:0016021;;GO:0005886;;GO:0042626;;GO:0016887;;GO:0005524	biological_process;;cellular_component;;cellular_component;;molecular_function;;molecular_function;;molecular_function;;	BP:transmembrane transport;;CC:integral component of membrane;;CC:plasma membrane;;MF:ATPase activity, coupled to transmembrane movement of substances;;MF:ATPase activity;;MF:ATP binding;;	------	------	------	------	COG1131	V:Defense mechanisms	XP_006589413.1	ABC transporter G family member 24 [Glycine max]	sp|Q9MAG3|AB24G_ARATH;;	ABC transporter G family member 24 OS=Arabidopsis thaliana OX=3702 GN=ABCG24 PE=2 SV=2;;	PF19055.1;;PF00005.28;;PF01061.25	ABC2_membrane_7;;ABC_tran;;ABC2_membrane	ABC-2 type transporter;;ABC transporter;;ABC-2 type transporter
1	Glysoja.10G026130	putative white-brown complex-like protein 30 [Glycine soja]	GO:0055085;;GO:0016021;;GO:0009506;;GO:0005886;;GO:0042626;;GO:0016887;;GO:0005524	biological_process;;cellular_component;;cellular_component;;cellular_component;;molecular_function;;molecular_function;;molecular_function;;	BP:transmembrane transport;;CC:integral component of membrane;;CC:plasmodesma;;CC:plasma membrane;;MF:ATPase activity, coupled to transmembrane movement of substances;;MF:ATPase activity;;MF:ATP binding;;	------	------	------	------	COG1131	V:Defense mechanisms	RZB85891.1	putative white-brown complex-like protein 30 [Glycine soja]	sp|Q9FF46|AB28G_ARATH;;	ABC transporter G family member 28 OS=Arabidopsis thaliana OX=3702 GN=ABCG28 PE=3 SV=1;;	PF19055.1;;PF00005.28	ABC2_membrane_7;;ABC_tran	ABC-2 type transporter;;ABC transporter
1	Glysoja.13G036705	putative white-brown complex-like protein 30 [Glycine soja]	GO:0055085;;GO:0016021;;GO:0009506;;GO:0005886;;GO:0042626;;GO:0016887;;GO:0005524	biological_process;;cellular_component;;cellular_component;;cellular_component;;molecular_function;;molecular_function;;molecular_function;;	BP:transmembrane transport;;CC:integral component of membrane;;CC:plasmodesma;;CC:plasma membrane;;MF:ATPase activity, coupled to transmembrane movement of substances;;MF:ATPase activity;;MF:ATP binding;;	------	------	------	------	COG1131	V:Defense mechanisms	XP_028197169.1	putative white-brown complex homolog protein 30 isoform X1 [Glycine soja]	sp|Q9FF46|AB28G_ARATH;;	ABC transporter G family member 28 OS=Arabidopsis thaliana OX=3702 GN=ABCG28 PE=3 SV=1;;	PF19055.1;;PF00005.28	ABC2_membrane_7;;ABC_tran	ABC-2 type transporter;;ABC transporter
1	Glysoja.12G033685	ABC transporter G family member 28 [Glycine soja]	GO:0055085;;GO:0016021;;GO:0005886;;GO:0042626;;GO:0016887;;GO:0005524	biological_process;;cellular_component;;cellular_component;;molecular_function;;molecular_function;;molecular_function;;	BP:transmembrane transport;;CC:integral component of membrane;;CC:plasma membrane;;MF:ATPase activity, coupled to transmembrane movement of substances;;MF:ATPase activity;;MF:ATP binding;;	------	------	------	------	COG1131	V:Defense mechanisms	RZB74850.1	ABC transporter G family member 28 [Glycine soja]	sp|Q9FF46|AB28G_ARATH;;	ABC transporter G family member 28 OS=Arabidopsis thaliana OX=3702 GN=ABCG28 PE=3 SV=1;;	PF19055.1;;PF00005.28	ABC2_membrane_7;;ABC_tran	ABC-2 type transporter;;ABC transporter
1	Glysoja.11G030261	ABC transporter G family member 28 isoform A [Glycine soja]	GO:0055085;;GO:0016021;;GO:0005886;;GO:0042626;;GO:0016887;;GO:0005524	biological_process;;cellular_component;;cellular_component;;molecular_function;;molecular_function;;molecular_function;;	BP:transmembrane transport;;CC:integral component of membrane;;CC:plasma membrane;;MF:ATPase activity, coupled to transmembrane movement of substances;;MF:ATPase activity;;MF:ATP binding;;	------	------	------	------	COG1131	V:Defense mechanisms	XP_014619646.1	ABC transporter G family member 28 [Glycine max]	sp|Q9FF46|AB28G_ARATH;;	ABC transporter G family member 28 OS=Arabidopsis thaliana OX=3702 GN=ABCG28 PE=3 SV=1;;	PF19055.1;;PF00005.28	ABC2_membrane_7;;ABC_tran	ABC-2 type transporter;;ABC transporter
1	Glysoja.03G006204	ABC transporter G family member 28 [Glycine soja]	GO:0055085;;GO:0016021;;GO:0009506;;GO:0005886;;GO:0042626;;GO:0016887;;GO:0005524	biological_process;;cellular_component;;cellular_component;;cellular_component;;molecular_function;;molecular_function;;molecular_function;;	BP:transmembrane transport;;CC:integral component of membrane;;CC:plasmodesma;;CC:plasma membrane;;MF:ATPase activity, coupled to transmembrane movement of substances;;MF:ATPase activity;;MF:ATP binding;;	------	------	------	------	COG1131	V:Defense mechanisms	RZC19289.1	ABC transporter G family member 28 [Glycine soja]	sp|Q9FF46|AB28G_ARATH;;	ABC transporter G family member 28 OS=Arabidopsis thaliana OX=3702 GN=ABCG28 PE=3 SV=1;;	PF19055.1	ABC2_membrane_7	ABC-2 type transporter
1	Glysoja.06G015853	ABC transporter G family member 34 [Glycine soja]	GO:0055085;;GO:0016021;;GO:0005886;;GO:0042626;;GO:0016887;;GO:0005524	biological_process;;cellular_component;;cellular_component;;molecular_function;;molecular_function;;molecular_function;;	BP:transmembrane transport;;CC:integral component of membrane;;CC:plasma membrane;;MF:ATPase activity, coupled to transmembrane movement of substances;;MF:ATPase activity;;MF:ATP binding;;	------	------	------	------	COG0842	V:Defense mechanisms	RZC09264.1	ABC transporter G family member 34 [Glycine soja]	sp|Q7PC87|AB34G_ARATH;;	ABC transporter G family member 34 OS=Arabidopsis thaliana OX=3702 GN=ABCG34 PE=2 SV=1;;	PF19055.1	ABC2_membrane_7	ABC-2 type transporter
1	Glysoja.16G043204	ABC transporter G family member 40 [Glycine soja]	GO:0055085;;GO:0016021;;GO:0005886;;GO:0042626;;GO:0016887;;GO:0005524	biological_process;;cellular_component;;cellular_component;;molecular_function;;molecular_function;;molecular_function;;	BP:transmembrane transport;;CC:integral component of membrane;;CC:plasma membrane;;MF:ATPase activity, coupled to transmembrane movement of substances;;MF:ATPase activity;;MF:ATP binding;;	------	------	------	------	COG0842	V:Defense mechanisms	RZB60291.1	ABC transporter G family member 40 [Glycine soja]	sp|Q76CU2|PDR1_TOBAC;;	Pleiotropic drug resistance protein 1 OS=Nicotiana tabacum OX=4097 GN=PDR1 PE=2 SV=1;;	PF19055.1	ABC2_membrane_7	ABC-2 type transporter
1	Glysoja.11G032462	Vacuolar fusion protein MON1-like isoform A [Glycine soja]	GO:0006623	biological_process;;	BP:protein targeting to vacuole;;	K20195	MON1	------	------	ENOG410XR29	U:Intracellular trafficking, secretion, and vesicular transport	XP_003541994.1	vacuolar fusion protein MON1 homolog isoform X2 [Glycine max]	sp|Q9SKN1|MON1_ARATH;;	Vacuolar fusion protein MON1 homolog OS=Arabidopsis thaliana OX=3702 GN=MON1 PE=1 SV=2;;	PF19036.1;;PF19037.1;;PF19038.1	Fuz_longin_1;;Fuz_longin_2;;Fuz_longin_3	First Longin domain of FUZ, MON1 and HPS1;;Second Longin domain of FUZ, MON1 and HPS1;;Third Longin domain of FUZ, MON1 and HPS1
1	Glysoja.12G034695	Vacuolar fusion protein MON1-like isoform B [Glycine soja]	GO:0006623;;GO:0016021	biological_process;;cellular_component;;	BP:protein targeting to vacuole;;CC:integral component of membrane;;	K20195	MON1	------	------	ENOG410XR29	U:Intracellular trafficking, secretion, and vesicular transport	XP_028195465.1	vacuolar fusion protein MON1 homolog [Glycine soja]	sp|Q9SKN1|MON1_ARATH;;	Vacuolar fusion protein MON1 homolog OS=Arabidopsis thaliana OX=3702 GN=MON1 PE=1 SV=2;;	PF19036.1;;PF19037.1;;PF19038.1	Fuz_longin_1;;Fuz_longin_2;;Fuz_longin_3	First Longin domain of FUZ, MON1 and HPS1;;Second Longin domain of FUZ, MON1 and HPS1;;Third Longin domain of FUZ, MON1 and HPS1
1	Glysoja.08G019640	Vacuolar fusion protein CCZ1-like A isoform A [Glycine soja]	GO:0016192;;GO:0035658;;GO:0043231	biological_process;;cellular_component;;cellular_component;;	BP:vesicle-mediated transport;;CC:Mon1-Ccz1 complex;;CC:intracellular membrane-bounded organelle;;	------	------	------	------	ENOG410XRE1	S:Function unknown	XP_006584885.1	vacuolar fusion protein CCZ1 homolog B isoform X1 [Glycine max]	sp|F4I2S4|CCZ1A_ARATH;;	Vacuolar fusion protein CCZ1 homolog A OS=Arabidopsis thaliana OX=3702 GN=CCZ1A PE=1 SV=1;;	PF19031.1;;PF19033.1;;PF19032.1	Intu_longin_1;;Intu_longin_3;;Intu_longin_2	First Longin domain of INTU, CCZ1 and HPS4;;Intu longin-like domain 3;;Intu longin-like domain 2
1	Glysoja.05G013228	Vacuolar fusion protein CCZ1-like A isoform C [Glycine soja]	GO:0016192;;GO:0035658;;GO:0043231	biological_process;;cellular_component;;cellular_component;;	BP:vesicle-mediated transport;;CC:Mon1-Ccz1 complex;;CC:intracellular membrane-bounded organelle;;	------	------	------	------	ENOG410XRE1	S:Function unknown	XP_028233994.1	vacuolar fusion protein CCZ1 homolog B-like isoform X1 [Glycine soja]	sp|F4I2S4|CCZ1A_ARATH;;	Vacuolar fusion protein CCZ1 homolog A OS=Arabidopsis thaliana OX=3702 GN=CCZ1A PE=1 SV=1;;	PF19031.1;;PF19032.1;;PF19033.1	Intu_longin_1;;Intu_longin_2;;Intu_longin_3	First Longin domain of INTU, CCZ1 and HPS4;;Intu longin-like domain 2;;Intu longin-like domain 3
1	Glysoja.09G023081	hypothetical protein D0Y65_023072 [Glycine soja]	GO:0050821;;GO:0043066;;GO:0016021;;GO:0005829	biological_process;;biological_process;;cellular_component;;cellular_component;;	BP:protein stabilization;;BP:negative regulation of apoptotic process;;CC:integral component of membrane;;CC:cytosol;;	------	------	------	------	ENOG4111M4G	S:Function unknown	ACU14352.1	unknown, partial [Glycine max]	sp|Q9NX55|HYPK_HUMAN;;	Huntingtin-interacting protein K OS=Homo sapiens OX=9606 GN=HYPK PE=1 SV=2;;	PF19026.1	HYPK_UBA	HYPK UBA domain
1	Glysoja.07G018832	Huntingtin-interacting protein K [Glycine soja]	GO:0050821;;GO:0043066;;GO:0005829;;GO:0003677	biological_process;;biological_process;;cellular_component;;molecular_function;;	BP:protein stabilization;;BP:negative regulation of apoptotic process;;CC:cytosol;;MF:DNA binding;;	------	------	------	------	ENOG4111M4G	S:Function unknown	NP_001236546.1	uncharacterized protein LOC100527218 [Glycine max]	sp|Q9NX55|HYPK_HUMAN;;	Huntingtin-interacting protein K OS=Homo sapiens OX=9606 GN=HYPK PE=1 SV=2;;	PF19026.1	HYPK_UBA	HYPK UBA domain
1	Glysoja.15G040885	Huntingtin-interacting protein K [Glycine soja]	GO:0050821;;GO:0043066;;GO:0005829	biological_process;;biological_process;;cellular_component;;	BP:protein stabilization;;BP:negative regulation of apoptotic process;;CC:cytosol;;	------	------	------	------	ENOG4111M4G	S:Function unknown	XP_028202790.1	huntingtin-interacting protein K-like [Glycine soja]	sp|Q9NX55|HYPK_HUMAN;;	Huntingtin-interacting protein K OS=Homo sapiens OX=9606 GN=HYPK PE=1 SV=2;;	PF19026.1	HYPK_UBA	HYPK UBA domain
1	Glysoja.17G044780	Huntingtin-interacting protein K [Glycine soja]	GO:0050821;;GO:0043066;;GO:0005829	biological_process;;biological_process;;cellular_component;;	BP:protein stabilization;;BP:negative regulation of apoptotic process;;CC:cytosol;;	------	------	------	------	ENOG4111M4G	S:Function unknown	XP_003550673.1	huntingtin-interacting protein K [Glycine max]	sp|Q9NX55|HYPK_HUMAN;;	Huntingtin-interacting protein K OS=Homo sapiens OX=9606 GN=HYPK PE=1 SV=2;;	PF19026.1	HYPK_UBA	HYPK UBA domain
1	Glysoja.18G048882	E3 ubiquitin-protein ligase PRT6 isoform A [Glycine soja]	GO:0016567;;GO:0071596;;GO:0005737;;GO:0000151;;GO:0008270;;GO:0061630	biological_process;;biological_process;;cellular_component;;cellular_component;;molecular_function;;molecular_function;;	BP:protein ubiquitination;;BP:ubiquitin-dependent protein catabolic process via the N-end rule pathway;;CC:cytoplasm;;CC:ubiquitin ligase complex;;MF:zinc ion binding;;MF:ubiquitin protein ligase activity;;	------	------	------	------	ENOG410XPQU	O:Posttranslational modification, protein turnover, chaperones	XP_028213444.1	E3 ubiquitin-protein ligase PRT6-like isoform X1 [Glycine soja]	sp|F4KCC2|PRT6_ARATH;;	E3 ubiquitin-protein ligase PRT6 OS=Arabidopsis thaliana OX=3702 GN=PRT6 PE=1 SV=1;;	PF18995.1;;PF02207.21	PRT6_C;;zf-UBR	Proteolysis_6 C-terminal;;Putative zinc finger in N-recognin
1	Glysoja.07G017748	E3 ubiquitin-protein ligase PRT6 isoform A [Glycine soja]	GO:0016567;;GO:0071596;;GO:0005737;;GO:0000151;;GO:0008270;;GO:0061630	biological_process;;biological_process;;cellular_component;;cellular_component;;molecular_function;;molecular_function;;	BP:protein ubiquitination;;BP:ubiquitin-dependent protein catabolic process via the N-end rule pathway;;CC:cytoplasm;;CC:ubiquitin ligase complex;;MF:zinc ion binding;;MF:ubiquitin protein ligase activity;;	------	------	------	------	ENOG410XPQU	O:Posttranslational modification, protein turnover, chaperones	XP_014633467.1	E3 ubiquitin-protein ligase PRT6 [Glycine max]	sp|F4KCC2|PRT6_ARATH;;	E3 ubiquitin-protein ligase PRT6 OS=Arabidopsis thaliana OX=3702 GN=PRT6 PE=1 SV=1;;	PF18995.1;;PF02207.21	PRT6_C;;zf-UBR	Proteolysis_6 C-terminal;;Putative zinc finger in N-recognin
1	Glysoja.13G036546	Tetratricopeptide repeat protein 4-like isoform A [Glycine soja]	GO:0051879;;GO:0004721	molecular_function;;molecular_function;;	MF:Hsp90 protein binding;;MF:phosphoprotein phosphatase activity;;	------	------	------	------	COG0457	S:Function unknown	XP_028195926.1	tetratricopeptide repeat protein 4 homolog isoform X1 [Glycine soja]	sp|Q54M20|TTC4_DICDI;;	Tetratricopeptide repeat protein 4 homolog OS=Dictyostelium discoideum OX=44689 GN=ttc4 PE=3 SV=1;;	PF18972.1;;PF00515.29;;PF07719.18;;PF12895.8	Wheel;;TPR_1;;TPR_2;;ANAPC3	Cns1/TTC4 Wheel domain;;Tetratricopeptide repeat;;Tetratricopeptide repeat;;Anaphase-promoting complex, cyclosome, subunit 3
1	Glysoja.10G025967	Tetratricopeptide repeat protein 4-like isoform A [Glycine soja]	GO:0051879;;GO:0004721	molecular_function;;molecular_function;;	MF:Hsp90 protein binding;;MF:phosphoprotein phosphatase activity;;	------	------	------	------	COG0457	S:Function unknown	XP_028182844.1	tetratricopeptide repeat protein 4 homolog [Glycine soja]	sp|Q54M20|TTC4_DICDI;;	Tetratricopeptide repeat protein 4 homolog OS=Dictyostelium discoideum OX=44689 GN=ttc4 PE=3 SV=1;;	PF18972.1	Wheel	Cns1/TTC4 Wheel domain
1	Glysoja.16G043718	Histone-lysine N-methyltransferase SUVR5 isoform A [Glycine soja]	GO:0005634;;GO:0005694;;GO:0018024;;GO:0008270;;GO:0003676	cellular_component;;cellular_component;;molecular_function;;molecular_function;;molecular_function;;	CC:nucleus;;CC:chromosome;;MF:histone-lysine N-methyltransferase activity;;MF:zinc ion binding;;MF:nucleic acid binding;;	------	------	------	------	COG2940	S:Function unknown	XP_028205779.1	histone-lysine N-methyltransferase SUVR5-like isoform X2 [Glycine soja]	sp|O64827|SUVR5_ARATH;;	Histone-lysine N-methyltransferase SUVR5 OS=Arabidopsis thaliana OX=3702 GN=SUVR5 PE=1 SV=3;;	PF18868.2;;PF00856.29;;PF05033.17	zf-C2H2_3rep;;SET;;Pre-SET	Zinc finger C2H2-type, 3 repeats;;SET domain;;Pre-SET motif
1	Glysoja.01G001896	Histone-lysine N-methyltransferase SUVR5 isoform B [Glycine soja]	GO:0005634;;GO:0005694;;GO:0018024;;GO:0008270;;GO:0003676	cellular_component;;cellular_component;;molecular_function;;molecular_function;;molecular_function;;	CC:nucleus;;CC:chromosome;;MF:histone-lysine N-methyltransferase activity;;MF:zinc ion binding;;MF:nucleic acid binding;;	------	------	------	------	COG2940	S:Function unknown	XP_028242811.1	histone-lysine N-methyltransferase SUVR5-like [Glycine soja]	sp|O64827|SUVR5_ARATH;;	Histone-lysine N-methyltransferase SUVR5 OS=Arabidopsis thaliana OX=3702 GN=SUVR5 PE=1 SV=3;;	PF18868.2;;PF00856.29;;PF05033.17	zf-C2H2_3rep;;SET;;Pre-SET	Zinc finger C2H2-type, 3 repeats;;SET domain;;Pre-SET motif
1	Glysoja.02G003115	Histone-lysine N-methyltransferase SUVR5 isoform B [Glycine soja]	GO:0005634;;GO:0005694;;GO:0018024;;GO:0008270;;GO:0003676	cellular_component;;cellular_component;;molecular_function;;molecular_function;;molecular_function;;	CC:nucleus;;CC:chromosome;;MF:histone-lysine N-methyltransferase activity;;MF:zinc ion binding;;MF:nucleic acid binding;;	------	------	------	------	COG2940	S:Function unknown	XP_028197796.1	histone-lysine N-methyltransferase SUVR5-like [Glycine soja]	sp|O64827|SUVR5_ARATH;;	Histone-lysine N-methyltransferase SUVR5 OS=Arabidopsis thaliana OX=3702 GN=SUVR5 PE=1 SV=3;;	PF18868.2;;PF00856.29;;PF05033.17	zf-C2H2_3rep;;SET;;Pre-SET	Zinc finger C2H2-type, 3 repeats;;SET domain;;Pre-SET motif
1	Glysoja.11G029147	Histone-lysine N-methyltransferase SUVR5 isoform A [Glycine soja]	GO:0005634;;GO:0005694;;GO:0018024;;GO:0008270;;GO:0003676	cellular_component;;cellular_component;;molecular_function;;molecular_function;;molecular_function;;	CC:nucleus;;CC:chromosome;;MF:histone-lysine N-methyltransferase activity;;MF:zinc ion binding;;MF:nucleic acid binding;;	------	------	------	------	COG2940	S:Function unknown	XP_028189717.1	histone-lysine N-methyltransferase SUVR5-like [Glycine soja]	sp|O64827|SUVR5_ARATH;;	Histone-lysine N-methyltransferase SUVR5 OS=Arabidopsis thaliana OX=3702 GN=SUVR5 PE=1 SV=3;;	PF18868.2;;PF00856.29;;PF05033.17	zf-C2H2_3rep;;SET;;Pre-SET	Zinc finger C2H2-type, 3 repeats;;SET domain;;Pre-SET motif
1	Glysoja.12G034372	Transposon Ty3-G Gag-Pol polyprotein [Glycine soja]	GO:0015074;;GO:0008270;;GO:0003676	biological_process;;molecular_function;;molecular_function;;	BP:DNA integration;;MF:zinc ion binding;;MF:nucleic acid binding;;	------	------	------	------	------	------	RZB75827.1	Transposon Ty3-G Gag-Pol polyprotein [Glycine soja]	sp|Q99315|YG31B_YEAST;;	Transposon Ty3-G Gag-Pol polyprotein OS=Saccharomyces cerevisiae;;	PF18863.2	AbiJ_NTD4	AbiJ N-terminal domain 4
1	Glysoja.09G025389	Ankyrin repeat and zinc finger domain-containing protein 1 [Glycine soja]	GO:0071630;;GO:0072671;;GO:0030433;;GO:0036266;;GO:0003676	biological_process;;biological_process;;biological_process;;cellular_component;;molecular_function;;	BP:nucleus-associated proteasomal ubiquitin-dependent protein catabolic process;;BP:mitochondria-associated ubiquitin-dependent protein catabolic process;;BP:ER-associated ubiquitin-dependent protein catabolic process;;CC:Cdc48p-Npl4p-Vms1p AAA ATPase complex;;MF:nucleic acid binding;;	------	------	------	------	ENOG410XQAG	S:Function unknown	RZB94062.1	Ankyrin repeat and zinc finger domain-containing protein 1 [Glycine soja]	sp|Q66H85|ANKZ1_RAT;;	Ankyrin repeat and zinc finger domain-containing protein 1 OS=Rattus norvegicus OX=10116 GN=Ankzf1 PE=2 SV=1;;	PF18826.2;;PF18716.2	bVLRF1;;VATC	Bacteroidetes VLRF1 release factor;;Vms1-associating treble clef domain
1	Glysoja.18G049570	Ankyrin repeat and zinc finger domain-containing protein 1 [Glycine soja]	GO:0071630;;GO:0072671;;GO:0030433;;GO:0036266;;GO:0003676	biological_process;;biological_process;;biological_process;;cellular_component;;molecular_function;;	BP:nucleus-associated proteasomal ubiquitin-dependent protein catabolic process;;BP:mitochondria-associated ubiquitin-dependent protein catabolic process;;BP:ER-associated ubiquitin-dependent protein catabolic process;;CC:Cdc48p-Npl4p-Vms1p AAA ATPase complex;;MF:nucleic acid binding;;	------	------	------	------	ENOG410XQAG	S:Function unknown	RZB53650.1	Ankyrin repeat and zinc finger domain-containing protein 1 [Glycine soja]	sp|Q58CQ5|ANKZ1_BOVIN;;	Ankyrin repeat and zinc finger domain-containing protein 1 OS=Bos taurus OX=9913 GN=ANKZF1 PE=2 SV=2;;	PF18826.2;;PF18716.2	bVLRF1;;VATC	Bacteroidetes VLRF1 release factor;;Vms1-associating treble clef domain
1	Glysoja.05G012427	Importin-5 [Glycine soja]	GO:0006606;;GO:2000636;;GO:0005737;;GO:0005829;;GO:0005618;;GO:0005634;;GO:0008139;;GO:0008536;;GO:0061608	biological_process;;biological_process;;cellular_component;;cellular_component;;cellular_component;;cellular_component;;molecular_function;;molecular_function;;molecular_function;;	BP:protein import into nucleus;;BP:positive regulation of primary miRNA processing;;CC:cytoplasm;;CC:cytosol;;CC:cell wall;;CC:nucleus;;MF:nuclear localization sequence binding;;MF:Ran GTPase binding;;MF:nuclear import signal receptor activity;;	K20222	IPO5, KPNB3, RANBP5	------	------	ENOG410XQAJ	U:Intracellular trafficking, secretion, and vesicular transport	XP_028232832.1	importin-5-like [Glycine soja]	sp|Q8BKC5|IPO5_MOUSE;;	Importin-5 OS=Mus musculus OX=10090 GN=Ipo5 PE=1 SV=3;;	PF18808.2;;PF18829.2;;PF02985.23;;PF13646.7;;PF13513.7;;PF12755.8;;PF12717.8;;PF00514.24;;PF01602.21	Importin_rep_4;;Importin_rep_6;;HEAT;;HEAT_2;;HEAT_EZ;;Vac14_Fab1_bd;;Cnd1;;Arm;;Adaptin_N	Importin repeat;;Importin repeat 6;;HEAT repeat;;HEAT repeats;;HEAT-like repeat;;Vacuolar 14 Fab1-binding region;;non-SMC mitotic condensation complex subunit 1;;Armadillo/beta-catenin-like repeat;;Adaptin N terminal region
1	Glysoja.19G051196	Importin-5 [Glycine soja]	GO:0006606;;GO:0005737;;GO:0005634;;GO:0061608;;GO:0008139	biological_process;;cellular_component;;cellular_component;;molecular_function;;molecular_function;;	BP:protein import into nucleus;;CC:cytoplasm;;CC:nucleus;;MF:nuclear import signal receptor activity;;MF:nuclear localization sequence binding;;	K20222	IPO5, KPNB3, RANBP5	------	------	ENOG410XQAJ	U:Intracellular trafficking, secretion, and vesicular transport	XP_028217328.1	importin-5-like [Glycine soja]	sp|Q8BKC5|IPO5_MOUSE;;	Importin-5 OS=Mus musculus OX=10090 GN=Ipo5 PE=1 SV=3;;	PF18808.2;;PF18829.2;;PF02985.23;;PF13646.7;;PF13513.7;;PF12755.8;;PF05004.14;;PF12717.8;;PF12783.8	Importin_rep_4;;Importin_rep_6;;HEAT;;HEAT_2;;HEAT_EZ;;Vac14_Fab1_bd;;IFRD;;Cnd1;;Sec7_N	Importin repeat;;Importin repeat 6;;HEAT repeat;;HEAT repeats;;HEAT-like repeat;;Vacuolar 14 Fab1-binding region;;Interferon-related developmental regulator;;non-SMC mitotic condensation complex subunit 1;;Guanine nucleotide exchange factor in Golgi transport N-terminal
1	Glysoja.16G042661	Importin-5 isoform A [Glycine soja]	GO:0006606;;GO:0005737;;GO:0005634;;GO:0061608;;GO:0008139	biological_process;;cellular_component;;cellular_component;;molecular_function;;molecular_function;;	BP:protein import into nucleus;;CC:cytoplasm;;CC:nucleus;;MF:nuclear import signal receptor activity;;MF:nuclear localization sequence binding;;	K20222	IPO5, KPNB3, RANBP5	------	------	ENOG410XQAJ	U:Intracellular trafficking, secretion, and vesicular transport	XP_028205909.1	importin-5-like [Glycine soja]	sp|Q8BKC5|IPO5_MOUSE;;	Importin-5 OS=Mus musculus OX=10090 GN=Ipo5 PE=1 SV=3;;	PF18808.2;;PF18829.2;;PF02985.23;;PF13646.7;;PF13513.7;;PF05004.14;;PF12755.8;;PF12783.8	Importin_rep_4;;Importin_rep_6;;HEAT;;HEAT_2;;HEAT_EZ;;IFRD;;Vac14_Fab1_bd;;Sec7_N	Importin repeat;;Importin repeat 6;;HEAT repeat;;HEAT repeats;;HEAT-like repeat;;Interferon-related developmental regulator;;Vacuolar 14 Fab1-binding region;;Guanine nucleotide exchange factor in Golgi transport N-terminal
1	Glysoja.08G020271	Importin-5 isoform A [Glycine soja]	GO:0006606;;GO:2000636;;GO:0005737;;GO:0005829;;GO:0005618;;GO:0005634;;GO:0008139;;GO:0008536;;GO:0061608	biological_process;;biological_process;;cellular_component;;cellular_component;;cellular_component;;cellular_component;;molecular_function;;molecular_function;;molecular_function;;	BP:protein import into nucleus;;BP:positive regulation of primary miRNA processing;;CC:cytoplasm;;CC:cytosol;;CC:cell wall;;CC:nucleus;;MF:nuclear localization sequence binding;;MF:Ran GTPase binding;;MF:nuclear import signal receptor activity;;	K20222	IPO5, KPNB3, RANBP5	------	------	ENOG410XQAJ	U:Intracellular trafficking, secretion, and vesicular transport	XP_028243561.1	importin-5-like [Glycine soja]	sp|Q8BKC5|IPO5_MOUSE;;	Importin-5 OS=Mus musculus OX=10090 GN=Ipo5 PE=1 SV=3;;	PF18808.2;;PF02985.23;;PF18829.2;;PF13646.7;;PF13513.7;;PF12755.8;;PF12717.8;;PF00514.24;;PF01602.21	Importin_rep_4;;HEAT;;Importin_rep_6;;HEAT_2;;HEAT_EZ;;Vac14_Fab1_bd;;Cnd1;;Arm;;Adaptin_N	Importin repeat;;HEAT repeat;;Importin repeat 6;;HEAT repeats;;HEAT-like repeat;;Vacuolar 14 Fab1-binding region;;non-SMC mitotic condensation complex subunit 1;;Armadillo/beta-catenin-like repeat;;Adaptin N terminal region
1	Glysoja.02G003156	Protein AUXIN SIGNALING F-BOX 3 [Glycine soja]	------	------	------	------	------	------	------	ENOG410XQ54	S:Function unknown	XP_003518127.1	protein AUXIN SIGNALING F-BOX 2 [Glycine max]	sp|Q9LW29|AFB2_ARATH;;	Protein AUXIN SIGNALING F-BOX 2 OS=Arabidopsis thaliana OX=3702 GN=AFB2 PE=1 SV=1;;	PF18791.2;;PF18511.2;;PF12937.8;;PF00646.34	Transp_inhibit;;F-box_5;;F-box-like;;F-box	Transport inhibitor response 1 protein domain;;F-box;;F-box-like;;F-box domain
1	Glysoja.16G042773	Protein AUXIN SIGNALING F-BOX 3 [Glycine soja]	------	------	------	------	------	------	------	ENOG410XQ54	S:Function unknown	NP_001345178.1	auxin signaling F-box 3 protein [Glycine max]	sp|Q9LW29|AFB2_ARATH;;	Protein AUXIN SIGNALING F-BOX 2 OS=Arabidopsis thaliana OX=3702 GN=AFB2 PE=1 SV=1;;	PF18791.2;;PF18511.2;;PF12937.8;;PF00646.34	Transp_inhibit;;F-box_5;;F-box-like;;F-box	Transport inhibitor response 1 protein domain;;F-box;;F-box-like;;F-box domain
1	Glysoja.19G051073	Protein AUXIN SIGNALING F-BOX 3 [Glycine soja]	------	------	------	------	------	------	------	ENOG410XQ54	S:Function unknown	NP_001345176.1	auxin signaling F-box 3 protein [Glycine max]	sp|Q9LW29|AFB2_ARATH;;	Protein AUXIN SIGNALING F-BOX 2 OS=Arabidopsis thaliana OX=3702 GN=AFB2 PE=1 SV=1;;	PF18791.2;;PF18511.2;;PF12937.8;;PF00646.34	Transp_inhibit;;F-box_5;;F-box-like;;F-box	Transport inhibitor response 1 protein domain;;F-box;;F-box-like;;F-box domain
1	Glysoja.02G004005	Protein TRANSPORT INHIBITOR RESPONSE 1 isoform A [Glycine soja]	------	------	------	K14485	TIR1	map04075	Plant hormone signal transduction	ENOG410XQ54	S:Function unknown	NP_001345172.1	protein TRANSPORT INHIBITOR RESPONSE 1A [Glycine max]	sp|Q570C0|TIR1_ARATH;;	Protein TRANSPORT INHIBITOR RESPONSE 1 OS=Arabidopsis thaliana OX=3702 GN=TIR1 PE=1 SV=2;;	PF18791.2;;PF18511.2;;PF12937.8;;PF00646.34	Transp_inhibit;;F-box_5;;F-box-like;;F-box	Transport inhibitor response 1 protein domain;;F-box;;F-box-like;;F-box domain
1	Glysoja.10G025781	Protein TRANSPORT INHIBITOR RESPONSE 1 isoform A [Glycine soja]	------	------	------	K14485	TIR1	map04075	Plant hormone signal transduction	ENOG410XQ54	S:Function unknown	XP_003536281.1	protein TRANSPORT INHIBITOR RESPONSE 1 [Glycine max]	sp|Q570C0|TIR1_ARATH;;	Protein TRANSPORT INHIBITOR RESPONSE 1 OS=Arabidopsis thaliana OX=3702 GN=TIR1 PE=1 SV=2;;	PF18791.2;;PF18511.2;;PF12937.8;;PF00646.34	Transp_inhibit;;F-box_5;;F-box-like;;F-box	Transport inhibitor response 1 protein domain;;F-box;;F-box-like;;F-box domain
1	Glysoja.16G043753	Protein AUXIN SIGNALING F-BOX 2 isoform A [Glycine soja]	------	------	------	------	------	------	------	ENOG410XQ54	S:Function unknown	XP_028205483.1	protein AUXIN SIGNALING F-BOX 2-like [Glycine soja]	sp|Q9LW29|AFB2_ARATH;;	Protein AUXIN SIGNALING F-BOX 2 OS=Arabidopsis thaliana OX=3702 GN=AFB2 PE=1 SV=1;;	PF18791.2;;PF18511.2;;PF12937.8	Transp_inhibit;;F-box_5;;F-box-like	Transport inhibitor response 1 protein domain;;F-box;;F-box-like
1	Glysoja.04G009237	Transport inhibitor response 1-like protein [Glycine soja]	------	------	------	------	------	------	------	ENOG410YDP8;;ENOG410XQ54	S:Function unknown;;	XP_028228370.1	transport inhibitor response 1-like protein [Glycine soja]	sp|Q9LTX2|TIR1L_ARATH;;	Transport inhibitor response 1-like protein OS=Arabidopsis thaliana OX=3702 GN=At5g49980 PE=2 SV=1;;	PF18791.2;;PF18511.2;;PF12937.8	Transp_inhibit;;F-box_5;;F-box-like	Transport inhibitor response 1 protein domain;;F-box;;F-box-like
1	Glysoja.02G004635	Transport inhibitor response 1-like protein [Glycine soja]	------	------	------	------	------	------	------	ENOG410XQ54;;ENOG410YDP8	S:Function unknown;;	XP_028212764.1	transport inhibitor response 1-like protein [Glycine soja]	sp|Q9LTX2|TIR1L_ARATH;;	Transport inhibitor response 1-like protein OS=Arabidopsis thaliana OX=3702 GN=At5g49980 PE=2 SV=1;;	PF18791.2;;PF18511.2;;PF12937.8	Transp_inhibit;;F-box_5;;F-box-like	Transport inhibitor response 1 protein domain;;F-box;;F-box-like
1	Glysoja.14G039100	Transport inhibitor response 1-like protein [Glycine soja]	------	------	------	------	------	------	------	ENOG410XQ54;;ENOG410YDP8	S:Function unknown;;	XP_028199064.1	transport inhibitor response 1-like protein [Glycine soja]	sp|Q9LTX2|TIR1L_ARATH;;	Transport inhibitor response 1-like protein OS=Arabidopsis thaliana OX=3702 GN=At5g49980 PE=2 SV=1;;	PF18791.2;;PF18511.2;;PF12937.8	Transp_inhibit;;F-box_5;;F-box-like	Transport inhibitor response 1 protein domain;;F-box;;F-box-like
1	Glysoja.03G007784	Protein TRANSPORT INHIBITOR RESPONSE 1 [Glycine soja]	------	------	------	K14485	TIR1	map04075	Plant hormone signal transduction	ENOG410XQ54	S:Function unknown	XP_028226191.1	protein TRANSPORT INHIBITOR RESPONSE 1-like [Glycine soja]	sp|Q570C0|TIR1_ARATH;;	Protein TRANSPORT INHIBITOR RESPONSE 1 OS=Arabidopsis thaliana OX=3702 GN=TIR1 PE=1 SV=2;;	PF18791.2;;PF18511.2;;PF12937.8	Transp_inhibit;;F-box_5;;F-box-like	Transport inhibitor response 1 protein domain;;F-box;;F-box-like
1	Glysoja.19G052130	Protein TRANSPORT INHIBITOR RESPONSE 1 [Glycine soja]	------	------	------	K14485	TIR1	map04075	Plant hormone signal transduction	ENOG410XQ54	S:Function unknown	NP_001345174.1	protein TRANSPORT INHIBITOR RESPONSE 1C [Glycine max]	sp|Q570C0|TIR1_ARATH;;	Protein TRANSPORT INHIBITOR RESPONSE 1 OS=Arabidopsis thaliana OX=3702 GN=TIR1 PE=1 SV=2;;	PF18791.2;;PF18511.2;;PF12937.8	Transp_inhibit;;F-box_5;;F-box-like	Transport inhibitor response 1 protein domain;;F-box;;F-box-like
1	Glysoja.07G018338	Protein TRANSPORT INHIBITOR RESPONSE 1 isoform A [Glycine soja]	------	------	------	K14485	TIR1	map04075	Plant hormone signal transduction	ENOG410XQ54	S:Function unknown	XP_003528427.1	protein TRANSPORT INHIBITOR RESPONSE 1 [Glycine max]	sp|Q570C0|TIR1_ARATH;;	Protein TRANSPORT INHIBITOR RESPONSE 1 OS=Arabidopsis thaliana OX=3702 GN=TIR1 PE=1 SV=2;;	PF18791.2;;PF18511.2;;PF12937.8	Transp_inhibit;;F-box_5;;F-box-like	Transport inhibitor response 1 protein domain;;F-box;;F-box-like
1	Glysoja.08G019748	Protein TRANSPORT INHIBITOR RESPONSE 1 isoform C [Glycine soja]	------	------	------	K14485	TIR1	map04075	Plant hormone signal transduction	ENOG410XQ54	S:Function unknown	XP_006584931.1	protein TRANSPORT INHIBITOR RESPONSE 1 [Glycine max]	sp|Q570C0|TIR1_ARATH;;	Protein TRANSPORT INHIBITOR RESPONSE 1 OS=Arabidopsis thaliana OX=3702 GN=TIR1 PE=1 SV=2;;	PF18791.2;;PF18511.2;;PF12937.8	Transp_inhibit;;F-box_5;;F-box-like	Transport inhibitor response 1 protein domain;;F-box;;F-box-like
1	Glysoja.06G014224	Transport inhibitor response 1-like protein [Glycine soja]	------	------	------	------	------	------	------	ENOG410XQ54;;ENOG410YDP8	S:Function unknown;;	XP_003526541.1	transport inhibitor response 1-like protein [Glycine max]	sp|Q9LTX2|TIR1L_ARATH;;	Transport inhibitor response 1-like protein OS=Arabidopsis thaliana OX=3702 GN=At5g49980 PE=2 SV=1;;	PF18791.2;;PF18511.2	Transp_inhibit;;F-box_5	Transport inhibitor response 1 protein domain;;F-box
1	Glysoja.02G005059	Coronatine-insensitive protein 1 [Glycine soja]	GO:0016567;;GO:0006511;;GO:0031146;;GO:0016021;;GO:0019005	biological_process;;biological_process;;biological_process;;cellular_component;;cellular_component;;	BP:protein ubiquitination;;BP:ubiquitin-dependent protein catabolic process;;BP:SCF-dependent proteasomal ubiquitin-dependent protein catabolic process;;CC:integral component of membrane;;CC:SCF ubiquitin ligase complex;;	K13463	COI-1	map04075	Plant hormone signal transduction	ENOG410XQ54	S:Function unknown	XP_028216801.1	coronatine-insensitive protein 1-like [Glycine soja]	sp|O04197|COI1_ARATH;;	Coronatine-insensitive protein 1 OS=Arabidopsis thaliana OX=3702 GN=COI1 PE=1 SV=1;;	PF18791.2;;PF18511.2	Transp_inhibit;;F-box_5	Transport inhibitor response 1 protein domain;;F-box
1	Glysoja.14G037853	Coronatine-insensitive protein 1 [Glycine soja]	GO:0016567;;GO:0006511;;GO:0031146;;GO:0016021;;GO:0019005	biological_process;;biological_process;;biological_process;;cellular_component;;cellular_component;;	BP:protein ubiquitination;;BP:ubiquitin-dependent protein catabolic process;;BP:SCF-dependent proteasomal ubiquitin-dependent protein catabolic process;;CC:integral component of membrane;;CC:SCF ubiquitin ligase complex;;	K13463	COI-1	map04075	Plant hormone signal transduction	ENOG410XQ54	S:Function unknown	XP_028200261.1	coronatine-insensitive protein 1-like [Glycine soja]	sp|O04197|COI1_ARATH;;	Coronatine-insensitive protein 1 OS=Arabidopsis thaliana OX=3702 GN=COI1 PE=1 SV=1;;	PF18791.2;;PF18511.2	Transp_inhibit;;F-box_5	Transport inhibitor response 1 protein domain;;F-box
1	Glysoja.18G047381	Coronatine-insensitive protein 1 [Glycine soja]	GO:0016567;;GO:0006511;;GO:0031146;;GO:0019005	biological_process;;biological_process;;biological_process;;cellular_component;;	BP:protein ubiquitination;;BP:ubiquitin-dependent protein catabolic process;;BP:SCF-dependent proteasomal ubiquitin-dependent protein catabolic process;;CC:SCF ubiquitin ligase complex;;	K13463	COI-1	map04075	Plant hormone signal transduction	ENOG410XQ54	S:Function unknown	XP_003552511.1	coronatine-insensitive protein 1 [Glycine max]	sp|O04197|COI1_ARATH;;	Coronatine-insensitive protein 1 OS=Arabidopsis thaliana OX=3702 GN=COI1 PE=1 SV=1;;	PF18791.2;;PF18511.2	Transp_inhibit;;F-box_5	Transport inhibitor response 1 protein domain;;F-box
1	Glysoja.13G036956	Coronatine-insensitive protein 1 [Glycine soja]	GO:0016567;;GO:0006511;;GO:0031146;;GO:0019005	biological_process;;biological_process;;biological_process;;cellular_component;;	BP:protein ubiquitination;;BP:ubiquitin-dependent protein catabolic process;;BP:SCF-dependent proteasomal ubiquitin-dependent protein catabolic process;;CC:SCF ubiquitin ligase complex;;	K13463	COI-1	map04075	Plant hormone signal transduction	ENOG410XQ54	S:Function unknown	NP_001238590.1	coronatine-insensitive 1 [Glycine max]	sp|O04197|COI1_ARATH;;	Coronatine-insensitive protein 1 OS=Arabidopsis thaliana OX=3702 GN=COI1 PE=1 SV=1;;	PF18791.2;;PF18511.2	Transp_inhibit;;F-box_5	Transport inhibitor response 1 protein domain;;F-box
1	Glysoja.12G034648	Transcription factor bHLH137 [Glycine soja]	GO:0016021;;GO:0008375;;GO:0046983;;GO:0016616;;GO:0016491	cellular_component;;molecular_function;;molecular_function;;molecular_function;;molecular_function;;	CC:integral component of membrane;;MF:acetylglucosaminyltransferase activity;;MF:protein dimerization activity;;MF:oxidoreductase activity, acting on the CH-OH group of donors, NAD or NADP as acceptor;;MF:oxidoreductase activity;;	------	------	------	------	ENOG410YRJG;;COG5101;;COG0451	S:Function unknown;;U:Intracellular trafficking, secretion, and vesicular transport;;M:Cell wall/membrane/envelope biogenesis	RZB76225.1	Transcription factor bHLH137 [Glycine soja]	sp|Q9SMV6|XPO1A_ARATH;;	Protein EXPORTIN 1A OS=Arabidopsis thaliana OX=3702 GN=XPO1 PE=1 SV=1;;	PF18787.2	CRM1_repeat_3	CRM1 / Exportin repeat 3
1	Glysoja.03G007473	Protein MODIFIER OF SNC1 11 isoform A [Glycine soja]	GO:0016973;;GO:0005634	biological_process;;cellular_component;;	BP:pol;;CC:nucleus;;	K18732	SARNP, CIP29, THO1	------	------	ENOG410Y0Z2	S:Function unknown	XP_028225760.1	protein MODIFIER OF SNC1 11-like [Glycine soja]	------	------	PF18592.2	Tho1_MOS11_C	Tho1/MOS11 C-terminal domain
1	Glysoja.19G051825	Protein MODIFIER OF SNC1 11 [Glycine soja]	GO:0016973;;GO:0005634	biological_process;;cellular_component;;	BP:pol;;CC:nucleus;;	K18732	SARNP, CIP29, THO1	------	------	ENOG410Y0Z2	S:Function unknown	RZB48455.1	Protein MODIFIER OF SNC1 11 [Glycine soja]	------	------	PF18592.2	Tho1_MOS11_C	Tho1/MOS11 C-terminal domain
1	Glysoja.14G038743	hypothetical protein D0Y65_038730 [Glycine soja]	------	------	------	------	------	------	------	ENOG410YUAK	S:Function unknown	XP_028201384.1	uncharacterized protein LOC114385478 [Glycine soja]	------	------	PF18582.2	HZS_alpha	Hydrazine synthase alpha subunit middle domain
1	Glysoja.20G054889	Rubisco accumulation factor 1.2, chloroplastic [Glycine soja]	GO:0009507	cellular_component;;	CC:chloroplast;;	------	------	------	------	ENOG410YKCB	S:Function unknown	XP_028219473.1	rubisco accumulation factor 1.1, chloroplastic-like [Glycine soja]	sp|Q9LKR8|RAF1_ARATH;;	Rubisco accumulation factor 1.1, chloroplastic OS=Arabidopsis thaliana OX=3702 GN=RAF1.1 PE=1 SV=1;;	PF18578.2;;PF18087.2;;PF18579.2	Raf1_N;;RuBisCo_chap_C;;Raf1_HTH	Rubisco accumulation factor 1 alpha helical domain;;Rubisco Assembly chaperone C-terminal domain;;Rubisco accumulation factor 1 helix turn helix domain
1	Glysoja.10G027296	Rubisco accumulation factor 1.2, chloroplastic [Glycine soja]	GO:0009507	cellular_component;;	CC:chloroplast;;	------	------	------	------	ENOG410YKCB	S:Function unknown	XP_003536143.1	rubisco accumulation factor 1.1, chloroplastic [Glycine max]	sp|Q9LKR8|RAF1_ARATH;;	Rubisco accumulation factor 1.1, chloroplastic OS=Arabidopsis thaliana OX=3702 GN=RAF1.1 PE=1 SV=1;;	PF18578.2;;PF18087.2;;PF18579.2	Raf1_N;;RuBisCo_chap_C;;Raf1_HTH	Rubisco accumulation factor 1 alpha helical domain;;Rubisco Assembly chaperone C-terminal domain;;Rubisco accumulation factor 1 helix turn helix domain
1	Glysoja.17G046510	Rubisco accumulation factor 1.2, chloroplastic isoform A [Glycine soja]	GO:0016021;;GO:0042626;;GO:0016887;;GO:0005524	cellular_component;;molecular_function;;molecular_function;;molecular_function;;	CC:integral component of membrane;;MF:ATPase activity, coupled to transmembrane movement of substances;;MF:ATPase activity;;MF:ATP binding;;	K11799	DCAF4	------	------	ENOG410XQIU;;ENOG410YKCB	S:Function unknown;;	RZB57853.1	Rubisco accumulation factor 1.2, chloroplastic isoform A [Glycine soja]	sp|Q9SR19|RAF2_ARATH;;	Rubisco accumulation factor 1.2, chloroplastic OS=Arabidopsis thaliana OX=3702 GN=RAF1.2 PE=1 SV=1;;	PF18578.2;;PF00400.33	Raf1_N;;WD40	Rubisco accumulation factor 1 alpha helical domain;;WD domain, G-beta repeat
1	Glysoja.17G046764	Phenylalanine--tRNA ligase alpha subunit, cytoplasmic isoform A [Glycine soja]	GO:0006432;;GO:0005737;;GO:0009328;;GO:0005829;;GO:0004826;;GO:0000049;;GO:0016874;;GO:0005524	biological_process;;cellular_component;;cellular_component;;cellular_component;;molecular_function;;molecular_function;;molecular_function;;molecular_function;;	BP:phenylalanyl-tRNA aminoacylation;;CC:cytoplasm;;CC:phenylalanine-tRNA ligase complex;;CC:cytosol;;MF:phenylalanine-tRNA ligase activity;;MF:tRNA binding;;MF:ligase activity;;MF:ATP binding;;	K01889	FARSA, pheS	map00970	Aminoacyl-tRNA biosynthesis	COG0016	J:Translation, ribosomal structure and biogenesis	RZB58266.1	Phenylalanine--tRNA ligase alpha subunit, cytoplasmic isoform A [Glycine soja]	sp|Q9T034|SYFA_ARATH;;	Phenylalanine--tRNA ligase alpha subunit, cytoplasmic OS=Arabidopsis thaliana OX=3702 GN=At4g39280 PE=2 SV=3;;	PF18553.2;;PF18552.2	PheRS_DBD3;;PheRS_DBD1	PheRS DNA binding domain 3;;PheRS DNA binding domain 1
1	Glysoja.07G018983	F-box/LRR-repeat protein 4 [Glycine soja]	GO:0016567;;GO:0006511;;GO:0031146;;GO:0019005	biological_process;;biological_process;;biological_process;;cellular_component;;	BP:protein ubiquitination;;BP:ubiquitin-dependent protein catabolic process;;BP:SCF-dependent proteasomal ubiquitin-dependent protein catabolic process;;CC:SCF ubiquitin ligase complex;;	K10268	FBXL2_20	------	------	ENOG410XQ54	S:Function unknown	XP_028241769.1	F-box/LRR-repeat protein 4-like isoform X1 [Glycine soja]	sp|Q9C5D2|FBL4_ARATH;;	F-box/LRR-repeat protein 4 OS=Arabidopsis thaliana OX=3702 GN=FBL4 PE=2 SV=1;;	PF18511.2;;PF12937.8;;PF00646.34	F-box_5;;F-box-like;;F-box	F-box;;F-box-like;;F-box domain
1	Glysoja.11G032892	F-box/LRR-repeat protein 14 isoform B [Glycine soja]	GO:0016567;;GO:0006511;;GO:0031146;;GO:0019005	biological_process;;biological_process;;biological_process;;cellular_component;;	BP:protein ubiquitination;;BP:ubiquitin-dependent protein catabolic process;;BP:SCF-dependent proteasomal ubiquitin-dependent protein catabolic process;;CC:SCF ubiquitin ligase complex;;	K10268	FBXL2_20	------	------	ENOG410Y94R	S:Function unknown	RZB84814.1	F-box/LRR-repeat protein 14 isoform B [Glycine soja]	sp|Q3EC97|FBL14_ARATH;;	F-box/LRR-repeat protein 14 OS=Arabidopsis thaliana OX=3702 GN=FBL14 PE=2 SV=1;;	PF18511.2;;PF12937.8	F-box_5;;F-box-like	F-box;;F-box-like
1	Glysoja.15G039584	F-box/LRR-repeat protein 14 isoform A [Glycine soja]	GO:0016567;;GO:0006511;;GO:0031146;;GO:0019005	biological_process;;biological_process;;biological_process;;cellular_component;;	BP:protein ubiquitination;;BP:ubiquitin-dependent protein catabolic process;;BP:SCF-dependent proteasomal ubiquitin-dependent protein catabolic process;;CC:SCF ubiquitin ligase complex;;	K10268	FBXL2_20	------	------	ENOG410Y94R	S:Function unknown	RZB62306.1	F-box/LRR-repeat protein 14 isoform A [Glycine soja]	sp|Q3EC97|FBL14_ARATH;;	F-box/LRR-repeat protein 14 OS=Arabidopsis thaliana OX=3702 GN=FBL14 PE=2 SV=1;;	PF18511.2;;PF12937.8	F-box_5;;F-box-like	F-box;;F-box-like
1	Glysoja.09G025022	F-box protein [Glycine soja]	GO:0016567;;GO:0006511;;GO:0031146;;GO:0019005;;GO:0016301	biological_process;;biological_process;;biological_process;;cellular_component;;molecular_function;;	BP:protein ubiquitination;;BP:ubiquitin-dependent protein catabolic process;;BP:SCF-dependent proteasomal ubiquitin-dependent protein catabolic process;;CC:SCF ubiquitin ligase complex;;MF:kinase activity;;	K10268	FBXL2_20	------	------	ENOG410XQ54	S:Function unknown	XP_028179776.1	F-box protein At5g07670-like [Glycine soja]	sp|Q9FGN3|FB290_ARATH;;	F-box protein At5g51380 OS=Arabidopsis thaliana OX=3702 GN=At5g51380 PE=2 SV=1;;	PF18511.2	F-box_5	F-box
1	Glysoja.06G016010	F-box/LRR-repeat MAX2-like A [Glycine soja]	GO:0042335;;GO:0010016;;GO:0010187;;GO:0031146;;GO:1900618;;GO:0016567;;GO:0006511;;GO:0009926;;GO:0009414;;GO:0009416;;GO:0009934;;GO:1902584;;GO:0005634;;GO:0019005	biological_process;;biological_process;;biological_process;;biological_process;;biological_process;;biological_process;;biological_process;;biological_process;;biological_process;;biological_process;;biological_process;;biological_process;;cellular_component;;cellular_component;;	BP:cuticle development;;BP:shoot system morphogenesis;;BP:negative regulation of seed germination;;BP:SCF-dependent proteasomal ubiquitin-dependent protein catabolic process;;BP:regulation of shoot system morphogenesis;;BP:protein ubiquitination;;BP:ubiquitin-dependent protein catabolic process;;BP:auxin polar transport;;BP:response to water deprivation;;BP:response to light stimulus;;BP:regulati…	------	------	------	------	ENOG4110R60	S:Function unknown	XP_028238010.1	F-box protein MAX2-like [Glycine soja]	sp|I1SSI5|MAX2A_PETHY;;	F-box/LRR-repeat MAX2 homolog A OS=Petunia hybrida OX=4102 GN=MAX2A PE=1 SV=1;;	PF18511.2	F-box_5	F-box
1	Glysoja.08G019957	Small RNA 2'-O-methyltransferase [Glycine soja]	GO:0030422;;GO:0034587;;GO:0005737;;GO:0005634;;GO:0008173;;GO:0008171;;GO:0003723	biological_process;;biological_process;;cellular_component;;cellular_component;;molecular_function;;molecular_function;;molecular_function;;	BP:production of siRNA involved in RNA interference;;BP:piRNA metabolic process;;CC:cytoplasm;;CC:nucleus;;MF:RNA methyltransferase activity;;MF:O-methyltransferase activity;;MF:RNA binding;;	K20798	HENMT1	------	------	ENOG410XSD6	S:Function unknown	XP_028243179.1	small RNA 2'-O-methyltransferase-like [Glycine soja]	sp|Q9C5Q8|HEN1_ARATH;;	Small RNA 2'-O-methyltransferase OS=Arabidopsis thaliana OX=3702 GN=HEN1 PE=1 SV=1;;	PF18441.2;;PF17842.2;;PF13847.7;;PF08241.13;;PF08242.13;;PF00035.27;;PF13489.7;;PF13649.7	Hen1_Lam_C;;dsRBD2;;Methyltransf_31;;Methyltransf_11;;Methyltransf_12;;dsrm;;Methyltransf_23;;Methyltransf_25	Hen1 La-motif C-terminal domain;;Double-stranded RNA binding domain 2;;Methyltransferase domain;;Methyltransferase domain;;Methyltransferase domain;;Double-stranded RNA binding motif;;Methyltransferase domain;;Methyltransferase domain
1	Glysoja.11G030063	hypothetical protein D0Y65_030053 [Glycine soja]	------	------	------	------	------	------	------	ENOG410XVG6	S:Function unknown	XP_003538075.2	uncharacterized protein LOC100808072 [Glycine max]	------	------	PF18428.2;;PF16589.6;;PF16770.6	BRCT_3;;BRCT_2;;RTT107_BRCT_5	BRCA1 C Terminus;;BRCT domain, a BRCA1 C-terminus domain;;Regulator of Ty1 transposition protein 107 BRCT domain
1	Glysoja.18G049383	Protein METHYLENE BLUE SENSITIVITY 1 [Glycine soja]	GO:0016021	cellular_component;;	CC:integral component of membrane;;	------	------	------	------	ENOG41121RP	S:Function unknown	XP_003552444.1	protein METHYLENE BLUE SENSITIVITY 1 [Glycine max]	sp|Q9M8S0|MBS1_ARATH;;	Protein METHYLENE BLUE SENSITIVITY 1 OS=Arabidopsis thaliana OX=3702 GN=MBS1 PE=2 SV=1;;	PF18414.2	zf_C2H2_10	C2H2 type zinc-finger
1	Glysoja.09G025223	Protein METHYLENE BLUE SENSITIVITY 1 [Glycine soja]	------	------	------	------	------	------	------	ENOG41121RP	S:Function unknown	XP_003534513.1	protein METHYLENE BLUE SENSITIVITY 1 [Glycine max]	sp|Q9M8S0|MBS1_ARATH;;	Protein METHYLENE BLUE SENSITIVITY 1 OS=Arabidopsis thaliana OX=3702 GN=MBS1 PE=2 SV=1;;	PF18414.2	zf_C2H2_10	C2H2 type zinc-finger
1	Glysoja.05G012541	UDP-glucose:glycoprotein glucosyltransferase [Glycine soja]	GO:0006486;;GO:0071712;;GO:0018279;;GO:0005783;;GO:0051082;;GO:0003980	biological_process;;biological_process;;biological_process;;cellular_component;;molecular_function;;molecular_function;;	BP:protein glycosylation;;BP:ER-associated misfolded protein catabolic process;;BP:protein N-linked glycosylation via asparagine;;CC:endoplasmic reticulum;;MF:unfolded protein binding;;MF:UDP-glucos;;	K11718	HUGT	map04141	Protein processing in endoplasmic reticulum	ENOG410XRK6	O:Posttranslational modification, protein turnover, chaperones	RZC12828.1	UDP-glucose:glycoprotein glucosyltransferase [Glycine soja]	sp|Q0WL80|UGGG_ARATH;;	UDP-glucose:glycoprotein glucosyltransferase OS=Arabidopsis thaliana OX=3702 GN=UGGT PE=1 SV=1;;	PF18404.2;;PF18403.2;;PF18402.2;;PF18401.2;;PF06427.12;;PF01501.21	Glyco_transf_24;;Thioredoxin_15;;Thioredoxin_14;;Thioredoxin_13;;UDP-g_GGTase;;Glyco_transf_8	Glucosyltransferase 24;;Thioredoxin-like domain;;Thioredoxin-like domain;;Thioredoxin-like domain;;UDP-glucos;;Glycosyl transferase family 8
1	Glysoja.08G020394	UDP-glucose:glycoprotein glucosyltransferase isoform A [Glycine soja]	GO:0006486;;GO:0071712;;GO:0018279;;GO:0005783;;GO:0051082;;GO:0003980	biological_process;;biological_process;;biological_process;;cellular_component;;molecular_function;;molecular_function;;	BP:protein glycosylation;;BP:ER-associated misfolded protein catabolic process;;BP:protein N-linked glycosylation via asparagine;;CC:endoplasmic reticulum;;MF:unfolded protein binding;;MF:UDP-glucos;;	K11718	HUGT	map04141	Protein processing in endoplasmic reticulum	ENOG410XRK6	O:Posttranslational modification, protein turnover, chaperones	XP_028243663.1	UDP-glucose:glycoprotein glucosyltransferase-like [Glycine soja]	sp|Q0WL80|UGGG_ARATH;;	UDP-glucose:glycoprotein glucosyltransferase OS=Arabidopsis thaliana OX=3702 GN=UGGT PE=1 SV=1;;	PF18404.2;;PF18402.2;;PF18400.2;;PF18403.2;;PF18401.2;;PF06427.12;;PF01501.21	Glyco_transf_24;;Thioredoxin_14;;Thioredoxin_12;;Thioredoxin_15;;Thioredoxin_13;;UDP-g_GGTase;;Glyco_transf_8	Glucosyltransferase 24;;Thioredoxin-like domain;;Thioredoxin-like domain;;Thioredoxin-like domain;;Thioredoxin-like domain;;UDP-glucos;;Glycosyl transferase family 8
1	Glysoja.08G020972	UDP-glucose:glycoprotein glucosyltransferase [Glycine soja]	GO:0006486;;GO:0071712;;GO:0018279;;GO:0005783;;GO:0016021;;GO:0051082;;GO:0003980	biological_process;;biological_process;;biological_process;;cellular_component;;cellular_component;;molecular_function;;molecular_function;;	BP:protein glycosylation;;BP:ER-associated misfolded protein catabolic process;;BP:protein N-linked glycosylation via asparagine;;CC:endoplasmic reticulum;;CC:integral component of membrane;;MF:unfolded protein binding;;MF:UDP-glucos;;	K11718	HUGT	map04141	Protein processing in endoplasmic reticulum	ENOG410XRK6	O:Posttranslational modification, protein turnover, chaperones	XP_006585488.1	UDP-glucose:glycoprotein glucosyltransferase [Glycine max]	sp|Q0WL80|UGGG_ARATH;;	UDP-glucose:glycoprotein glucosyltransferase OS=Arabidopsis thaliana OX=3702 GN=UGGT PE=1 SV=1;;	PF18404.2;;PF18402.2;;PF18400.2;;PF18403.2;;PF18401.2;;PF06427.12;;PF01501.21	Glyco_transf_24;;Thioredoxin_14;;Thioredoxin_12;;Thioredoxin_15;;Thioredoxin_13;;UDP-g_GGTase;;Glyco_transf_8	Glucosyltransferase 24;;Thioredoxin-like domain;;Thioredoxin-like domain;;Thioredoxin-like domain;;Thioredoxin-like domain;;UDP-glucos;;Glycosyl transferase family 8
1	Glysoja.05G012542	UDP-glucose:glycoprotein glucosyltransferase [Glycine soja]	GO:0006486;;GO:0071712;;GO:0018279;;GO:0005783;;GO:0051082;;GO:0003980	biological_process;;biological_process;;biological_process;;cellular_component;;molecular_function;;molecular_function;;	BP:protein glycosylation;;BP:ER-associated misfolded protein catabolic process;;BP:protein N-linked glycosylation via asparagine;;CC:endoplasmic reticulum;;MF:unfolded protein binding;;MF:UDP-glucos;;	K11718	HUGT	map04141	Protein processing in endoplasmic reticulum	ENOG410XRK6	O:Posttranslational modification, protein turnover, chaperones	XP_028232979.1	UDP-glucose:glycoprotein glucosyltransferase-like isoform X2 [Glycine soja]	sp|Q0WL80|UGGG_ARATH;;	UDP-glucose:glycoprotein glucosyltransferase OS=Arabidopsis thaliana OX=3702 GN=UGGT PE=1 SV=1;;	PF18400.2	Thioredoxin_12	Thioredoxin-like domain
1	Glysoja.10G028373	Diphosphomevalonate decarboxylase MVD2, peroxisomal isoform A [Glycine soja]	GO:0016126;;GO:0019287;;GO:0005829;;GO:0004163;;GO:0005524	biological_process;;biological_process;;cellular_component;;molecular_function;;molecular_function;;	BP:sterol biosynthetic process;;BP:isopentenyl diphosphate biosynthetic process, mevalonate pathway;;CC:cytosol;;MF:diphosphomevalonate decarboxylase activity;;MF:ATP binding;;	K01597	MVD, mvaD	map00900	Terpenoid backbone biosynthesis	COG3407	I:Lipid transport and metabolism	XP_028186154.1	diphosphomevalonate decarboxylase MVD2, peroxisomal-like [Glycine soja]	sp|F4JCU3|MVD2_ARATH;;	Diphosphomevalonate decarboxylase MVD2, peroxisomal OS=Arabidopsis thaliana OX=3702 GN=MVD2 PE=1 SV=1;;	PF18376.2;;PF00288.27	MDD_C;;GHMP_kinases_N	Mevalonate 5-diphosphate decarboxylase C-terminal domain;;GHMP kinases N terminal domain
1	Glysoja.20G053800	Diphosphomevalonate decarboxylase MVD2, peroxisomal isoform A [Glycine soja]	GO:0016126;;GO:0019287;;GO:0005829;;GO:0004163;;GO:0005524	biological_process;;biological_process;;cellular_component;;molecular_function;;molecular_function;;	BP:sterol biosynthetic process;;BP:isopentenyl diphosphate biosynthetic process, mevalonate pathway;;CC:cytosol;;MF:diphosphomevalonate decarboxylase activity;;MF:ATP binding;;	K01597	MVD, mvaD	map00900	Terpenoid backbone biosynthesis	COG3407	I:Lipid transport and metabolism	XP_028222651.1	diphosphomevalonate decarboxylase MVD2, peroxisomal-like [Glycine soja]	sp|F4JCU3|MVD2_ARATH;;	Diphosphomevalonate decarboxylase MVD2, peroxisomal OS=Arabidopsis thaliana OX=3702 GN=MVD2 PE=1 SV=1;;	PF18376.2;;PF00288.27	MDD_C;;GHMP_kinases_N	Mevalonate 5-diphosphate decarboxylase C-terminal domain;;GHMP kinases N terminal domain
1	Glysoja.20G055002	Mannosylglycoprotein endo-beta-mannosidase isoform A [Glycine soja]	GO:0005975;;GO:0033947	biological_process;;molecular_function;;	BP:carbohydrate metabolic process;;MF:mannosylglycoprotein endo-beta-mannosidase activity;;	K18577	EBM	------	------	COG3250	G:Carbohydrate transport and metabolism	XP_028221305.1	mannosylglycoprotein endo-beta-mannosidase-like isoform X1 [Glycine soja]	sp|Q5H7P5|EBM_LILLO;;	Mannosylglycoprotein endo-beta-mannosidase OS=Lilium longiflorum OX=4690 GN=EBM PE=1 SV=4;;	PF18368.2;;PF00703.22;;PF17786.2;;PF02836.18;;PF02837.19	Ig_GlcNase;;Glyco_hydro_2;;Mannosidase_ig;;Glyco_hydro_2_C;;Glyco_hydro_2_N	Exo-beta-D-glucosaminidase Ig-fold domain;;Glycosyl hydrolases family 2;;Mannosidase Ig/CBM-like domain;;Glycosyl hydrolases family 2, TIM barrel domain;;Glycosyl hydrolases family 2, sugar binding domain
1	Glysoja.04G009618	E3 ubiquitin-protein ligase KEG isoform A [Glycine soja]	GO:0016567;;GO:0045324;;GO:0009788;;GO:0005802;;GO:0005769;;GO:0004672;;GO:0046872;;GO:0004842;;GO:0005524	biological_process;;biological_process;;biological_process;;cellular_component;;cellular_component;;molecular_function;;molecular_function;;molecular_function;;molecular_function;;	BP:protein ubiquitination;;BP:late endosome to vacuole transport;;BP:negative regulation of abscisic acid-activated signaling pathway;;CC:trans-Golgi network;;CC:early endosome;;MF:protein kinase activity;;MF:metal ion binding;;MF:ubiquitin-protein transferase activity;;MF:ATP binding;;	K16279	KEG	------	------	COG0666	S:Function unknown	XP_028228766.1	E3 ubiquitin-protein ligase KEG-like isoform X2 [Glycine soja]	sp|Q9FY48|KEG_ARATH;;	E3 ubiquitin-protein ligase KEG OS=Arabidopsis thaliana OX=3702 GN=KEG PE=1 SV=2;;	PF18346.2;;PF13637.7;;PF12796.8;;PF00069.26;;PF13857.7;;PF07714.18;;PF00023.31;;PF13606.7;;PF13445.7;;PF13639.7;;PF00097.26;;PF14634.7;;PF15227.7;;PF13920.7	SH3_15;;Ank_4;;Ank_2;;Pkinase;;Ank_5;;PK_Tyr_Ser-Thr;;Ank;;Ank_3;;zf-RING_UBOX;;zf-RING_2;;zf-C3HC4;;zf-RING_5;;zf-C3HC4_4;;zf-C3HC4_3	Mind bomb SH3 repeat domain;;Ankyrin repeats;;Ankyrin repeats;;Protein kinase domain;;Ankyrin repeats;;Protein tyrosine and serine/threonine kinase;;Ankyrin repeat;;Ankyrin repeat;;RING-type zinc-finger;;Ring finger domain;;Zinc finger, C3HC4 type;;zinc-RING finger domain;;zinc finger of C3HC4-type, RING;;Zinc finger, C3HC4 type
1	Glysoja.11G030397	E3 ubiquitin-protein ligase KEG isoform A [Glycine soja]	GO:0016567;;GO:0045324;;GO:0009788;;GO:0005802;;GO:0005769;;GO:0004672;;GO:0046872;;GO:0004842;;GO:0005524	biological_process;;biological_process;;biological_process;;cellular_component;;cellular_component;;molecular_function;;molecular_function;;molecular_function;;molecular_function;;	BP:protein ubiquitination;;BP:late endosome to vacuole transport;;BP:negative regulation of abscisic acid-activated signaling pathway;;CC:trans-Golgi network;;CC:early endosome;;MF:protein kinase activity;;MF:metal ion binding;;MF:ubiquitin-protein transferase activity;;MF:ATP binding;;	K16279	KEG	------	------	COG0666	S:Function unknown	XP_028189855.1	E3 ubiquitin-protein ligase KEG-like [Glycine soja]	sp|Q9FY48|KEG_ARATH;;	E3 ubiquitin-protein ligase KEG OS=Arabidopsis thaliana OX=3702 GN=KEG PE=1 SV=2;;	PF18346.2;;PF13637.7;;PF12796.8;;PF00069.26;;PF13857.7;;PF07714.18;;PF00023.31;;PF13606.7;;PF13445.7;;PF13639.7;;PF00097.26;;PF14634.7;;PF15227.7;;PF13920.7	SH3_15;;Ank_4;;Ank_2;;Pkinase;;Ank_5;;PK_Tyr_Ser-Thr;;Ank;;Ank_3;;zf-RING_UBOX;;zf-RING_2;;zf-C3HC4;;zf-RING_5;;zf-C3HC4_4;;zf-C3HC4_3	Mind bomb SH3 repeat domain;;Ankyrin repeats;;Ankyrin repeats;;Protein kinase domain;;Ankyrin repeats;;Protein tyrosine and serine/threonine kinase;;Ankyrin repeat;;Ankyrin repeat;;RING-type zinc-finger;;Ring finger domain;;Zinc finger, C3HC4 type;;zinc-RING finger domain;;zinc finger of C3HC4-type, RING;;Zinc finger, C3HC4 type
1	Glysoja.11G031206	E3 ubiquitin-protein ligase KEG isoform A [Glycine soja]	GO:0016567;;GO:0045324;;GO:0009788;;GO:0005802;;GO:0005769;;GO:0016874;;GO:0004672;;GO:0046872;;GO:0004842;;GO:0005524	biological_process;;biological_process;;biological_process;;cellular_component;;cellular_component;;molecular_function;;molecular_function;;molecular_function;;molecular_function;;molecular_function;;	BP:protein ubiquitination;;BP:late endosome to vacuole transport;;BP:negative regulation of abscisic acid-activated signaling pathway;;CC:trans-Golgi network;;CC:early endosome;;MF:ligase activity;;MF:protein kinase activity;;MF:metal ion binding;;MF:ubiquitin-protein transferase activity;;MF:ATP binding;;	K16279	KEG	------	------	COG0666	S:Function unknown	XP_028190105.1	E3 ubiquitin-protein ligase KEG-like [Glycine soja]	sp|Q9FY48|KEG_ARATH;;	E3 ubiquitin-protein ligase KEG OS=Arabidopsis thaliana OX=3702 GN=KEG PE=1 SV=2;;	PF18346.2;;PF12796.8;;PF13637.7;;PF13857.7;;PF00023.31;;PF13606.7	SH3_15;;Ank_2;;Ank_4;;Ank_5;;Ank;;Ank_3	Mind bomb SH3 repeat domain;;Ankyrin repeats;;Ankyrin repeats;;Ankyrin repeats;;Ankyrin repeat;;Ankyrin repeat
1	Glysoja.08G020655	putative RING-type E3 ubiquitin transferase C3H69 isoform A [Glycine soja]	GO:0016740;;GO:0046872	molecular_function;;molecular_function;;	MF:transferase activity;;MF:metal ion binding;;	K15687	MKRN	------	------	ENOG410XRM0	S:Function unknown	XP_028243960.1	putative RING-type E3 ubiquitin transferase C3H69 isoform X1 [Glycine soja]	sp|E0X9N4|C3H69_ARATH;;	Putative RING-type E3 ubiquitin transferase C3H69 OS=Arabidopsis thaliana OX=3702 GN=At3g63550 PE=3 SV=1;;	PF18345.2;;PF18044.2;;PF16131.6;;PF00642.25;;PF00097.26;;PF15663.6;;PF13639.7;;PF14608.7;;PF14634.7	zf_CCCH_4;;zf-CCCH_4;;Torus;;zf-CCCH;;zf-C3HC4;;zf-CCCH_3;;zf-RING_2;;zf-CCCH_2;;zf-RING_5	Zinc finger domain;;CCCH-type zinc finger;;Torus domain;;Zinc finger C-x8-C-x5-C-x3-H type;;Zinc finger, C3HC4 type;;Zinc-finger containing family;;Ring finger domain;;RNA-binding, Nab2-type zinc finger;;zinc-RING finger domain
1	Glysoja.05G012746	Zinc finger CCCH domain-containing protein 38 [Glycine soja]	GO:0046872	molecular_function;;	MF:metal ion binding;;	K22909	ZC3H13	------	------	ENOG410ZKTI	S:Function unknown	XP_028231007.1	uncharacterized protein LOC114411560 [Glycine soja]	sp|Q9LIH5|C3H38_ARATH;;	Zinc finger CCCH domain-containing protein 38 OS=Arabidopsis thaliana OX=3702 GN=At3g18640 PE=2 SV=1;;	PF18345.2;;PF18044.2;;PF00642.25;;PF16131.6;;PF14608.7	zf_CCCH_4;;zf-CCCH_4;;zf-CCCH;;Torus;;zf-CCCH_2	Zinc finger domain;;CCCH-type zinc finger;;Zinc finger C-x8-C-x5-C-x3-H type;;Torus domain;;RNA-binding, Nab2-type zinc finger
1	Glysoja.15G042228	putative RING-type E3 ubiquitin transferase C3H69 isoform F [Glycine soja]	GO:0016740;;GO:0046872	molecular_function;;molecular_function;;	MF:transferase activity;;MF:metal ion binding;;	K15687	MKRN	------	------	ENOG410XRM0	S:Function unknown	XP_003546878.1	putative RING-type E3 ubiquitin transferase C3H69 isoform X1 [Glycine max]	sp|E0X9N4|C3H69_ARATH;;	Putative RING-type E3 ubiquitin transferase C3H69 OS=Arabidopsis thaliana OX=3702 GN=At3g63550 PE=3 SV=1;;	PF18345.2;;PF18044.2;;PF00642.25;;PF16131.6;;PF00097.26;;PF14608.7;;PF15663.6;;PF13639.7;;PF14634.7	zf_CCCH_4;;zf-CCCH_4;;zf-CCCH;;Torus;;zf-C3HC4;;zf-CCCH_2;;zf-CCCH_3;;zf-RING_2;;zf-RING_5	Zinc finger domain;;CCCH-type zinc finger;;Zinc finger C-x8-C-x5-C-x3-H type;;Torus domain;;Zinc finger, C3HC4 type;;RNA-binding, Nab2-type zinc finger;;Zinc-finger containing family;;Ring finger domain;;zinc-RING finger domain
1	Glysoja.15G042234	putative RING-type E3 ubiquitin transferase C3H69 isoform A [Glycine soja]	GO:0016740;;GO:0046872	molecular_function;;molecular_function;;	MF:transferase activity;;MF:metal ion binding;;	K15687	MKRN	------	------	ENOG410XRM0	S:Function unknown	XP_028203248.1	E3 ubiquitin-protein ligase makorin-like [Glycine soja]	sp|Q6IDS6|C3H35_ARATH;;	E3 ubiquitin-protein ligase makorin OS=Arabidopsis thaliana OX=3702 GN=MKRN PE=2 SV=1;;	PF18345.2;;PF18044.2;;PF00642.25;;PF16131.6;;PF00097.26;;PF14608.7;;PF14634.7;;PF15663.6;;PF13639.7;;PF13445.7	zf_CCCH_4;;zf-CCCH_4;;zf-CCCH;;Torus;;zf-C3HC4;;zf-CCCH_2;;zf-RING_5;;zf-CCCH_3;;zf-RING_2;;zf-RING_UBOX	Zinc finger domain;;CCCH-type zinc finger;;Zinc finger C-x8-C-x5-C-x3-H type;;Torus domain;;Zinc finger, C3HC4 type;;RNA-binding, Nab2-type zinc finger;;zinc-RING finger domain;;Zinc-finger containing family;;Ring finger domain;;RING-type zinc-finger
1	Glysoja.14G039426	Zinc finger CCCH domain-containing protein 65 isoform B [Glycine soja]	GO:0045892;;GO:0005634;;GO:0003700;;GO:0046872	biological_process;;cellular_component;;molecular_function;;molecular_function;;	BP:negative regulation of transcription, DNA-templated;;CC:nucleus;;MF:transcription factor activity, sequence-specific DNA binding;;MF:metal ion binding;;	------	------	------	------	COG5084	S:Function unknown	XP_028201285.1	zinc finger CCCH domain-containing protein 65-like [Glycine soja]	sp|Q9LTS7|C3H65_ARATH;;	Zinc finger CCCH domain-containing protein 65 OS=Arabidopsis thaliana OX=3702 GN=EMB1789 PE=2 SV=1;;	PF18345.2;;PF16131.6;;PF18044.2;;PF00642.25	zf_CCCH_4;;Torus;;zf-CCCH_4;;zf-CCCH	Zinc finger domain;;Torus domain;;CCCH-type zinc finger;;Zinc finger C-x8-C-x5-C-x3-H type
1	Glysoja.18G047965	Zinc finger CCCH domain-containing protein 65 [Glycine soja]	GO:0045892;;GO:0005634;;GO:0003700;;GO:0046872	biological_process;;cellular_component;;molecular_function;;molecular_function;;	BP:negative regulation of transcription, DNA-templated;;CC:nucleus;;MF:transcription factor activity, sequence-specific DNA binding;;MF:metal ion binding;;	------	------	------	------	COG5084	S:Function unknown	RZB51321.1	Zinc finger CCCH domain-containing protein 65 [Glycine soja]	sp|Q9LTS7|C3H65_ARATH;;	Zinc finger CCCH domain-containing protein 65 OS=Arabidopsis thaliana OX=3702 GN=EMB1789 PE=2 SV=1;;	PF18345.2;;PF16131.6;;PF18044.2;;PF00642.25	zf_CCCH_4;;Torus;;zf-CCCH_4;;zf-CCCH	Zinc finger domain;;Torus domain;;CCCH-type zinc finger;;Zinc finger C-x8-C-x5-C-x3-H type
1	Glysoja.16G043364	Cytokinin riboside 5'-monophosphate phosphoribohydrolase LOG3 [Glycine soja]	GO:0009691;;GO:0005829;;GO:0005634;;GO:0016787;;GO:0016799	biological_process;;cellular_component;;cellular_component;;molecular_function;;molecular_function;;	BP:cytokinin biosynthetic process;;CC:cytosol;;CC:nucleus;;MF:hydrolase activity;;MF:hydrolase activity, hydrolyzing N-glycosyl compounds;;	K22522	LOG	------	------	COG1611	S:Function unknown	RZB60539.1	Cytokinin riboside 5'-monophosphate phosphoribohydrolase LOG3 [Glycine soja]	sp|Q8L8B8|LOG3_ARATH;;	Cytokinin riboside 5'-monophosphate phosphoribohydrolase LOG3 OS=Arabidopsis thaliana OX=3702 GN=LOG3 PE=1 SV=1;;	PF18306.2	LDcluster4	SLOG cluster4 family
1	Glysoja.13G037239	Mediator of RNA polymerase II transcription subunit 13 isoform A [Glycine soja]	GO:0006357;;GO:0016592;;GO:0003712	biological_process;;cellular_component;;molecular_function;;	BP:regulation of transcription from RNA polymerase II promoter;;CC:mediator complex;;MF:transcription cofactor activity;;	K15164	MED13	------	------	COG0365	I:Lipid transport and metabolism	XP_028196920.1	mediator of RNA polymerase II transcription subunit 13-like isoform X2 [Glycine soja]	sp|F4I096|MED13_ARATH;;	Mediator of RNA polymerase II transcription subunit 13 OS=Arabidopsis thaliana OX=3702 GN=MED13 PE=1 SV=1;;	PF18296.2;;PF11597.9;;PF06333.13	MID_MedPIWI;;Med13_N;;Med13_C	MID domain of medPIWI;;Mediator complex subunit 13 N-terminal;;Mediator complex subunit 13 C-terminal domain
1	Glysoja.18G047089	Mediator of RNA polymerase II transcription subunit 13 isoform A [Glycine soja]	GO:0006357;;GO:0016592;;GO:0003712	biological_process;;cellular_component;;molecular_function;;	BP:regulation of transcription from RNA polymerase II promoter;;CC:mediator complex;;MF:transcription cofactor activity;;	K15164	MED13	------	------	COG0365	I:Lipid transport and metabolism	XP_006601869.1	mediator of RNA polymerase II transcription subunit 13 isoform X2 [Glycine max]	sp|F4I096|MED13_ARATH;;	Mediator of RNA polymerase II transcription subunit 13 OS=Arabidopsis thaliana OX=3702 GN=MED13 PE=1 SV=1;;	PF18296.2;;PF11597.9;;PF06333.13	MID_MedPIWI;;Med13_N;;Med13_C	MID domain of medPIWI;;Mediator complex subunit 13 N-terminal;;Mediator complex subunit 13 C-terminal domain
1	Glysoja.13G035458	Nudix hydrolase 2 [Glycine soja]	GO:0007165;;GO:0051287;;GO:0016787;;GO:0035529;;GO:0047631	biological_process;;molecular_function;;molecular_function;;molecular_function;;molecular_function;;	BP:signal transduction;;MF:NAD binding;;MF:hydrolase activity;;MF:NADH pyrophosphatase activity;;MF:ADP-ribose diphosphatase activity;;	------	------	------	------	ENOG410Z4GH	S:Function unknown	XP_028196464.1	nudix hydrolase 2-like [Glycine soja]	sp|Q94B74|NUDT2_ARATH;;	Nudix hydrolase 2 OS=Arabidopsis thaliana OX=3702 GN=NUDT2 PE=1 SV=1;;	PF18290.2;;PF00293.29	Nudix_hydro;;NUDIX	Nudix hydrolase domain;;NUDIX domain
1	Glysoja.09G022882	Nudix hydrolase 2 [Glycine soja]	GO:0007165;;GO:0016787;;GO:0035529;;GO:0047631;;GO:0051287	biological_process;;molecular_function;;molecular_function;;molecular_function;;molecular_function;;	BP:signal transduction;;MF:hydrolase activity;;MF:NADH pyrophosphatase activity;;MF:ADP-ribose diphosphatase activity;;MF:NAD binding;;	------	------	------	------	ENOG410Z4GH	S:Function unknown	RZB90105.1	Nudix hydrolase 2 [Glycine soja]	sp|Q94B74|NUDT2_ARATH;;	Nudix hydrolase 2 OS=Arabidopsis thaliana OX=3702 GN=NUDT2 PE=1 SV=1;;	PF18290.2;;PF00293.29	Nudix_hydro;;NUDIX	Nudix hydrolase domain;;NUDIX domain
1	Glysoja.20G053295	Nudix hydrolase 2 isoform A [Glycine soja]	GO:0007165;;GO:0051287;;GO:0016787;;GO:0035529;;GO:0047631	biological_process;;molecular_function;;molecular_function;;molecular_function;;molecular_function;;	BP:signal transduction;;MF:NAD binding;;MF:hydrolase activity;;MF:NADH pyrophosphatase activity;;MF:ADP-ribose diphosphatase activity;;	------	------	------	------	ENOG410Z4GH	S:Function unknown	XP_003556767.2	nudix hydrolase 2 [Glycine max]	sp|Q94B74|NUDT2_ARATH;;	Nudix hydrolase 2 OS=Arabidopsis thaliana OX=3702 GN=NUDT2 PE=1 SV=1;;	PF18290.2;;PF00293.29	Nudix_hydro;;NUDIX	Nudix hydrolase domain;;NUDIX domain
1	Glysoja.15G040672	Nudix hydrolase 2 isoform A [Glycine soja]	GO:0007165;;GO:0051287;;GO:0016787;;GO:0035529;;GO:0047631	biological_process;;molecular_function;;molecular_function;;molecular_function;;molecular_function;;	BP:signal transduction;;MF:NAD binding;;MF:hydrolase activity;;MF:NADH pyrophosphatase activity;;MF:ADP-ribose diphosphatase activity;;	------	------	------	------	ENOG410Z4GH	S:Function unknown	XP_003546200.1	nudix hydrolase 2 [Glycine max]	sp|Q94B74|NUDT2_ARATH;;	Nudix hydrolase 2 OS=Arabidopsis thaliana OX=3702 GN=NUDT2 PE=1 SV=1;;	PF18290.2;;PF00293.29	Nudix_hydro;;NUDIX	Nudix hydrolase domain;;NUDIX domain
1	Glysoja.14G037287	Nudix hydrolase 2 [Glycine soja]	GO:0007165;;GO:0051287;;GO:0016787;;GO:0035529;;GO:0047631	biological_process;;molecular_function;;molecular_function;;molecular_function;;molecular_function;;	BP:signal transduction;;MF:NAD binding;;MF:hydrolase activity;;MF:NADH pyrophosphatase activity;;MF:ADP-ribose diphosphatase activity;;	------	------	------	------	ENOG410Z4GH	S:Function unknown	XP_003545505.1	nudix hydrolase 2 [Glycine max]	sp|Q94B74|NUDT2_ARATH;;	Nudix hydrolase 2 OS=Arabidopsis thaliana OX=3702 GN=NUDT2 PE=1 SV=1;;	PF18290.2;;PF00293.29	Nudix_hydro;;NUDIX	Nudix hydrolase domain;;NUDIX domain
1	Glysoja.17G045851	Nudix hydrolase 8 isoform B [Glycine soja]	GO:0007165;;GO:0051287;;GO:0016787;;GO:0035529;;GO:0047631	biological_process;;molecular_function;;molecular_function;;molecular_function;;molecular_function;;	BP:signal transduction;;MF:NAD binding;;MF:hydrolase activity;;MF:NADH pyrophosphatase activity;;MF:ADP-ribose diphosphatase activity;;	------	------	------	------	ENOG410Z4GH	S:Function unknown	NP_001241031.1	nudix hydrolase superfamily protein [Glycine max]	sp|Q8L7W2|NUDT8_ARATH;;	Nudix hydrolase 8 OS=Arabidopsis thaliana OX=3702 GN=NUDT8 PE=2 SV=2;;	PF18290.2;;PF00293.29	Nudix_hydro;;NUDIX	Nudix hydrolase domain;;NUDIX domain
1	Glysoja.11G028892	DeSI-like protein isoform B [Glycine soja]	GO:0007165;;GO:0051287;;GO:0016787;;GO:0035529;;GO:0047631	biological_process;;molecular_function;;molecular_function;;molecular_function;;molecular_function;;	BP:signal transduction;;MF:NAD binding;;MF:hydrolase activity;;MF:NADH pyrophosphatase activity;;MF:ADP-ribose diphosphatase activity;;	------	------	------	------	ENOG410Z4GH;;ENOG4111H3Z	S:Function unknown;;	XP_028189730.1	nudix hydrolase 8-like isoform X2 [Glycine soja]	sp|Q8L7W2|NUDT8_ARATH;;	Nudix hydrolase 8 OS=Arabidopsis thaliana OX=3702 GN=NUDT8 PE=2 SV=2;;	PF18290.2;;PF00293.29	Nudix_hydro;;NUDIX	Nudix hydrolase domain;;NUDIX domain
1	Glysoja.05G011452	Nudix hydrolase 8 isoform B [Glycine soja]	GO:0007165;;GO:0051287;;GO:0016787;;GO:0035529;;GO:0047631	biological_process;;molecular_function;;molecular_function;;molecular_function;;molecular_function;;	BP:signal transduction;;MF:NAD binding;;MF:hydrolase activity;;MF:NADH pyrophosphatase activity;;MF:ADP-ribose diphosphatase activity;;	------	------	------	------	ENOG410Z4GH	S:Function unknown	XP_028231810.1	nudix hydrolase 8-like [Glycine soja]	sp|Q8L7W2|NUDT8_ARATH;;	Nudix hydrolase 8 OS=Arabidopsis thaliana OX=3702 GN=NUDT8 PE=2 SV=2;;	PF18290.2;;PF00293.29	Nudix_hydro;;NUDIX	Nudix hydrolase domain;;NUDIX domain
1	Glysoja.18G047826	Nudix hydrolase 2 isoform H [Glycine soja]	GO:0007165;;GO:0051287;;GO:0016787;;GO:0035529;;GO:0047631	biological_process;;molecular_function;;molecular_function;;molecular_function;;molecular_function;;	BP:signal transduction;;MF:NAD binding;;MF:hydrolase activity;;MF:NADH pyrophosphatase activity;;MF:ADP-ribose diphosphatase activity;;	------	------	------	------	ENOG410Z4GH	S:Function unknown	XP_028212948.1	nudix hydrolase 10-like isoform X1 [Glycine soja]	sp|Q6NPD7|NUD10_ARATH;;	Nudix hydrolase 10 OS=Arabidopsis thaliana OX=3702 GN=NUDT10 PE=1 SV=1;;	PF18290.2;;PF00293.29	Nudix_hydro;;NUDIX	Nudix hydrolase domain;;NUDIX domain
1	Glysoja.02G005513	Nudix hydrolase 10 [Glycine soja]	GO:0007165;;GO:0051287;;GO:0016787;;GO:0035529;;GO:0047631	biological_process;;molecular_function;;molecular_function;;molecular_function;;molecular_function;;	BP:signal transduction;;MF:NAD binding;;MF:hydrolase activity;;MF:NADH pyrophosphatase activity;;MF:ADP-ribose diphosphatase activity;;	------	------	------	------	ENOG410Z4GH	S:Function unknown	XP_028221750.1	nudix hydrolase 10-like [Glycine soja]	sp|Q6NPD7|NUD10_ARATH;;	Nudix hydrolase 10 OS=Arabidopsis thaliana OX=3702 GN=NUDT10 PE=1 SV=1;;	PF18290.2;;PF00293.29	Nudix_hydro;;NUDIX	Nudix hydrolase domain;;NUDIX domain
1	Glysoja.14G037378	Nudix hydrolase 10, partial [Glycine soja]	GO:0007165;;GO:0016787;;GO:0035529;;GO:0047631;;GO:0051287	biological_process;;molecular_function;;molecular_function;;molecular_function;;molecular_function;;	BP:signal transduction;;MF:hydrolase activity;;MF:NADH pyrophosphatase activity;;MF:ADP-ribose diphosphatase activity;;MF:NAD binding;;	------	------	------	------	ENOG410Z4GH	S:Function unknown	RZB66920.1	Nudix hydrolase 10, partial [Glycine soja]	sp|Q6NPD7|NUD10_ARATH;;	Nudix hydrolase 10 OS=Arabidopsis thaliana OX=3702 GN=NUDT10 PE=1 SV=1;;	PF18290.2;;PF00293.29	Nudix_hydro;;NUDIX	Nudix hydrolase domain;;NUDIX domain
1	Glysoja.08G022396	Nudix hydrolase 2 isoform A [Glycine soja]	GO:0007165;;GO:0051287;;GO:0016787;;GO:0035529;;GO:0047631	biological_process;;molecular_function;;molecular_function;;molecular_function;;molecular_function;;	BP:signal transduction;;MF:NAD binding;;MF:hydrolase activity;;MF:NADH pyrophosphatase activity;;MF:ADP-ribose diphosphatase activity;;	------	------	------	------	ENOG410Z4GH	S:Function unknown	KRH46381.1	hypothetical protein GLYMA_08G330100 [Glycine max]	sp|Q6NPD7|NUD10_ARATH;;	Nudix hydrolase 10 OS=Arabidopsis thaliana OX=3702 GN=NUDT10 PE=1 SV=1;;	PF18290.2;;PF00293.29	Nudix_hydro;;NUDIX	Nudix hydrolase domain;;NUDIX domain
1	Glysoja.01G002157	Nudix hydrolase 8 [Glycine soja]	GO:0007165;;GO:0016787;;GO:0035529;;GO:0047631;;GO:0051287	biological_process;;molecular_function;;molecular_function;;molecular_function;;molecular_function;;	BP:signal transduction;;MF:hydrolase activity;;MF:NADH pyrophosphatase activity;;MF:ADP-ribose diphosphatase activity;;MF:NAD binding;;	------	------	------	------	ENOG410Z4GH	S:Function unknown	RZC30996.1	Nudix hydrolase 8 [Glycine soja]	sp|Q8L7W2|NUDT8_ARATH;;	Nudix hydrolase 8 OS=Arabidopsis thaliana OX=3702 GN=NUDT8 PE=2 SV=2;;	PF18290.2	Nudix_hydro	Nudix hydrolase domain
1	Glysoja.U055313	26S proteasome non-ATPase regulatory subunit 9 isoform A [Glycine soja]	GO:0070682;;GO:0005737;;GO:0000502;;GO:0005634	biological_process;;cellular_component;;cellular_component;;cellular_component;;	BP:proteasome regulatory particle assembly;;CC:cytoplasm;;CC:proteasome complex;;CC:nucleus;;	K06693	PSMD9	------	------	COG0265	O:Posttranslational modification, protein turnover, chaperones	RZB41363.1	26S proteasome non-ATPase regulatory subunit 9 isoform A [Glycine soja]	sp|Q9VFS8|PSMD9_DROME;;	26S proteasome non-ATPase regulatory subunit 9 OS=Drosophila melanogaster OX=7227 GN=CG9588 PE=1 SV=1;;	PF18265.2;;PF13180.7	Nas2_N;;PDZ_2	Nas2 N_terminal domain;;PDZ domain
1	Glysoja.06G015434	26S proteasome non-ATPase regulatory subunit 9 isoform A [Glycine soja]	GO:0070682;;GO:0005737;;GO:0000502;;GO:0005634	biological_process;;cellular_component;;cellular_component;;cellular_component;;	BP:proteasome regulatory particle assembly;;CC:cytoplasm;;CC:proteasome complex;;CC:nucleus;;	K06693	PSMD9	------	------	COG0265	O:Posttranslational modification, protein turnover, chaperones	RZC08706.1	26S proteasome non-ATPase regulatory subunit 9 isoform A [Glycine soja]	sp|Q9VFS8|PSMD9_DROME;;	26S proteasome non-ATPase regulatory subunit 9 OS=Drosophila melanogaster OX=7227 GN=CG9588 PE=1 SV=1;;	PF18265.2;;PF13180.7	Nas2_N;;PDZ_2	Nas2 N_terminal domain;;PDZ domain
1	Glysoja.17G045743	FAM10 family protein isoform A [Glycine soja]	GO:0065003;;GO:0061077;;GO:0051085;;GO:0031072;;GO:0046983	biological_process;;biological_process;;biological_process;;molecular_function;;molecular_function;;	BP:macromolecular complex assembly;;BP:chaperone-mediated protein folding;;BP:chaperone mediated protein folding requiring cofactor;;MF:heat shock protein binding;;MF:protein dimerization activity;;	K09560	ST13	------	------	ENOG410XR19	S:Function unknown	XP_028211398.1	FAM10 family protein At4g22670-like [Glycine soja]	sp|Q93YR3|F10AL_ARATH;;	FAM10 family protein At4g22670 OS=Arabidopsis thaliana OX=3702 GN=At4g22670 PE=1 SV=1;;	PF18253.2;;PF17830.2;;PF00515.29;;PF07719.18;;PF13371.7;;PF13181.7;;PF13414.7;;PF13432.7;;PF14559.7	HipN;;STI1;;TPR_1;;TPR_2;;TPR_9;;TPR_8;;TPR_11;;TPR_16;;TPR_19	Hsp70-interacting protein N N-terminal domain;;STI1 domain;;Tetratricopeptide repeat;;Tetratricopeptide repeat;;Tetratricopeptide repeat;;Tetratricopeptide repeat;;TPR repeat;;Tetratricopeptide repeat;;Tetratricopeptide repeat
1	Glysoja.05G011343	FAM10 family protein isoform A [Glycine soja]	GO:0065003;;GO:0061077;;GO:0051085;;GO:0031072;;GO:0046983	biological_process;;biological_process;;biological_process;;molecular_function;;molecular_function;;	BP:macromolecular complex assembly;;BP:chaperone-mediated protein folding;;BP:chaperone mediated protein folding requiring cofactor;;MF:heat shock protein binding;;MF:protein dimerization activity;;	K09560	ST13	------	------	ENOG410XR19	S:Function unknown	XP_003525751.1	FAM10 family protein At4g22670 [Glycine max]	sp|Q93YR3|F10AL_ARATH;;	FAM10 family protein At4g22670 OS=Arabidopsis thaliana OX=3702 GN=At4g22670 PE=1 SV=1;;	PF18253.2;;PF17830.2;;PF00515.29;;PF07719.18;;PF13371.7;;PF13181.7;;PF13414.7;;PF13432.7;;PF14559.7	HipN;;STI1;;TPR_1;;TPR_2;;TPR_9;;TPR_8;;TPR_11;;TPR_16;;TPR_19	Hsp70-interacting protein N N-terminal domain;;STI1 domain;;Tetratricopeptide repeat;;Tetratricopeptide repeat;;Tetratricopeptide repeat;;Tetratricopeptide repeat;;TPR repeat;;Tetratricopeptide repeat;;Tetratricopeptide repeat
1	Glysoja.18G047950	EH domain-containing protein 1 isoform A [Glycine soja]	GO:0005509;;GO:0005525	molecular_function;;molecular_function;;	MF:calcium ion binding;;MF:GTP binding;;	K12483	EHD1	map04144	Endocytosis	ENOG410XYGB	S:Function unknown	XP_028212250.1	EH domain-containing protein 1-like [Glycine soja]	sp|Q94CF0|EHD1_ARATH;;	EH domain-containing protein 1 OS=Arabidopsis thaliana OX=3702 GN=EHD1 PE=1 SV=1;;	PF18150.2;;PF16880.6;;PF00350.24;;PF12763.8;;PF13499.7;;PF01926.24;;PF00009.28	DUF5600;;EHD_N;;Dynamin_N;;EF-hand_4;;EF-hand_7;;MMR_HSR1;;GTP_EFTU	Domain of unknown function;;N-terminal EH-domain containing protein;;Dynamin family;;Cytoskeletal-regulatory complex EF hand;;EF-hand domain pair;;50S ribosome-binding GTPase;;Elongation factor Tu GTP binding domain
1	Glysoja.09G022830	EH domain-containing protein 2 isoform A [Glycine soja]	GO:0016021;;GO:0005509;;GO:0005525	cellular_component;;molecular_function;;molecular_function;;	CC:integral component of membrane;;MF:calcium ion binding;;MF:GTP binding;;	K12483	EHD1	map04144	Endocytosis	ENOG410XYGB	S:Function unknown	XP_028180807.1	EH domain-containing protein 1-like isoform X1 [Glycine soja]	sp|Q94CF0|EHD1_ARATH;;	EH domain-containing protein 1 OS=Arabidopsis thaliana OX=3702 GN=EHD1 PE=1 SV=1;;	PF18150.2;;PF16880.6;;PF00350.24;;PF12763.8;;PF13499.7;;PF00036.33;;PF01926.24	DUF5600;;EHD_N;;Dynamin_N;;EF-hand_4;;EF-hand_7;;EF-hand_1;;MMR_HSR1	Domain of unknown function;;N-terminal EH-domain containing protein;;Dynamin family;;Cytoskeletal-regulatory complex EF hand;;EF-hand domain pair;;EF hand;;50S ribosome-binding GTPase
1	Glysoja.02G005452	EH domain-containing protein 1 isoform B [Glycine soja]	GO:0005509;;GO:0005525	molecular_function;;molecular_function;;	MF:calcium ion binding;;MF:GTP binding;;	K12483	EHD1	map04144	Endocytosis	ENOG410XYGB	S:Function unknown	RZC27330.1	EH domain-containing protein 1 isoform B [Glycine soja]	sp|Q94CF0|EHD1_ARATH;;	EH domain-containing protein 1 OS=Arabidopsis thaliana OX=3702 GN=EHD1 PE=1 SV=1;;	PF18150.2;;PF16880.6;;PF00350.24;;PF12763.8;;PF01926.24;;PF13499.7;;PF00009.28	DUF5600;;EHD_N;;Dynamin_N;;EF-hand_4;;MMR_HSR1;;EF-hand_7;;GTP_EFTU	Domain of unknown function;;N-terminal EH-domain containing protein;;Dynamin family;;Cytoskeletal-regulatory complex EF hand;;50S ribosome-binding GTPase;;EF-hand domain pair;;Elongation factor Tu GTP binding domain
1	Glysoja.15G040615	EH domain-containing protein 2 [Glycine soja]	GO:0005509;;GO:0005525	molecular_function;;molecular_function;;	MF:calcium ion binding;;MF:GTP binding;;	K12483	EHD1	map04144	Endocytosis	ENOG410XYGB	S:Function unknown	XP_003547274.1	EH domain-containing protein 1 [Glycine max]	sp|Q94CF0|EHD1_ARATH;;	EH domain-containing protein 1 OS=Arabidopsis thaliana OX=3702 GN=EHD1 PE=1 SV=1;;	PF18150.2;;PF16880.6;;PF00350.24;;PF12763.8;;PF01926.24;;PF00036.33;;PF13499.7	DUF5600;;EHD_N;;Dynamin_N;;EF-hand_4;;MMR_HSR1;;EF-hand_1;;EF-hand_7	Domain of unknown function;;N-terminal EH-domain containing protein;;Dynamin family;;Cytoskeletal-regulatory complex EF hand;;50S ribosome-binding GTPase;;EF hand;;EF-hand domain pair
1	Glysoja.07G019085	EH domain-containing protein 2 [Glycine soja]	GO:0005509;;GO:0005525	molecular_function;;molecular_function;;	MF:calcium ion binding;;MF:GTP binding;;	K12483	EHD1	map04144	Endocytosis	ENOG410XYGB	S:Function unknown	KHN28769.1	EH domain-containing protein 1 [Glycine soja]	sp|Q94CF0|EHD1_ARATH;;	EH domain-containing protein 1 OS=Arabidopsis thaliana OX=3702 GN=EHD1 PE=1 SV=1;;	PF18150.2;;PF16880.6;;PF00350.24;;PF12763.8;;PF00036.33;;PF01926.24;;PF13499.7	DUF5600;;EHD_N;;Dynamin_N;;EF-hand_4;;EF-hand_1;;MMR_HSR1;;EF-hand_7	Domain of unknown function;;N-terminal EH-domain containing protein;;Dynamin family;;Cytoskeletal-regulatory complex EF hand;;EF hand;;50S ribosome-binding GTPase;;EF-hand domain pair
1	Glysoja.17G044545	EH domain-containing protein 2 isoform A [Glycine soja]	GO:0005509;;GO:0005525	molecular_function;;molecular_function;;	MF:calcium ion binding;;MF:GTP binding;;	K12483	EHD1	map04144	Endocytosis	ENOG410XYGB	S:Function unknown	XP_003550477.1	EH domain-containing protein 1 [Glycine max]	sp|Q94CF0|EHD1_ARATH;;	EH domain-containing protein 1 OS=Arabidopsis thaliana OX=3702 GN=EHD1 PE=1 SV=1;;	PF18150.2;;PF16880.6;;PF00350.24;;PF12763.8;;PF00036.33;;PF01926.24;;PF13499.7	DUF5600;;EHD_N;;Dynamin_N;;EF-hand_4;;EF-hand_1;;MMR_HSR1;;EF-hand_7	Domain of unknown function;;N-terminal EH-domain containing protein;;Dynamin family;;Cytoskeletal-regulatory complex EF hand;;EF hand;;50S ribosome-binding GTPase;;EF-hand domain pair
1	Glysoja.19G050245	DExH-box ATP-dependent RNA helicase DExH18, mitochondrial isoform A [Glycine soja]	GO:0000965;;GO:0006401;;GO:0045025;;GO:0016817;;GO:0004386;;GO:0003724	biological_process;;biological_process;;cellular_component;;molecular_function;;molecular_function;;molecular_function;;	BP:mitochondrial RNA 3'-end processing;;BP:RNA catabolic process;;CC:mitochondrial degradosome;;MF:hydrolase activity, acting on acid anhydrides;;MF:helicase activity;;MF:RNA helicase activity;;	K17675	SUPV3L1, SUV3	------	------	ENOG410XSEY	L:Replication, recombination and repair	XP_028218371.1	DExH-box ATP-dependent RNA helicase DExH18, mitochondrial-like [Glycine soja]	sp|F4KFV7|SUV3L_ARATH;;	DExH-box ATP-dependent RNA helicase DExH18, mitochondrial OS=Arabidopsis thaliana OX=3702 GN=At5g39840 PE=3 SV=1;;	PF18147.2;;PF00271.32;;PF12513.9	Suv3_C_1;;Helicase_C;;SUV3_C	Suv3 C-terminal domain 1;;Helicase conserved C-terminal domain;;Mitochondrial degradasome RNA helicase subunit C terminal
1	Glysoja.13G035900	DExH-box ATP-dependent RNA helicase DExH18, mitochondrial [Glycine soja]	GO:0000965;;GO:0006401;;GO:0045025;;GO:0016817;;GO:0004386;;GO:0003724	biological_process;;biological_process;;cellular_component;;molecular_function;;molecular_function;;molecular_function;;	BP:mitochondrial RNA 3'-end processing;;BP:RNA catabolic process;;CC:mitochondrial degradosome;;MF:hydrolase activity, acting on acid anhydrides;;MF:helicase activity;;MF:RNA helicase activity;;	K17675	SUPV3L1, SUV3	------	------	ENOG410XSEY	L:Replication, recombination and repair	XP_003543849.2	DExH-box ATP-dependent RNA helicase DExH18, mitochondrial [Glycine max]	sp|F4KFV7|SUV3L_ARATH;;	DExH-box ATP-dependent RNA helicase DExH18, mitochondrial OS=Arabidopsis thaliana OX=3702 GN=At5g39840 PE=3 SV=1;;	PF18147.2;;PF00271.32;;PF12513.9	Suv3_C_1;;Helicase_C;;SUV3_C	Suv3 C-terminal domain 1;;Helicase conserved C-terminal domain;;Mitochondrial degradasome RNA helicase subunit C terminal
1	Glysoja.08G020131	hypothetical protein D0Y65_020121 [Glycine soja]	GO:0016021	cellular_component;;	CC:integral component of membrane;;	------	------	------	------	ENOG41125FV	S:Function unknown	ACU14151.1	unknown [Glycine max]	------	------	PF18126.2	Mitoc_mL59	Mitochondrial ribosomal protein mL59
1	Glysoja.05G012297	hypothetical protein D0Y65_012293 [Glycine soja]	------	------	------	------	------	------	------	ENOG41125FV	S:Function unknown	ACU14049.1	unknown [Glycine max]	------	------	PF18126.2	Mitoc_mL59	Mitochondrial ribosomal protein mL59
1	Glysoja.02G005094	Anaphase-promoting complex subunit 1 [Glycine soja]	GO:0070979;;GO:0007091;;GO:0031145;;GO:0005680	biological_process;;biological_process;;biological_process;;cellular_component;;	BP:protein K11-linked ubiquitination;;BP:metaphase/anaphase transition of mitotic cell cycle;;BP:anaphase-promoting complex-dependent catabolic process;;CC:anaphase-promoting complex;;	K03348	APC1	map04120	Ubiquitin mediated proteolysis	ENOG410XQ83	O:Posttranslational modification, protein turnover, chaperones	XP_028217160.1	anaphase-promoting complex subunit 1-like isoform X2 [Glycine soja]	sp|Q9FFF9|APC1_ARATH;;	Anaphase-promoting complex subunit 1 OS=Arabidopsis thaliana OX=3702 GN=APC1 PE=2 SV=1;;	PF18122.2;;PF12859.8;;PF01851.23	APC1_C;;ANAPC1;;PC_rep	Anaphase-promoting complex sub unit 1 C-terminal domain;;Anaphase-promoting complex subunit 1;;Proteasome/cyclosome repeat
1	Glysoja.14G037817	Anaphase-promoting complex subunit 1 [Glycine soja]	GO:0070979;;GO:0007091;;GO:0031145;;GO:0005680	biological_process;;biological_process;;biological_process;;cellular_component;;	BP:protein K11-linked ubiquitination;;BP:metaphase/anaphase transition of mitotic cell cycle;;BP:anaphase-promoting complex-dependent catabolic process;;CC:anaphase-promoting complex;;	K03348	APC1	map04120	Ubiquitin mediated proteolysis	ENOG410XQ83	O:Posttranslational modification, protein turnover, chaperones	XP_006595860.1	anaphase-promoting complex subunit 1 isoform X1 [Glycine max]	sp|Q9FFF9|APC1_ARATH;;	Anaphase-promoting complex subunit 1 OS=Arabidopsis thaliana OX=3702 GN=APC1 PE=2 SV=1;;	PF18122.2;;PF12859.8;;PF01851.23	APC1_C;;ANAPC1;;PC_rep	Anaphase-promoting complex sub unit 1 C-terminal domain;;Anaphase-promoting complex subunit 1;;Proteasome/cyclosome repeat
1	Glysoja.11G028786	General transcription factor IIE subunit 2 [Glycine soja]	GO:0006367;;GO:0005673;;GO:0003743;;GO:0003677	biological_process;;cellular_component;;molecular_function;;molecular_function;;	BP:transcription initiation from RNA polymerase II promoter;;CC:transcription factor TFIIE complex;;MF:translation initiation factor activity;;MF:DNA binding;;	K03137	TFIIE2, GTF2E2, TFA2	map03022	Basal transcription factors	COG5174	K:Transcription	NP_001240869.1	uncharacterized protein LOC100788089 [Glycine max]	sp|Q54KJ8|T2EB_DICDI;;	General transcription factor IIE subunit 2 OS=Dictyostelium discoideum OX=44689 GN=gtf2e2 PE=3 SV=1;;	PF18121.2;;PF02186.16	TFA2_Winged_2;;TFIIE_beta	TFA2 Winged helix domain 2;;TFIIE beta subunit core domain
1	Glysoja.01G002259	General transcription factor IIE subunit 2 isoform B, partial [Glycine soja]	GO:0006367;;GO:0005673;;GO:0003743;;GO:0003677	biological_process;;cellular_component;;molecular_function;;molecular_function;;	BP:transcription initiation from RNA polymerase II promoter;;CC:transcription factor TFIIE complex;;MF:translation initiation factor activity;;MF:DNA binding;;	K03137	TFIIE2, GTF2E2, TFA2	map03022	Basal transcription factors	COG5174	K:Transcription	RZC31204.1	General transcription factor IIE subunit 2 isoform B, partial [Glycine soja]	sp|Q54KJ8|T2EB_DICDI;;	General transcription factor IIE subunit 2 OS=Dictyostelium discoideum OX=44689 GN=gtf2e2 PE=3 SV=1;;	PF18121.2;;PF02186.16	TFA2_Winged_2;;TFIIE_beta	TFA2 Winged helix domain 2;;TFIIE beta subunit core domain
1	Glysoja.08G019294	General transcription factor IIE subunit 2 isoform B [Glycine soja]	GO:0006367;;GO:0005673;;GO:0003743;;GO:0003677	biological_process;;cellular_component;;molecular_function;;molecular_function;;	BP:transcription initiation from RNA polymerase II promoter;;CC:transcription factor TFIIE complex;;MF:translation initiation factor activity;;MF:DNA binding;;	K03137	TFIIE2, GTF2E2, TFA2	map03022	Basal transcription factors	COG5174	K:Transcription	XP_003532609.1	general transcription factor IIE subunit 2 [Glycine max]	sp|Q54KJ8|T2EB_DICDI;;	General transcription factor IIE subunit 2 OS=Dictyostelium discoideum OX=44689 GN=gtf2e2 PE=3 SV=1;;	PF18121.2;;PF02186.16	TFA2_Winged_2;;TFIIE_beta	TFA2 Winged helix domain 2;;TFIIE beta subunit core domain
1	Glysoja.05G012887	General transcription factor IIE subunit 2 isoform A [Glycine soja]	GO:0006367;;GO:0005673;;GO:0003743;;GO:0003677	biological_process;;cellular_component;;molecular_function;;molecular_function;;	BP:transcription initiation from RNA polymerase II promoter;;CC:transcription factor TFIIE complex;;MF:translation initiation factor activity;;MF:DNA binding;;	K03137	TFIIE2, GTF2E2, TFA2	map03022	Basal transcription factors	COG5174	K:Transcription	XP_003525408.1	general transcription factor IIE subunit 2 [Glycine max]	sp|Q54KJ8|T2EB_DICDI;;	General transcription factor IIE subunit 2 OS=Dictyostelium discoideum OX=44689 GN=gtf2e2 PE=3 SV=1;;	PF18121.2;;PF02186.16	TFA2_Winged_2;;TFIIE_beta	TFA2 Winged helix domain 2;;TFIIE beta subunit core domain
1	Glysoja.05G012150	hypothetical protein D0Y65_012146, partial [Glycine soja]	GO:0006367;;GO:0005673;;GO:0003743;;GO:0003677	biological_process;;cellular_component;;molecular_function;;molecular_function;;	BP:transcription initiation from RNA polymerase II promoter;;CC:transcription factor TFIIE complex;;MF:translation initiation factor activity;;MF:DNA binding;;	K03137	TFIIE2, GTF2E2, TFA2	map03022	Basal transcription factors	COG5174	K:Transcription	RZC12211.1	hypothetical protein D0Y65_012146, partial [Glycine soja]	sp|Q9SA73|OLA1_ARATH;;	Obg-like ATPase 1 OS=Arabidopsis thaliana OX=3702 GN=YchF1 PE=1 SV=1;;	PF18121.2	TFA2_Winged_2	TFA2 Winged helix domain 2
1	Glysoja.04G010074	Protein EDS1B [Glycine soja]	GO:0006629;;GO:0016787	biological_process;;molecular_function;;	BP:lipid metabolic process;;MF:hydrolase activity;;	K18875	EDS1	map04626	Plant-pathogen interaction	ENOG410YEK6	S:Function unknown	XP_028229168.1	protein EDS1L-like [Glycine soja]	sp|Q9XF23|EDS1L_ARATH;;	Protein EDS1L OS=Arabidopsis thaliana OX=3702 GN=EDS1 PE=1 SV=1;;	PF18117.2;;PF01764.26	EDS1_EP;;Lipase_3	Enhanced disease susceptibility 1 protein EP domain;;Lipase
1	Glysoja.06G015110	Protein EDS1L isoform B [Glycine soja]	GO:0006629;;GO:0016787	biological_process;;molecular_function;;	BP:lipid metabolic process;;MF:hydrolase activity;;	K18875	EDS1	map04626	Plant-pathogen interaction	ENOG410YEK6	S:Function unknown	RZC08227.1	Protein EDS1L isoform B [Glycine soja]	sp|Q9XF23|EDS1L_ARATH;;	Protein EDS1L OS=Arabidopsis thaliana OX=3702 GN=EDS1 PE=1 SV=1;;	PF18117.2;;PF01764.26	EDS1_EP;;Lipase_3	Enhanced disease susceptibility 1 protein EP domain;;Lipase
1	Glysoja.06G015108	Protein EDS1L [Glycine soja]	GO:0006629;;GO:0016787	biological_process;;molecular_function;;	BP:lipid metabolic process;;MF:hydrolase activity;;	K18875	EDS1	map04626	Plant-pathogen interaction	ENOG410YEK6	S:Function unknown	XP_003527041.1	protein EDS1L [Glycine max]	sp|Q9XF23|EDS1L_ARATH;;	Protein EDS1L OS=Arabidopsis thaliana OX=3702 GN=EDS1 PE=1 SV=1;;	PF18117.2;;PF01764.26	EDS1_EP;;Lipase_3	Enhanced disease susceptibility 1 protein EP domain;;Lipase
1	Glysoja.06G015109	Protein EDS1B [Glycine soja]	GO:0006629	biological_process;;	BP:lipid metabolic process;;	K18875	EDS1	map04626	Plant-pathogen interaction	ENOG410YEK6	S:Function unknown	XP_003527042.1	protein EDS1L [Glycine max]	sp|Q9XF23|EDS1L_ARATH;;	Protein EDS1L OS=Arabidopsis thaliana OX=3702 GN=EDS1 PE=1 SV=1;;	PF18117.2;;PF01764.26	EDS1_EP;;Lipase_3	Enhanced disease susceptibility 1 protein EP domain;;Lipase
1	Glysoja.05G012782	Lipase-like PAD4 isoform A [Glycine soja]	GO:0006629;;GO:0016787	biological_process;;molecular_function;;	BP:lipid metabolic process;;MF:hydrolase activity;;	------	------	------	------	ENOG410Y7YA	S:Function unknown	XP_028233326.1	lipase-like PAD4 isoform X1 [Glycine soja]	sp|Q9S745|PAD4_ARATH;;	Lipase-like PAD4 OS=Arabidopsis thaliana OX=3702 GN=PAD4 PE=1 SV=1;;	PF18117.2;;PF01764.26	EDS1_EP;;Lipase_3	Enhanced disease susceptibility 1 protein EP domain;;Lipase
1	Glysoja.06G014815	Lipase-like PAD4 [Glycine soja]	GO:0006629	biological_process;;	BP:lipid metabolic process;;	------	------	------	------	ENOG410Y7YA	S:Function unknown	XP_003528061.1	lipase-like PAD4 isoform X1 [Glycine max]	sp|Q9S745|PAD4_ARATH;;	Lipase-like PAD4 OS=Arabidopsis thaliana OX=3702 GN=PAD4 PE=1 SV=1;;	PF18117.2;;PF01764.26	EDS1_EP;;Lipase_3	Enhanced disease susceptibility 1 protein EP domain;;Lipase
1	Glysoja.08G019198	Lipase-like PAD4 isoform A [Glycine soja]	GO:0006629;;GO:0016787	biological_process;;molecular_function;;	BP:lipid metabolic process;;MF:hydrolase activity;;	------	------	------	------	ENOG410Y7YA	S:Function unknown	XP_028242440.1	lipase-like PAD4 [Glycine soja]	sp|Q9S745|PAD4_ARATH;;	Lipase-like PAD4 OS=Arabidopsis thaliana OX=3702 GN=PAD4 PE=1 SV=1;;	PF18117.2;;PF01764.26	EDS1_EP;;Lipase_3	Enhanced disease susceptibility 1 protein EP domain;;Lipase
1	Glysoja.04G010380	Lipase-like PAD4 [Glycine soja]	GO:0006629	biological_process;;	BP:lipid metabolic process;;	------	------	------	------	ENOG410Y7YA	S:Function unknown	XP_003523213.1	lipase-like PAD4 [Glycine max]	sp|Q9S745|PAD4_ARATH;;	Lipase-like PAD4 OS=Arabidopsis thaliana OX=3702 GN=PAD4 PE=1 SV=1;;	PF18117.2;;PF01764.26	EDS1_EP;;Lipase_3	Enhanced disease susceptibility 1 protein EP domain;;Lipase
1	Glysoja.19G050159	Senescence-associated carboxylesterase 101 [Glycine soja]	GO:0006629;;GO:0080030	biological_process;;molecular_function;;	BP:lipid metabolic process;;MF:methyl indole-3-acetate esterase activity;;	------	------	------	------	ENOG410Y5MT	S:Function unknown	XP_028219119.1	senescence-associated carboxylesterase 101-like isoform X1 [Glycine soja]	sp|Q4F883|SG101_ARATH;;	Senescence-associated carboxylesterase 101 OS=Arabidopsis thaliana OX=3702 GN=SAG101 PE=1 SV=1;;	PF18117.2;;PF01764.26	EDS1_EP;;Lipase_3	Enhanced disease susceptibility 1 protein EP domain;;Lipase
1	Glysoja.13G035958	Senescence-associated carboxylesterase 101 [Glycine soja]	GO:0007568;;GO:0006629;;GO:1902290;;GO:1900057;;GO:0042744;;GO:0050829;;GO:1900426;;GO:0002230;;GO:0060866;;GO:0006979;;GO:0005737;;GO:0005634;;GO:0020037;;GO:0052689;;GO:0004601;;GO:0046872	biological_process;;biological_process;;biological_process;;biological_process;;biological_process;;biological_process;;biological_process;;biological_process;;biological_process;;biological_process;;cellular_component;;cellular_component;;molecular_function;;molecular_function;;molecular_function;;molecular_function;;	BP:aging;;BP:lipid metabolic process;;BP:positive regulation of defense response to oomycetes;;BP:positive regulation of leaf senescence;;BP:hydrogen peroxide catabolic process;;BP:defense response to Gram-negative bacterium;;BP:positive regulation of defense response to bacterium;;BP:positive regulation of defense response to virus by host;;BP:leaf abscission;;BP:response to oxidative stress;;CC…	------	------	------	------	ENOG410Y5MT	S:Function unknown	RZB71227.1	Senescence-associated carboxylesterase 101 [Glycine soja]	sp|Q4F883|SG101_ARATH;;	Senescence-associated carboxylesterase 101 OS=Arabidopsis thaliana OX=3702 GN=SAG101 PE=1 SV=1;;	PF18117.2;;PF01764.26	EDS1_EP;;Lipase_3	Enhanced disease susceptibility 1 protein EP domain;;Lipase
1	Glysoja.13G035965	Senescence-associated carboxylesterase 101 [Glycine soja]	GO:0006629;;GO:0080030	biological_process;;molecular_function;;	BP:lipid metabolic process;;MF:methyl indole-3-acetate esterase activity;;	------	------	------	------	ENOG410Y5MT	S:Function unknown	RZB71236.1	Senescence-associated carboxylesterase 101 [Glycine soja]	sp|Q4F883|SG101_ARATH;;	Senescence-associated carboxylesterase 101 OS=Arabidopsis thaliana OX=3702 GN=SAG101 PE=1 SV=1;;	PF18117.2;;PF01764.26	EDS1_EP;;Lipase_3	Enhanced disease susceptibility 1 protein EP domain;;Lipase
1	Glysoja.13G035967	Senescence-associated carboxylesterase 101 isoform C [Glycine soja]	GO:0007568;;GO:0006629;;GO:1902290;;GO:1900057;;GO:0042744;;GO:0050829;;GO:1900426;;GO:0002230;;GO:0060866;;GO:0006979;;GO:0005737;;GO:0005634;;GO:0020037;;GO:0052689;;GO:0004601;;GO:0046872	biological_process;;biological_process;;biological_process;;biological_process;;biological_process;;biological_process;;biological_process;;biological_process;;biological_process;;biological_process;;cellular_component;;cellular_component;;molecular_function;;molecular_function;;molecular_function;;molecular_function;;	BP:aging;;BP:lipid metabolic process;;BP:positive regulation of defense response to oomycetes;;BP:positive regulation of leaf senescence;;BP:hydrogen peroxide catabolic process;;BP:defense response to Gram-negative bacterium;;BP:positive regulation of defense response to bacterium;;BP:positive regulation of defense response to virus by host;;BP:leaf abscission;;BP:response to oxidative stress;;CC…	------	------	------	------	ENOG410Y5MT	S:Function unknown	XP_003543472.1	senescence-associated carboxylesterase 101 [Glycine max]	sp|Q4F883|SG101_ARATH;;	Senescence-associated carboxylesterase 101 OS=Arabidopsis thaliana OX=3702 GN=SAG101 PE=1 SV=1;;	PF18117.2;;PF01764.26	EDS1_EP;;Lipase_3	Enhanced disease susceptibility 1 protein EP domain;;Lipase
1	Glysoja.19G050160	Senescence-associated carboxylesterase 101, partial [Glycine soja]	GO:0006629;;GO:0080030	biological_process;;molecular_function;;	BP:lipid metabolic process;;MF:methyl indole-3-acetate esterase activity;;	------	------	------	------	ENOG410Y5MT	S:Function unknown	RZB45977.1	Senescence-associated carboxylesterase 101, partial [Glycine soja]	sp|Q4F883|SG101_ARATH;;	Senescence-associated carboxylesterase 101 OS=Arabidopsis thaliana OX=3702 GN=SAG101 PE=1 SV=1;;	PF18117.2	EDS1_EP	Enhanced disease susceptibility 1 protein EP domain
1	Glysoja.03G006902	hypothetical protein D0Y65_006899 [Glycine soja]	GO:0016021	cellular_component;;	CC:integral component of membrane;;	------	------	------	------	ENOG410ZC3I;;ENOG410YW5S	S:Function unknown;;	RZC20237.1	hypothetical protein D0Y65_006899 [Glycine soja]	------	------	PF18065.2	PatG_C	PatG C-terminal
1	Glysoja.04G009092	26S proteasome non-ATPase regulatory subunit 11-like isoform A [Glycine soja]	GO:0006511;;GO:0043248;;GO:0016021;;GO:0000502;;GO:0008541;;GO:0005198	biological_process;;biological_process;;cellular_component;;cellular_component;;cellular_component;;molecular_function;;	BP:ubiquitin-dependent protein catabolic process;;BP:proteasome assembly;;CC:integral component of membrane;;CC:proteasome complex;;CC:proteasome regulatory particle, lid subcomplex;;MF:structural molecule activity;;	K03036	PSMD11, RPN6	map03050	Proteasome	COG5159	O:Posttranslational modification, protein turnover, chaperones	ACU20905.1	unknown, partial [Glycine max]	sp|Q9LP45|PSD11_ARATH;;	26S proteasome non-ATPase regulatory subunit 11 homolog OS=Arabidopsis thaliana OX=3702 GN=RPN6 PE=1 SV=1;;	PF18055.2;;PF01399.28;;PF18503.2	RPN6_N;;PCI;;RPN6_C_helix	26S proteasome regulatory subunit RPN6 N-terminal domain;;PCI domain;;26S proteasome subunit RPN6 C-terminal helix domain
1	Glysoja.06G014070	26S proteasome non-ATPase regulatory subunit 11-like isoform A [Glycine soja]	GO:0006511;;GO:0043248;;GO:0016021;;GO:0000502;;GO:0008541;;GO:0005198	biological_process;;biological_process;;cellular_component;;cellular_component;;cellular_component;;molecular_function;;	BP:ubiquitin-dependent protein catabolic process;;BP:proteasome assembly;;CC:integral component of membrane;;CC:proteasome complex;;CC:proteasome regulatory particle, lid subcomplex;;MF:structural molecule activity;;	K03036	PSMD11, RPN6	map03050	Proteasome	COG5159	O:Posttranslational modification, protein turnover, chaperones	ACU20905.1	unknown, partial [Glycine max]	sp|Q9LP45|PSD11_ARATH;;	26S proteasome non-ATPase regulatory subunit 11 homolog OS=Arabidopsis thaliana OX=3702 GN=RPN6 PE=1 SV=1;;	PF18055.2;;PF01399.28;;PF18503.2	RPN6_N;;PCI;;RPN6_C_helix	26S proteasome regulatory subunit RPN6 N-terminal domain;;PCI domain;;26S proteasome subunit RPN6 C-terminal helix domain
1	Glysoja.17G046324	26S proteasome non-ATPase regulatory subunit 11-like isoform A [Glycine soja]	GO:0006511;;GO:0043248;;GO:0016021;;GO:0000502;;GO:0008541;;GO:0005198	biological_process;;biological_process;;cellular_component;;cellular_component;;cellular_component;;molecular_function;;	BP:ubiquitin-dependent protein catabolic process;;BP:proteasome assembly;;CC:integral component of membrane;;CC:proteasome complex;;CC:proteasome regulatory particle, lid subcomplex;;MF:structural molecule activity;;	K03036	PSMD11, RPN6	map03050	Proteasome	COG5159	O:Posttranslational modification, protein turnover, chaperones	XP_006601039.1	26S proteasome non-ATPase regulatory subunit 11 homolog isoform X1 [Glycine max]	sp|Q9LP45|PSD11_ARATH;;	26S proteasome non-ATPase regulatory subunit 11 homolog OS=Arabidopsis thaliana OX=3702 GN=RPN6 PE=1 SV=1;;	PF18055.2;;PF01399.28;;PF18503.2	RPN6_N;;PCI;;RPN6_C_helix	26S proteasome regulatory subunit RPN6 N-terminal domain;;PCI domain;;26S proteasome subunit RPN6 C-terminal helix domain
1	Glysoja.14G038574	26S proteasome non-ATPase regulatory subunit 11-like [Glycine soja]	GO:0006511;;GO:0043248;;GO:0016021;;GO:0000502;;GO:0008541;;GO:0005198	biological_process;;biological_process;;cellular_component;;cellular_component;;cellular_component;;molecular_function;;	BP:ubiquitin-dependent protein catabolic process;;BP:proteasome assembly;;CC:integral component of membrane;;CC:proteasome complex;;CC:proteasome regulatory particle, lid subcomplex;;MF:structural molecule activity;;	K03036	PSMD11, RPN6	map03050	Proteasome	COG5159	O:Posttranslational modification, protein turnover, chaperones	KHN04704.1	26S proteasome non-ATPase regulatory subunit 11 [Glycine soja]	sp|Q9LP45|PSD11_ARATH;;	26S proteasome non-ATPase regulatory subunit 11 homolog OS=Arabidopsis thaliana OX=3702 GN=RPN6 PE=1 SV=1;;	PF18055.2;;PF01399.28;;PF18503.2	RPN6_N;;PCI;;RPN6_C_helix	26S proteasome regulatory subunit RPN6 N-terminal domain;;PCI domain;;26S proteasome subunit RPN6 C-terminal helix domain
1	Glysoja.18G048097	hypothetical protein D0Y65_048076 [Glycine soja]	GO:0006952;;GO:0005524;;GO:0043531	biological_process;;molecular_function;;molecular_function;;	BP:defense response;;MF:ATP binding;;MF:ADP binding;;	K13457	RPM1, RPS3	map04626	Plant-pathogen interaction	COG4886	S:Function unknown	XP_025982624.1	disease resistance protein RPM1-like [Glycine max]	sp|Q39214|RPM1_ARATH;;	Disease resistance protein RPM1 OS=Arabidopsis thaliana OX=3702 GN=RPM1 PE=1 SV=1;;	PF18052.2;;PF17107.6	Rx_N;;SesA	Rx N-terminal domain;;N-terminal domain on NACHT_NTPase and P-loop NTPases
1	Glysoja.18G047919	hypothetical protein D0Y65_047899 [Glycine soja]	GO:0006952;;GO:0016021;;GO:0005524;;GO:0043531	biological_process;;cellular_component;;molecular_function;;molecular_function;;	BP:defense response;;CC:integral component of membrane;;MF:ATP binding;;MF:ADP binding;;	K13457	RPM1, RPS3	map04626	Plant-pathogen interaction	COG4886	S:Function unknown	RZB51266.1	hypothetical protein D0Y65_047899 [Glycine soja]	sp|Q2QZF1|PIK6_ORYSJ;;	Disease resistance protein PIK6-NP OS=Oryza sativa subsp. japonica OX=39947 GN=PIK6-NP PE=2 SV=1;;	PF18052.2;;PF17107.6	Rx_N;;SesA	Rx N-terminal domain;;N-terminal domain on NACHT_NTPase and P-loop NTPases
1	Glysoja.20G053107	Disease resistance protein PIK6-NP [Glycine soja]	GO:0006952;;GO:0005524;;GO:0043531	biological_process;;molecular_function;;molecular_function;;	BP:defense response;;MF:ATP binding;;MF:ADP binding;;	K13457	RPM1, RPS3	map04626	Plant-pathogen interaction	COG4886	S:Function unknown	RZB42348.1	Disease resistance protein PIK6-NP [Glycine soja]	sp|Q2QZF1|PIK6_ORYSJ;;	Disease resistance protein PIK6-NP OS=Oryza sativa subsp. japonica OX=39947 GN=PIK6-NP PE=2 SV=1;;	PF18052.2;;PF09686.11;;PF17107.6	Rx_N;;Plasmid_RAQPRD;;SesA	Rx N-terminal domain;;Plasmid protein of unknown function;;N-terminal domain on NACHT_NTPase and P-loop NTPases
1	Glysoja.11G030399	putative disease resistance RPP13-like protein 1 [Glycine soja]	GO:0015074;;GO:0003676	biological_process;;molecular_function;;	BP:DNA integration;;MF:nucleic acid binding;;	------	------	------	------	ENOG41114AX;;COG2801	S:Function unknown;;L:Replication, recombination and repair	RZB80671.1	putative disease resistance RPP13-like protein 1 [Glycine soja]	sp|Q9LRR4|R13L1_ARATH;;	Putative disease resistance RPP13-like protein 1 OS=Arabidopsis thaliana OX=3702 GN=RPPL1 PE=3 SV=1;;	PF18052.2;;PF08284.12;;PF13975.7	Rx_N;;RVP_2;;gag-asp_proteas	Rx N-terminal domain;;Retroviral aspartyl protease;;gag-polyprotein putative aspartyl protease
1	Glysoja.03G006010	putative disease resistance RPP13-like protein 1 [Glycine soja]	GO:0043531	molecular_function;;	MF:ADP binding;;	------	------	------	------	COG4886	S:Function unknown	RZC18999.1	putative disease resistance RPP13-like protein 1 [Glycine soja]	sp|Q9LRR4|R13L1_ARATH;;	Putative disease resistance RPP13-like protein 1 OS=Arabidopsis thaliana OX=3702 GN=RPPL1 PE=3 SV=1;;	PF18052.2;;PF05659.12	Rx_N;;RPW8	Rx N-terminal domain;;Arabidopsis broad-spectrum mildew resistance protein RPW8
1	Glysoja.03G006064	putative disease resistance RPP13-like protein 1 [Glycine soja]	GO:0006952;;GO:0005524;;GO:0043531	biological_process;;molecular_function;;molecular_function;;	BP:defense response;;MF:ATP binding;;MF:ADP binding;;	------	------	------	------	COG4886	S:Function unknown	RZC19073.1	putative disease resistance RPP13-like protein 1 [Glycine soja]	sp|Q9LRR4|R13L1_ARATH;;	Putative disease resistance RPP13-like protein 1 OS=Arabidopsis thaliana OX=3702 GN=RPPL1 PE=3 SV=1;;	PF18052.2;;PF00931.23;;PF13191.7;;PF05659.12	Rx_N;;NB-ARC;;AAA_16;;RPW8	Rx N-terminal domain;;NB-ARC domain;;AAA ATPase domain;;Arabidopsis broad-spectrum mildew resistance protein RPW8
1	Glysoja.01G001591	Disease resistance protein RGA2 [Glycine soja]	GO:0006952;;GO:0005524;;GO:0043531	biological_process;;molecular_function;;molecular_function;;	BP:defense response;;MF:ATP binding;;MF:ADP binding;;	------	------	------	------	COG4886	S:Function unknown	RZC30039.1	Disease resistance protein RGA2 [Glycine soja]	sp|Q7XA39|RGA4_SOLBU;;	Putative disease resistance protein RGA4 OS=Solanum bulbocastanum OX=147425 GN=RGA4 PE=2 SV=1;;	PF18052.2;;PF00931.23;;PF12799.8;;PF13855.7	Rx_N;;NB-ARC;;LRR_4;;LRR_8	Rx N-terminal domain;;NB-ARC domain;;Leucine Rich repeats;;Leucine rich repeat
1	Glysoja.19G051159	Disease resistance protein RGA2 [Glycine soja]	GO:0006952;;GO:0005524;;GO:0043531	biological_process;;molecular_function;;molecular_function;;	BP:defense response;;MF:ATP binding;;MF:ADP binding;;	K15078	SLX1	------	------	COG4886	S:Function unknown	RZB47369.1	Disease resistance protein RGA2 [Glycine soja]	sp|Q7XBQ9|RGA2_SOLBU;;	Disease resistance protein RGA2 OS=Solanum bulbocastanum OX=147425 GN=RGA2 PE=1 SV=1;;	PF18052.2;;PF00931.23	Rx_N;;NB-ARC	Rx N-terminal domain;;NB-ARC domain
1	Glysoja.02G003595	putative disease resistance protein RGA1 [Glycine soja]	GO:0006952;;GO:0016787;;GO:0005524;;GO:0043531	biological_process;;molecular_function;;molecular_function;;molecular_function;;	BP:defense response;;MF:hydrolase activity;;MF:ATP binding;;MF:ADP binding;;	K15078	SLX1	------	------	COG4886	S:Function unknown	RZC24424.1	putative disease resistance protein RGA1 [Glycine soja]	sp|Q7XA42|RGA1_SOLBU;;	Putative disease resistance protein RGA1 OS=Solanum bulbocastanum OX=147425 GN=RGA1 PE=2 SV=2;;	PF18052.2;;PF00931.23	Rx_N;;NB-ARC	Rx N-terminal domain;;NB-ARC domain
1	Glysoja.03G006641	putative disease resistance protein RGA3 [Glycine soja]	GO:0006952;;GO:0005524;;GO:0043531	biological_process;;molecular_function;;molecular_function;;	BP:defense response;;MF:ATP binding;;MF:ADP binding;;	K15078	SLX1	------	------	COG4886	S:Function unknown	KRH66252.1	hypothetical protein GLYMA_03G093800 [Glycine max]	sp|Q7XA40|RGA3_SOLBU;;	Putative disease resistance protein RGA3 OS=Solanum bulbocastanum OX=147425 GN=RGA3 PE=2 SV=2;;	PF18052.2;;PF00931.23	Rx_N;;NB-ARC	Rx N-terminal domain;;NB-ARC domain
1	Glysoja.19G050915	putative disease resistance protein RGA4 [Glycine soja]	GO:0006952;;GO:0004721;;GO:0008270;;GO:0043531;;GO:0004089;;GO:0005524	biological_process;;molecular_function;;molecular_function;;molecular_function;;molecular_function;;molecular_function;;	BP:defense response;;MF:phosphoprotein phosphatase activity;;MF:zinc ion binding;;MF:ADP binding;;MF:carbonate dehydratase activity;;MF:ATP binding;;	------	------	------	------	COG4886	S:Function unknown	KRG94452.1	hypothetical protein GLYMA_19G085900 [Glycine max]	sp|Q7XA39|RGA4_SOLBU;;	Putative disease resistance protein RGA4 OS=Solanum bulbocastanum OX=147425 GN=RGA4 PE=2 SV=1;;	PF18052.2;;PF00931.23	Rx_N;;NB-ARC	Rx N-terminal domain;;NB-ARC domain
1	Glysoja.18G047838	putative disease resistance RPP8-like protein 2 [Glycine soja]	GO:0006952;;GO:0005524;;GO:0043531	biological_process;;molecular_function;;molecular_function;;	BP:defense response;;MF:ATP binding;;MF:ADP binding;;	K13457	RPM1, RPS3	map04626	Plant-pathogen interaction	COG4886	S:Function unknown	KHN31659.1	Putative disease resistance RPP8-like protein 2 [Glycine soja]	sp|Q9SX38|DRL4_ARATH;;	Putative disease resistance protein At1g50180 OS=Arabidopsis thaliana OX=3702 GN=At1g50180 PE=3 SV=2;;	PF18052.2	Rx_N	Rx N-terminal domain
1	Glysoja.06G015272	putative disease resistance protein [Glycine soja]	GO:0006952;;GO:0016021;;GO:0043531;;GO:0016887;;GO:0005524	biological_process;;cellular_component;;molecular_function;;molecular_function;;molecular_function;;	BP:defense response;;CC:integral component of membrane;;MF:ADP binding;;MF:ATPase activity;;MF:ATP binding;;	------	------	------	------	COG4886	S:Function unknown	RZC08480.1	putative disease resistance protein [Glycine soja]	sp|Q9SX38|DRL4_ARATH;;	Putative disease resistance protein At1g50180 OS=Arabidopsis thaliana OX=3702 GN=At1g50180 PE=3 SV=2;;	PF18052.2	Rx_N	Rx N-terminal domain
1	Glysoja.06G015406	putative disease resistance protein [Glycine soja]	GO:0006952;;GO:0016021;;GO:0043531;;GO:0016887;;GO:0005524	biological_process;;cellular_component;;molecular_function;;molecular_function;;molecular_function;;	BP:defense response;;CC:integral component of membrane;;MF:ADP binding;;MF:ATPase activity;;MF:ATP binding;;	------	------	------	------	COG4886	S:Function unknown	RZC08673.1	putative disease resistance protein [Glycine soja]	sp|Q9SX38|DRL4_ARATH;;	Putative disease resistance protein At1g50180 OS=Arabidopsis thaliana OX=3702 GN=At1g50180 PE=3 SV=2;;	PF18052.2	Rx_N	Rx N-terminal domain
1	Glysoja.20G053201	putative disease resistance RPP13-like protein 1 [Glycine soja]	GO:0006952;;GO:0005524;;GO:0043531	biological_process;;molecular_function;;molecular_function;;	BP:defense response;;MF:ATP binding;;MF:ADP binding;;	------	------	------	------	COG4886	S:Function unknown	RZB42493.1	putative disease resistance RPP13-like protein 1 [Glycine soja]	sp|Q9LRR4|R13L1_ARATH;;	Putative disease resistance RPP13-like protein 1 OS=Arabidopsis thaliana OX=3702 GN=RPPL1 PE=3 SV=1;;	PF18052.2	Rx_N	Rx N-terminal domain
1	Glysoja.11G031150	putative disease resistance RPP13-like protein 1 [Glycine soja]	GO:0006952;;GO:0005524;;GO:0043531	biological_process;;molecular_function;;molecular_function;;	BP:defense response;;MF:ATP binding;;MF:ADP binding;;	------	------	------	------	COG4886	S:Function unknown	RZB81756.1	putative disease resistance RPP13-like protein 1 [Glycine soja]	sp|Q9LRR4|R13L1_ARATH;;	Putative disease resistance RPP13-like protein 1 OS=Arabidopsis thaliana OX=3702 GN=RPPL1 PE=3 SV=1;;	PF18052.2	Rx_N	Rx N-terminal domain
1	Glysoja.11G031111	putative disease resistance RPP13-like protein 1 [Glycine soja]	GO:0006952;;GO:0005524;;GO:0043531	biological_process;;molecular_function;;molecular_function;;	BP:defense response;;MF:ATP binding;;MF:ADP binding;;	------	------	------	------	COG4886	S:Function unknown	RZB81691.1	putative disease resistance RPP13-like protein 1 [Glycine soja]	sp|Q9LRR4|R13L1_ARATH;;	Putative disease resistance RPP13-like protein 1 OS=Arabidopsis thaliana OX=3702 GN=RPPL1 PE=3 SV=1;;	PF18052.2	Rx_N	Rx N-terminal domain
1	Glysoja.19G051448	putative disease resistance RPP13-like protein 1 [Glycine soja]	GO:0006952;;GO:0005524;;GO:0043531	biological_process;;molecular_function;;molecular_function;;	BP:defense response;;MF:ATP binding;;MF:ADP binding;;	------	------	------	------	COG4886	S:Function unknown	XP_028216871.1	putative disease resistance RPP13-like protein 1 [Glycine soja]	sp|Q7XA40|RGA3_SOLBU;;	Putative disease resistance protein RGA3 OS=Solanum bulbocastanum OX=147425 GN=RGA3 PE=2 SV=2;;	PF18052.2	Rx_N	Rx N-terminal domain
1	Glysoja.01G000300	putative disease resistance protein RGA3 [Glycine soja]	GO:0006952;;GO:0043531;;GO:0005524	biological_process;;molecular_function;;molecular_function;;	BP:defense response;;MF:ADP binding;;MF:ATP binding;;	K15078	SLX1	------	------	COG4886	S:Function unknown	RZC28231.1	putative disease resistance protein RGA3 [Glycine soja]	sp|Q7XA40|RGA3_SOLBU;;	Putative disease resistance protein RGA3 OS=Solanum bulbocastanum OX=147425 GN=RGA3 PE=2 SV=2;;	PF18052.2	Rx_N	Rx N-terminal domain
1	Glysoja.01G000351	putative disease resistance protein RGA3 [Glycine soja]	GO:0006952;;GO:0005524;;GO:0043531	biological_process;;molecular_function;;molecular_function;;	BP:defense response;;MF:ATP binding;;MF:ADP binding;;	K15078	SLX1	------	------	COG4886	S:Function unknown	RZC28314.1	putative disease resistance protein RGA3 [Glycine soja]	sp|Q7XA40|RGA3_SOLBU;;	Putative disease resistance protein RGA3 OS=Solanum bulbocastanum OX=147425 GN=RGA3 PE=2 SV=2;;	PF18052.2	Rx_N	Rx N-terminal domain
1	Glysoja.02G003596	putative disease resistance protein RGA3 [Glycine soja]	GO:0006952;;GO:0005524;;GO:0043531	biological_process;;molecular_function;;molecular_function;;	BP:defense response;;MF:ATP binding;;MF:ADP binding;;	------	------	------	------	COG4886	S:Function unknown	RZC24425.1	putative disease resistance protein RGA3 [Glycine soja]	sp|Q7XA40|RGA3_SOLBU;;	Putative disease resistance protein RGA3 OS=Solanum bulbocastanum OX=147425 GN=RGA3 PE=2 SV=2;;	PF18052.2	Rx_N	Rx N-terminal domain
1	Glysoja.12G034155	putative disease resistance protein RGA3 [Glycine soja]	GO:0006952;;GO:0005524;;GO:0043531	biological_process;;molecular_function;;molecular_function;;	BP:defense response;;MF:ATP binding;;MF:ADP binding;;	------	------	------	------	COG4886	S:Function unknown	RZB75556.1	putative disease resistance protein RGA3 [Glycine soja]	sp|Q7XA39|RGA4_SOLBU;;	Putative disease resistance protein RGA4 OS=Solanum bulbocastanum OX=147425 GN=RGA4 PE=2 SV=1;;	PF18052.2	Rx_N	Rx N-terminal domain
1	Glysoja.19G051199	Disease resistance protein RGA2 [Glycine soja]	GO:0006952;;GO:0005524;;GO:0043531	biological_process;;molecular_function;;molecular_function;;	BP:defense response;;MF:ATP binding;;MF:ADP binding;;	------	------	------	------	COG4886	S:Function unknown	RZB47430.1	Disease resistance protein RGA2 [Glycine soja]	sp|Q7XA39|RGA4_SOLBU;;	Putative disease resistance protein RGA4 OS=Solanum bulbocastanum OX=147425 GN=RGA4 PE=2 SV=1;;	PF18052.2	Rx_N	Rx N-terminal domain
1	Glysoja.19G051385	Disease resistance protein RPM1 [Glycine soja]	GO:0006952;;GO:0005524;;GO:0043531	biological_process;;molecular_function;;molecular_function;;	BP:defense response;;MF:ATP binding;;MF:ADP binding;;	K13457	RPM1, RPS3	map04626	Plant-pathogen interaction	COG4886	S:Function unknown	RZB47745.1	Disease resistance protein RPM1 [Glycine soja]	sp|Q39214|RPM1_ARATH;;	Disease resistance protein RPM1 OS=Arabidopsis thaliana OX=3702 GN=RPM1 PE=1 SV=1;;	PF18052.2	Rx_N	Rx N-terminal domain
1	Glysoja.03G006527	hypothetical protein D0Y65_006524 [Glycine soja]	GO:0006952;;GO:0003676;;GO:0004721;;GO:0003887;;GO:0043531;;GO:0005524	biological_process;;molecular_function;;molecular_function;;molecular_function;;molecular_function;;molecular_function;;	BP:defense response;;MF:nucleic acid binding;;MF:phosphoprotein phosphatase activity;;MF:DNA-directed DNA polymerase activity;;MF:ADP binding;;MF:ATP binding;;	------	------	------	------	COG4886	S:Function unknown	KHN11538.1	hypothetical protein glysoja_049989 [Glycine soja]	------	------	PF18052.2	Rx_N	Rx N-terminal domain
1	Glysoja.10G026072	hypothetical protein D0Y65_026062 [Glycine soja]	GO:0006952;;GO:0005524;;GO:0043531	biological_process;;molecular_function;;molecular_function;;	BP:defense response;;MF:ATP binding;;MF:ADP binding;;	------	------	------	------	COG4886	S:Function unknown	KRH32446.1	hypothetical protein GLYMA_10G051700 [Glycine max]	------	------	PF18052.2	Rx_N	Rx N-terminal domain
1	Glysoja.15G041823	hypothetical protein D0Y65_041805 [Glycine soja]	GO:0006260;;GO:0003678;;GO:0005524	biological_process;;molecular_function;;molecular_function;;	BP:DNA replication;;MF:DNA helicase activity;;MF:ATP binding;;	------	------	------	------	ENOG410Y8XI	S:Function unknown	RZB65889.1	hypothetical protein D0Y65_041805 [Glycine soja]	------	------	PF18052.2	Rx_N	Rx N-terminal domain
1	Glysoja.08G020627	hypothetical protein D0Y65_020618 [Glycine soja]	GO:0006308;;GO:0009318;;GO:0016787;;GO:0008855;;GO:0043531	biological_process;;cellular_component;;molecular_function;;molecular_function;;molecular_function;;	BP:DNA catabolic process;;CC:exodeoxyribonuclease VII complex;;MF:hydrolase activity;;MF:exodeoxyribonuclease VII activity;;MF:ADP binding;;	------	------	------	------	COG4886	S:Function unknown	RZB97010.1	hypothetical protein D0Y65_020618 [Glycine soja]	------	------	PF18052.2	Rx_N	Rx N-terminal domain
1	Glysoja.03G006443	hypothetical protein D0Y65_006440 [Glycine soja]	GO:0006952;;GO:0005524;;GO:0043531	biological_process;;molecular_function;;molecular_function;;	BP:defense response;;MF:ATP binding;;MF:ADP binding;;	------	------	------	------	COG4886	S:Function unknown	RZC19606.1	hypothetical protein D0Y65_006440 [Glycine soja]	------	------	PF18052.2	Rx_N	Rx N-terminal domain
1	Glysoja.01G001339	hypothetical protein D0Y65_001339 [Glycine soja]	GO:0006952;;GO:0016021;;GO:0043531;;GO:0005524	biological_process;;cellular_component;;molecular_function;;molecular_function;;	BP:defense response;;CC:integral component of membrane;;MF:ADP binding;;MF:ATP binding;;	K13457	RPM1, RPS3	map04626	Plant-pathogen interaction	ENOG4111C9D;;COG4886	S:Function unknown;;	RZC29708.1	hypothetical protein D0Y65_001339 [Glycine soja]	------	------	PF18052.2	Rx_N	Rx N-terminal domain
1	Glysoja.05G011719	26S proteasome non-ATPase regulatory subunit 2-like A [Glycine soja]	GO:0043161;;GO:0042176;;GO:0030163;;GO:0000502;;GO:0005634;;GO:0034515;;GO:0008540;;GO:0030234	biological_process;;biological_process;;biological_process;;cellular_component;;cellular_component;;cellular_component;;cellular_component;;molecular_function;;	BP:proteasome-mediated ubiquitin-dependent protein catabolic process;;BP:regulation of protein catabolic process;;BP:protein catabolic process;;CC:proteasome complex;;CC:nucleus;;CC:proteasome storage granule;;CC:proteasome regulatory particle, base subcomplex;;MF:enzyme regulator activity;;	K03028	PSMD2, RPN1	map03050	Proteasome	COG5110	O:Posttranslational modification, protein turnover, chaperones	RZC11632.1	26S proteasome non-ATPase regulatory subunit 2-like A [Glycine soja]	sp|Q9SIV2|PSD2A_ARATH;;	26S proteasome non-ATPase regulatory subunit 2 homolog A OS=Arabidopsis thaliana OX=3702 GN=RPN1A PE=1 SV=2;;	PF18051.2;;PF17781.2	RPN1_C;;RPN1_RPN2_N	26S proteasome non-ATPase regulatory subunit RPN1 C-terminal;;RPN1/RPN2 N-terminal domain
1	Glysoja.05G011599	26S proteasome non-ATPase regulatory subunit 2-like A, partial [Glycine soja]	GO:0043161;;GO:0042176;;GO:0030163;;GO:0016021;;GO:0000502;;GO:0005634;;GO:0034515;;GO:0008540;;GO:0030234	biological_process;;biological_process;;biological_process;;cellular_component;;cellular_component;;cellular_component;;cellular_component;;cellular_component;;molecular_function;;	BP:proteasome-mediated ubiquitin-dependent protein catabolic process;;BP:regulation of protein catabolic process;;BP:protein catabolic process;;CC:integral component of membrane;;CC:proteasome complex;;CC:nucleus;;CC:proteasome storage granule;;CC:proteasome regulatory particle, base subcomplex;;MF:enzyme regulator activity;;	K03028	PSMD2, RPN1	map03050	Proteasome	COG5110	O:Posttranslational modification, protein turnover, chaperones	RZC11476.1	26S proteasome non-ATPase regulatory subunit 2-like A, partial [Glycine soja]	sp|Q9SIV2|PSD2A_ARATH;;	26S proteasome non-ATPase regulatory subunit 2 homolog A OS=Arabidopsis thaliana OX=3702 GN=RPN1A PE=1 SV=2;;	PF18051.2	RPN1_C	26S proteasome non-ATPase regulatory subunit RPN1 C-terminal
1	Glysoja.14G038300	26S proteasome non-ATPase regulatory subunit 2-like A [Glycine soja]	GO:0043161;;GO:0042176;;GO:0030163;;GO:0005634;;GO:0000502;;GO:0016021;;GO:0034515;;GO:0008540;;GO:0030234	biological_process;;biological_process;;biological_process;;cellular_component;;cellular_component;;cellular_component;;cellular_component;;cellular_component;;molecular_function;;	BP:proteasome-mediated ubiquitin-dependent protein catabolic process;;BP:regulation of protein catabolic process;;BP:protein catabolic process;;CC:nucleus;;CC:proteasome complex;;CC:integral component of membrane;;CC:proteasome storage granule;;CC:proteasome regulatory particle, base subcomplex;;MF:enzyme regulator activity;;	K03028	PSMD2, RPN1	map03050	Proteasome	COG5110	O:Posttranslational modification, protein turnover, chaperones	RZB68454.1	26S proteasome non-ATPase regulatory subunit 2-like A [Glycine soja]	sp|Q9SIV2|PSD2A_ARATH;;	26S proteasome non-ATPase regulatory subunit 2 homolog A OS=Arabidopsis thaliana OX=3702 GN=RPN1A PE=1 SV=2;;	PF18051.2	RPN1_C	26S proteasome non-ATPase regulatory subunit RPN1 C-terminal
1	Glysoja.09G024042	26S proteasome non-ATPase regulatory subunit 2-like A [Glycine soja]	GO:0043161;;GO:0042176;;GO:0030163;;GO:0005634;;GO:0000502;;GO:0016021;;GO:0034515;;GO:0008540;;GO:0030234	biological_process;;biological_process;;biological_process;;cellular_component;;cellular_component;;cellular_component;;cellular_component;;cellular_component;;molecular_function;;	BP:proteasome-mediated ubiquitin-dependent protein catabolic process;;BP:regulation of protein catabolic process;;BP:protein catabolic process;;CC:nucleus;;CC:proteasome complex;;CC:integral component of membrane;;CC:proteasome storage granule;;CC:proteasome regulatory particle, base subcomplex;;MF:enzyme regulator activity;;	K03028	PSMD2, RPN1	map03050	Proteasome	COG5110	O:Posttranslational modification, protein turnover, chaperones	RZB91860.1	26S proteasome non-ATPase regulatory subunit 2-like A [Glycine soja]	sp|Q9SIV2|PSD2A_ARATH;;	26S proteasome non-ATPase regulatory subunit 2 homolog A OS=Arabidopsis thaliana OX=3702 GN=RPN1A PE=1 SV=2;;	PF18051.2	RPN1_C	26S proteasome non-ATPase regulatory subunit RPN1 C-terminal
1	Glysoja.17G046253	26S proteasome non-ATPase regulatory subunit 2-like A [Glycine soja]	GO:0043161;;GO:0042176;;GO:0030163;;GO:0016021;;GO:0000502;;GO:0005634;;GO:0034515;;GO:0008540;;GO:0030234	biological_process;;biological_process;;biological_process;;cellular_component;;cellular_component;;cellular_component;;cellular_component;;cellular_component;;molecular_function;;	BP:proteasome-mediated ubiquitin-dependent protein catabolic process;;BP:regulation of protein catabolic process;;BP:protein catabolic process;;CC:integral component of membrane;;CC:proteasome complex;;CC:nucleus;;CC:proteasome storage granule;;CC:proteasome regulatory particle, base subcomplex;;MF:enzyme regulator activity;;	K03028	PSMD2, RPN1	map03050	Proteasome	COG5110	O:Posttranslational modification, protein turnover, chaperones	XP_006601536.1	26S proteasome non-ATPase regulatory subunit 2 homolog A-like [Glycine max]	sp|Q9SIV2|PSD2A_ARATH;;	26S proteasome non-ATPase regulatory subunit 2 homolog A OS=Arabidopsis thaliana OX=3702 GN=RPN1A PE=1 SV=2;;	PF18051.2	RPN1_C	26S proteasome non-ATPase regulatory subunit RPN1 C-terminal
1	Glysoja.14G038426	Zinc finger CCCH domain-containing protein 42 [Glycine soja]	GO:0000398;;GO:0016607;;GO:0071011;;GO:0005634;;GO:0005686;;GO:0044212;;GO:0004386;;GO:0003724;;GO:0003723;;GO:0046872;;GO:0005524	biological_process;;cellular_component;;cellular_component;;cellular_component;;cellular_component;;molecular_function;;molecular_function;;molecular_function;;molecular_function;;molecular_function;;molecular_function;;	BP:mRNA splicing, via spliceosome;;CC:nuclear speck;;CC:precatalytic spliceosome;;CC:nucleus;;CC:U2 snRNP;;MF:transcription regulatory region DNA binding;;MF:helicase activity;;MF:RNA helicase activity;;MF:RNA binding;;MF:metal ion binding;;MF:ATP binding;;	K13107;K14807	RBMX2, IST3;DDX51, DBP6	------	------	ENOG4111KW0	S:Function unknown	RZB68632.1	Zinc finger CCCH domain-containing protein 42 [Glycine soja]	sp|Q10B98|C3H25_ORYSJ;;	Zinc finger CCCH domain-containing protein 25 OS=Oryza sativa subsp. japonica OX=39947 GN=Os03g0826400 PE=2 SV=1;;	PF18044.2;;PF00642.25;;PF18345.2;;PF14608.7;;PF16131.6	zf-CCCH_4;;zf-CCCH;;zf_CCCH_4;;zf-CCCH_2;;Torus	CCCH-type zinc finger;;Zinc finger C-x8-C-x5-C-x3-H type;;Zinc finger domain;;RNA-binding, Nab2-type zinc finger;;Torus domain
1	Glysoja.12G033090	Zinc finger CCCH domain-containing protein 16 [Glycine soja]	GO:0046872	molecular_function;;	MF:metal ion binding;;	K14321	NUPL2, NUP42, CG1	map03013	RNA transport	ENOG410XT4K	S:Function unknown	XP_028195359.1	zinc finger CCCH domain-containing protein 16-like isoform X1 [Glycine soja]	sp|Q5Z807|C3H46_ORYSJ;;	Zinc finger CCCH domain-containing protein 46 OS=Oryza sativa subsp. japonica OX=39947 GN=LIC PE=1 SV=1;;	PF18044.2;;PF00642.25;;PF18345.2	zf-CCCH_4;;zf-CCCH;;zf_CCCH_4	CCCH-type zinc finger;;Zinc finger C-x8-C-x5-C-x3-H type;;Zinc finger domain
1	Glysoja.06G014769	Zinc finger CCCH domain-containing protein 38 isoform F [Glycine soja]	GO:0046872	molecular_function;;	MF:metal ion binding;;	K22909	ZC3H13	------	------	ENOG410ZKTI	S:Function unknown	XP_006581758.1	zinc finger CCCH domain-containing protein 38 isoform X1 [Glycine max]	sp|Q9LIH5|C3H38_ARATH;;	Zinc finger CCCH domain-containing protein 38 OS=Arabidopsis thaliana OX=3702 GN=At3g18640 PE=2 SV=1;;	PF18044.2;;PF00642.25;;PF16131.6;;PF18345.2;;PF14608.7	zf-CCCH_4;;zf-CCCH;;Torus;;zf_CCCH_4;;zf-CCCH_2	CCCH-type zinc finger;;Zinc finger C-x8-C-x5-C-x3-H type;;Torus domain;;Zinc finger domain;;RNA-binding, Nab2-type zinc finger
1	Glysoja.17G046554	hypothetical protein D0Y65_046533 [Glycine soja]	GO:0000398;;GO:0005689	biological_process;;cellular_component;;	BP:mRNA splicing, via spliceosome;;CC:U12-type spliceosomal complex;;	------	------	------	------	ENOG410YVUN;;ENOG4112003	S:Function unknown;;U:Intracellular trafficking, secretion, and vesicular transport	RZB57919.1	hypothetical protein D0Y65_046533 [Glycine soja]	sp|Q84WS8|U1125_ARATH;;	U11/U12 small nuclear ribonucleoprotein 25 kDa protein OS=Arabidopsis thaliana OX=3702 GN=SNRNP25 PE=2 SV=1;;	PF18036.2;;PF00240.24;;PF11976.9	Ubiquitin_4;;ubiquitin;;Rad60-SLD	Ubiquitin-like domain;;Ubiquitin family;;Ubiquitin-2 like Rad60 SUMO-like
1	Glysoja.14G038444	hypothetical protein D0Y65_038432 [Glycine soja]	GO:0000398;;GO:0005689	biological_process;;cellular_component;;	BP:mRNA splicing, via spliceosome;;CC:U12-type spliceosomal complex;;	------	------	------	------	ENOG410YVUN;;ENOG4112003	S:Function unknown;;U:Intracellular trafficking, secretion, and vesicular transport	XP_025981277.1	uncharacterized protein LOC100819176 isoform X1 [Glycine max]	sp|Q84WS8|U1125_ARATH;;	U11/U12 small nuclear ribonucleoprotein 25 kDa protein OS=Arabidopsis thaliana OX=3702 GN=SNRNP25 PE=2 SV=1;;	PF18036.2;;PF00240.24	Ubiquitin_4;;ubiquitin	Ubiquitin-like domain;;Ubiquitin family
1	Glysoja.04G008971	hypothetical protein D0Y65_008968 [Glycine soja]	GO:0015986;;GO:0000398;;GO:0045263;;GO:0005689;;GO:0015078	biological_process;;biological_process;;cellular_component;;cellular_component;;molecular_function;;	BP:ATP synthesis coupled proton transport;;BP:mRNA splicing, via spliceosome;;CC:proton-transporting ATP synthase complex, coupling factor;;CC:U12-type spliceosomal complex;;MF:hydrogen ion transmembrane transporter activity;;	------	------	------	------	ENOG410YVUN;;ENOG4112003	S:Function unknown;;U:Intracellular trafficking, secretion, and vesicular transport	XP_006578139.1	uncharacterized protein LOC100781177 [Glycine max]	sp|Q84WS8|U1125_ARATH;;	U11/U12 small nuclear ribonucleoprotein 25 kDa protein OS=Arabidopsis thaliana OX=3702 GN=SNRNP25 PE=2 SV=1;;	PF18036.2;;PF00240.24	Ubiquitin_4;;ubiquitin	Ubiquitin-like domain;;Ubiquitin family
1	Glysoja.06G013952	hypothetical protein D0Y65_013946 [Glycine soja]	GO:0015986;;GO:0000398;;GO:0045263;;GO:0016021;;GO:0005689;;GO:0015078	biological_process;;biological_process;;cellular_component;;cellular_component;;cellular_component;;molecular_function;;	BP:ATP synthesis coupled proton transport;;BP:mRNA splicing, via spliceosome;;CC:proton-transporting ATP synthase complex, coupling factor;;CC:integral component of membrane;;CC:U12-type spliceosomal complex;;MF:hydrogen ion transmembrane transporter activity;;	------	------	------	------	ENOG4112003;;ENOG410YVUN	U:Intracellular trafficking, secretion, and vesicular transport;;S:Function unknown	XP_014631685.1	uncharacterized protein LOC100790105 isoform X1 [Glycine max]	sp|P31853|ATPF2_SPIOL;;	ATP synthase subunit b', chloroplastic OS=Spinacia oleracea OX=3562 GN=ATPF2 PE=1 SV=2;;	PF18036.2;;PF00240.24	Ubiquitin_4;;ubiquitin	Ubiquitin-like domain;;Ubiquitin family
1	Glysoja.11G029539	U11/U12 small nuclear ribonucleoprotein 25 kDa protein [Glycine soja]	GO:0000398;;GO:0005689	biological_process;;cellular_component;;	BP:mRNA splicing, via spliceosome;;CC:U12-type spliceosomal complex;;	K22746;K13153	CIAPIN1, DRE2;SNRNP25	------	------	ENOG4111HGM	S:Function unknown	XP_028189899.1	U11/U12 small nuclear ribonucleoprotein 25 kDa protein-like isoform X1 [Glycine soja]	sp|Q84WS8|U1125_ARATH;;	U11/U12 small nuclear ribonucleoprotein 25 kDa protein OS=Arabidopsis thaliana OX=3702 GN=SNRNP25 PE=2 SV=1;;	PF18036.2	Ubiquitin_4	Ubiquitin-like domain
1	Glysoja.11G029537	U11/U12 small nuclear ribonucleoprotein 25 kDa protein [Glycine soja]	GO:0000398;;GO:0005689	biological_process;;cellular_component;;	BP:mRNA splicing, via spliceosome;;CC:U12-type spliceosomal complex;;	K13153;K22746	SNRNP25;CIAPIN1, DRE2	------	------	ENOG4111HGM	S:Function unknown	XP_028189899.1	U11/U12 small nuclear ribonucleoprotein 25 kDa protein-like isoform X1 [Glycine soja]	sp|Q84WS8|U1125_ARATH;;	U11/U12 small nuclear ribonucleoprotein 25 kDa protein OS=Arabidopsis thaliana OX=3702 GN=SNRNP25 PE=2 SV=1;;	PF18036.2	Ubiquitin_4	Ubiquitin-like domain
1	Glysoja.11G029542	U11/U12 small nuclear ribonucleoprotein 25 kDa protein isoform E [Glycine soja]	GO:0000398;;GO:0005689	biological_process;;cellular_component;;	BP:mRNA splicing, via spliceosome;;CC:U12-type spliceosomal complex;;	K13153;K22746	SNRNP25;CIAPIN1, DRE2	------	------	ENOG4111HGM	S:Function unknown	RZB79245.1	U11/U12 small nuclear ribonucleoprotein 25 kDa protein isoform E [Glycine soja]	sp|Q84WS8|U1125_ARATH;;	U11/U12 small nuclear ribonucleoprotein 25 kDa protein OS=Arabidopsis thaliana OX=3702 GN=SNRNP25 PE=2 SV=1;;	PF18036.2	Ubiquitin_4	Ubiquitin-like domain
1	Glysoja.12G033206	U11/U12 small nuclear ribonucleoprotein 25 kDa protein [Glycine soja]	GO:0000398;;GO:0005689	biological_process;;cellular_component;;	BP:mRNA splicing, via spliceosome;;CC:U12-type spliceosomal complex;;	K22746;K13153	CIAPIN1, DRE2;SNRNP25	------	------	ENOG4111HGM	S:Function unknown	RZB73978.1	U11/U12 small nuclear ribonucleoprotein 25 kDa protein [Glycine soja]	sp|Q84WS8|U1125_ARATH;;	U11/U12 small nuclear ribonucleoprotein 25 kDa protein OS=Arabidopsis thaliana OX=3702 GN=SNRNP25 PE=2 SV=1;;	PF18036.2	Ubiquitin_4	Ubiquitin-like domain
1	Glysoja.06G016283	hypothetical protein D0Y65_016274 [Glycine soja]	GO:0070973;;GO:0006888;;GO:0006886;;GO:0005783;;GO:0005789;;GO:0005887;;GO:0016021	biological_process;;biological_process;;biological_process;;cellular_component;;cellular_component;;cellular_component;;cellular_component;;	BP:protein localization to endoplasmic reticulum exit site;;BP:ER to Golgi vesicle-mediated transport;;BP:intracellular protein transport;;CC:endoplasmic reticulum;;CC:endoplasmic reticulum membrane;;CC:integral component of plasma membrane;;CC:integral component of membrane;;	K14009	BCAP31, BAP31	map04141	Protein processing in endoplasmic reticulum	COG5374	S:Function unknown	NP_001239654.1	uncharacterized protein LOC100798727 [Glycine max]	------	------	PF18035.2;;PF17675.2;;PF05529.13;;PF02183.19	Bap31_Bap29_C;;APG6_N;;Bap31;;HALZ	Bap31/Bap29 cytoplasmic coiled-coil domain;;Apg6 coiled-coil region;;Bap31/Bap29 transmembrane region;;Homeobox associated leucine zipper
1	Glysoja.12G033868	hypothetical protein D0Y65_033857 [Glycine soja]	GO:0070973;;GO:0006888;;GO:0006886;;GO:0005783;;GO:0005789;;GO:0005887;;GO:0016021	biological_process;;biological_process;;biological_process;;cellular_component;;cellular_component;;cellular_component;;cellular_component;;	BP:protein localization to endoplasmic reticulum exit site;;BP:ER to Golgi vesicle-mediated transport;;BP:intracellular protein transport;;CC:endoplasmic reticulum;;CC:endoplasmic reticulum membrane;;CC:integral component of plasma membrane;;CC:integral component of membrane;;	K14009	BCAP31, BAP31	map04141	Protein processing in endoplasmic reticulum	COG5374	S:Function unknown	NP_001304624.2	B-cell receptor-associated protein 31-like protein [Glycine max]	------	------	PF18035.2;;PF17675.2;;PF02183.19;;PF05529.13;;PF07888.12;;PF17078.6;;PF19220.1	Bap31_Bap29_C;;APG6_N;;HALZ;;Bap31;;CALCOCO1;;SHE3;;Crescentin	Bap31/Bap29 cytoplasmic coiled-coil domain;;Apg6 coiled-coil region;;Homeobox associated leucine zipper;;Bap31/Bap29 transmembrane region;;Calcium binding and coiled-coil domain;;SWI5-dependent HO expression protein 3;;Crescentin protein
1	Glysoja.15G040584	hypothetical protein D0Y65_040569 [Glycine soja]	GO:0070973;;GO:0006888;;GO:0006886;;GO:0005783;;GO:0005789;;GO:0005887;;GO:0005774;;GO:0016021;;GO:0009506	biological_process;;biological_process;;biological_process;;cellular_component;;cellular_component;;cellular_component;;cellular_component;;cellular_component;;cellular_component;;	BP:protein localization to endoplasmic reticulum exit site;;BP:ER to Golgi vesicle-mediated transport;;BP:intracellular protein transport;;CC:endoplasmic reticulum;;CC:endoplasmic reticulum membrane;;CC:integral component of plasma membrane;;CC:vacuolar membrane;;CC:integral component of membrane;;CC:plasmodesma;;	K14009	BCAP31, BAP31	map04141	Protein processing in endoplasmic reticulum	COG5374	S:Function unknown	NP_001236308.1	uncharacterized protein LOC100526943 [Glycine max]	------	------	PF18035.2;;PF17675.2;;PF02183.19	Bap31_Bap29_C;;APG6_N;;HALZ	Bap31/Bap29 cytoplasmic coiled-coil domain;;Apg6 coiled-coil region;;Homeobox associated leucine zipper
1	Glysoja.09G022798	hypothetical protein D0Y65_022789 [Glycine soja]	GO:0070973;;GO:0006888;;GO:0006886;;GO:0005783;;GO:0005789;;GO:0005887;;GO:0005774;;GO:0016021;;GO:0009506	biological_process;;biological_process;;biological_process;;cellular_component;;cellular_component;;cellular_component;;cellular_component;;cellular_component;;cellular_component;;	BP:protein localization to endoplasmic reticulum exit site;;BP:ER to Golgi vesicle-mediated transport;;BP:intracellular protein transport;;CC:endoplasmic reticulum;;CC:endoplasmic reticulum membrane;;CC:integral component of plasma membrane;;CC:vacuolar membrane;;CC:integral component of membrane;;CC:plasmodesma;;	K14009	BCAP31, BAP31	map04141	Protein processing in endoplasmic reticulum	COG5374	S:Function unknown	XP_003534595.1	B-cell receptor-associated protein 31 [Glycine max]	------	------	PF18035.2;;PF17675.2;;PF02183.19	Bap31_Bap29_C;;APG6_N;;HALZ	Bap31/Bap29 cytoplasmic coiled-coil domain;;Apg6 coiled-coil region;;Homeobox associated leucine zipper
1	Glysoja.11G032303	hypothetical protein D0Y65_032291 [Glycine soja]	GO:0070973;;GO:0006888;;GO:0006886;;GO:0005783;;GO:0005789;;GO:0005887;;GO:0005774;;GO:0016021;;GO:0009506	biological_process;;biological_process;;biological_process;;cellular_component;;cellular_component;;cellular_component;;cellular_component;;cellular_component;;cellular_component;;	BP:protein localization to endoplasmic reticulum exit site;;BP:ER to Golgi vesicle-mediated transport;;BP:intracellular protein transport;;CC:endoplasmic reticulum;;CC:endoplasmic reticulum membrane;;CC:integral component of plasma membrane;;CC:vacuolar membrane;;CC:integral component of membrane;;CC:plasmodesma;;	K14009	BCAP31, BAP31	map04141	Protein processing in endoplasmic reticulum	COG5374	S:Function unknown	XP_003543392.1	B-cell receptor-associated protein 31 isoform X1 [Glycine max]	------	------	PF18035.2;;PF02183.19;;PF17675.2;;PF06005.13;;PF17078.6;;PF10473.10	Bap31_Bap29_C;;HALZ;;APG6_N;;ZapB;;SHE3;;CENP-F_leu_zip	Bap31/Bap29 cytoplasmic coiled-coil domain;;Homeobox associated leucine zipper;;Apg6 coiled-coil region;;Cell division protein ZapB;;SWI5-dependent HO expression protein 3;;Leucine-rich repeats of kinetochore protein Cenp-F/LEK1
1	Glysoja.12G034887	hypothetical protein D0Y65_034877 [Glycine soja]	GO:0070973;;GO:0006888;;GO:0006886;;GO:0005783;;GO:0005789;;GO:0005887;;GO:0005774;;GO:0016021;;GO:0009506	biological_process;;biological_process;;biological_process;;cellular_component;;cellular_component;;cellular_component;;cellular_component;;cellular_component;;cellular_component;;	BP:protein localization to endoplasmic reticulum exit site;;BP:ER to Golgi vesicle-mediated transport;;BP:intracellular protein transport;;CC:endoplasmic reticulum;;CC:endoplasmic reticulum membrane;;CC:integral component of plasma membrane;;CC:vacuolar membrane;;CC:integral component of membrane;;CC:plasmodesma;;	K14009	BCAP31, BAP31	map04141	Protein processing in endoplasmic reticulum	COG5374	S:Function unknown	XP_003540294.1	B-cell receptor-associated protein 31 [Glycine max]	------	------	PF18035.2;;PF02183.19;;PF17675.2	Bap31_Bap29_C;;HALZ;;APG6_N	Bap31/Bap29 cytoplasmic coiled-coil domain;;Homeobox associated leucine zipper;;Apg6 coiled-coil region
1	Glysoja.08G022528	hypothetical protein D0Y65_022519 [Glycine soja]	------	------	------	------	------	------	------	ENOG410YUXH	S:Function unknown	NP_001235473.1	uncharacterized protein LOC100306467 [Glycine max]	sp|Q9LV66|Y5848_ARATH;;	Uncharacterized protein At5g48480 OS=Arabidopsis thaliana OX=3702 GN=At5g48480 PE=1 SV=1;;	PF18029.2	Glyoxalase_6	Glyoxalase-like domain
1	Glysoja.18G048574	hypothetical protein D0Y65_048551 [Glycine soja]	------	------	------	------	------	------	------	ENOG410YUXH	S:Function unknown	XP_003552070.1	uncharacterized protein At5g48480 [Glycine max]	sp|Q9LV66|Y5848_ARATH;;	Uncharacterized protein At5g48480 OS=Arabidopsis thaliana OX=3702 GN=At5g48480 PE=1 SV=1;;	PF18029.2	Glyoxalase_6	Glyoxalase-like domain
1	Glysoja.01G002316	hypothetical protein D0Y65_002315 [Glycine soja]	GO:0016829;;GO:0051213	molecular_function;;molecular_function;;	MF:lyase activity;;MF:dioxygenase activity;;	------	------	------	------	ENOG41127FN	S:Function unknown	XP_006598154.1	uncharacterized protein LOC100812621 isoform X6 [Glycine max]	------	------	PF18029.2	Glyoxalase_6	Glyoxalase-like domain
1	Glysoja.11G028735	hypothetical protein D0Y65_028722 [Glycine soja]	GO:0007165;;GO:0016829;;GO:0051213	biological_process;;molecular_function;;molecular_function;;	BP:signal transduction;;MF:lyase activity;;MF:dioxygenase activity;;	------	------	------	------	ENOG41127FN	S:Function unknown	XP_006598154.1	uncharacterized protein LOC100812621 isoform X6 [Glycine max]	------	------	PF18029.2	Glyoxalase_6	Glyoxalase-like domain
1	Glysoja.07G016723	hypothetical protein D0Y65_016714 [Glycine soja]	------	------	------	------	------	------	------	ENOG410Y1R0	S:Function unknown	XP_014633158.1	uncharacterized protein LOC100811351 [Glycine max]	------	------	PF18017.2	SAM_4	SAM domain
1	Glysoja.20G053612	Eukaryotic translation initiation factor 3 subunit M isoform A [Glycine soja]	GO:0001732;;GO:0002183;;GO:0005852;;GO:0016282;;GO:0071541;;GO:0033290;;GO:0003743	biological_process;;biological_process;;cellular_component;;cellular_component;;cellular_component;;cellular_component;;molecular_function;;	BP:formation of cytoplasmic translation initiation complex;;BP:cytoplasmic translational initiation;;CC:eukaryotic translation initiation factor 3 complex;;CC:eukaryotic 43S preinitiation complex;;CC:eukaryotic translation initiation factor 3 complex, eIF3m;;CC:eukaryotic 48S preinitiation complex;;MF:translation initiation factor activity;;	K15030	EIF3M	------	------	ENOG410XNP7	J:Translation, ribosomal structure and biogenesis	XP_028222424.1	eukaryotic translation initiation factor 3 subunit M-like [Glycine soja]	sp|Q54KZ8|EIF3M_DICDI;;	Eukaryotic translation initiation factor 3 subunit M OS=Dictyostelium discoideum OX=44689 GN=eif3m PE=1 SV=1;;	PF18005.2;;PF01399.28	eIF3m_C_helix;;PCI	eIF3 subunit M, C-terminal helix;;PCI domain
1	Glysoja.13G035821	Eukaryotic translation initiation factor 3 subunit M [Glycine soja]	GO:0001732;;GO:0002183;;GO:0005852;;GO:0000502;;GO:0016282;;GO:0071541;;GO:0033290;;GO:0003743	biological_process;;biological_process;;cellular_component;;cellular_component;;cellular_component;;cellular_component;;cellular_component;;molecular_function;;	BP:formation of cytoplasmic translation initiation complex;;BP:cytoplasmic translational initiation;;CC:eukaryotic translation initiation factor 3 complex;;CC:proteasome complex;;CC:eukaryotic 43S preinitiation complex;;CC:eukaryotic translation initiation factor 3 complex, eIF3m;;CC:eukaryotic 48S preinitiation complex;;MF:translation initiation factor activity;;	K15030	EIF3M	------	------	ENOG410XNP7	J:Translation, ribosomal structure and biogenesis	NP_001241950.2	eukaryotic translation initiation factor 3 subunit M-like [Glycine max]	sp|Q54KZ8|EIF3M_DICDI;;	Eukaryotic translation initiation factor 3 subunit M OS=Dictyostelium discoideum OX=44689 GN=eif3m PE=1 SV=1;;	PF18005.2;;PF01399.28	eIF3m_C_helix;;PCI	eIF3 subunit M, C-terminal helix;;PCI domain
1	Glysoja.08G019649	26S proteasome non-ATPase regulatory subunit 1-like A isoform A [Glycine soja]	GO:0043161;;GO:0042176;;GO:0016021;;GO:0005634;;GO:0034515;;GO:0008540;;GO:0030234	biological_process;;biological_process;;cellular_component;;cellular_component;;cellular_component;;cellular_component;;molecular_function;;	BP:proteasome-mediated ubiquitin-dependent protein catabolic process;;BP:regulation of protein catabolic process;;CC:integral component of membrane;;CC:nucleus;;CC:proteasome storage granule;;CC:proteasome regulatory particle, base subcomplex;;MF:enzyme regulator activity;;	K03032	PSMD1, RPN2	map03050	Proteasome	COG5116	O:Posttranslational modification, protein turnover, chaperones	XP_028242887.1	26S proteasome non-ATPase regulatory subunit 1 homolog A-like [Glycine soja]	sp|O48844|PSD1A_ARATH;;	26S proteasome non-ATPase regulatory subunit 1 homolog A OS=Arabidopsis thaliana OX=3702 GN=RPN2A PE=1 SV=1;;	PF18004.2;;PF01851.23;;PF13646.7;;PF17781.2	RPN2_C;;PC_rep;;HEAT_2;;RPN1_RPN2_N	26S proteasome regulatory subunit RPN2 C-terminal domain;;Proteasome/cyclosome repeat;;HEAT repeats;;RPN1/RPN2 N-terminal domain
1	Glysoja.05G013234	26S proteasome non-ATPase regulatory subunit 1-like A isoform A [Glycine soja]	GO:0043161;;GO:0042176;;GO:0016021;;GO:0005634;;GO:0034515;;GO:0008540;;GO:0030234	biological_process;;biological_process;;cellular_component;;cellular_component;;cellular_component;;cellular_component;;molecular_function;;	BP:proteasome-mediated ubiquitin-dependent protein catabolic process;;BP:regulation of protein catabolic process;;CC:integral component of membrane;;CC:nucleus;;CC:proteasome storage granule;;CC:proteasome regulatory particle, base subcomplex;;MF:enzyme regulator activity;;	K03032	PSMD1, RPN2	map03050	Proteasome	COG5116	O:Posttranslational modification, protein turnover, chaperones	XP_003525214.1	26S proteasome non-ATPase regulatory subunit 1 homolog A-like [Glycine max]	sp|O48844|PSD1A_ARATH;;	26S proteasome non-ATPase regulatory subunit 1 homolog A OS=Arabidopsis thaliana OX=3702 GN=RPN2A PE=1 SV=1;;	PF18004.2;;PF01851.23;;PF13646.7;;PF17781.2	RPN2_C;;PC_rep;;HEAT_2;;RPN1_RPN2_N	26S proteasome regulatory subunit RPN2 C-terminal domain;;Proteasome/cyclosome repeat;;HEAT repeats;;RPN1/RPN2 N-terminal domain
1	Glysoja.05G012820	E3 ubiquitin-protein ligase CHFR isoform A [Glycine soja]	GO:0046872	molecular_function;;	MF:metal ion binding;;	K10644	CHFR	------	------	ENOG410XNR5	S:Function unknown	XP_028233392.1	E3 ubiquitin-protein ligase CHFR isoform X1 [Glycine soja]	sp|Q96EP1|CHFR_HUMAN;;	E3 ubiquitin-protein ligase CHFR OS=Homo sapiens OX=9606 GN=CHFR PE=1 SV=2;;	PF17979.2;;PF00097.26;;PF13639.7;;PF13923.7;;PF13445.7;;PF13920.7;;PF15227.7;;PF14634.7	zf-CRD;;zf-C3HC4;;zf-RING_2;;zf-C3HC4_2;;zf-RING_UBOX;;zf-C3HC4_3;;zf-C3HC4_4;;zf-RING_5	Cysteine rich domain with multizinc binding regions;;Zinc finger, C3HC4 type;;Ring finger domain;;Zinc finger, C3HC4 type;;RING-type zinc-finger;;Zinc finger, C3HC4 type;;zinc finger of C3HC4-type, RING;;zinc-RING finger domain
1	Glysoja.10G027430	putative serine/threonine protein phosphatase 2A regulatory subunit B''gamma [Glycine soja]	GO:0006470;;GO:0000159;;GO:0019888;;GO:0005509	biological_process;;cellular_component;;molecular_function;;molecular_function;;	BP:protein dephosphorylation;;CC:protein phosphatase type 2A complex;;MF:protein phosphatase regulator activity;;MF:calcium ion binding;;	K11583	PPP2R3	map03015	mRNA surveillance pathway	ENOG410XRBK	T:Signal transduction mechanisms	XP_028185242.1	serine/threonine protein phosphatase 2A regulatory subunit B'beta-like [Glycine soja]	sp|Q5QIT3|2AB2B_ARATH;;	Serine/threonine protein phosphatase 2A regulatory subunit B'beta OS=Arabidopsis thaliana OX=3702 GN=B'BETA PE=1 SV=1;;	PF17958.2;;PF13499.7;;PF13405.7;;PF13202.7	EF-hand_13;;EF-hand_7;;EF-hand_6;;EF-hand_5	EF-hand domain;;EF-hand domain pair;;EF-hand domain;;EF hand
1	Glysoja.10G027292	Serine/threonine protein phosphatase 2A regulatory subunit B''beta isoform B [Glycine soja]	GO:0006470;;GO:0000159;;GO:0019888;;GO:0005509	biological_process;;cellular_component;;molecular_function;;molecular_function;;	BP:protein dephosphorylation;;CC:protein phosphatase type 2A complex;;MF:protein phosphatase regulator activity;;MF:calcium ion binding;;	K11583	PPP2R3	map03015	mRNA surveillance pathway	ENOG410XRBK	T:Signal transduction mechanisms	RZB87620.1	Serine/threonine protein phosphatase 2A regulatory subunit B'beta isoform B [Glycine soja]	sp|Q9SLI8|2AB2D_ARATH;;	Probable serine/threonine protein phosphatase 2A regulatory subunit B'delta OS=Arabidopsis thaliana OX=3702 GN=B'DELTA PE=3 SV=1;;	PF17958.2;;PF13499.7;;PF13405.7;;PF00036.33;;PF13202.7	EF-hand_13;;EF-hand_7;;EF-hand_6;;EF-hand_1;;EF-hand_5	EF-hand domain;;EF-hand domain pair;;EF-hand domain;;EF hand;;EF hand
1	Glysoja.19G052539	putative serine/threonine protein phosphatase 2A regulatory subunit B''delta [Glycine soja]	GO:0006470;;GO:0000159;;GO:0019888;;GO:0005509	biological_process;;cellular_component;;molecular_function;;molecular_function;;	BP:protein dephosphorylation;;CC:protein phosphatase type 2A complex;;MF:protein phosphatase regulator activity;;MF:calcium ion binding;;	K11583	PPP2R3	map03015	mRNA surveillance pathway	ENOG410XRBK	T:Signal transduction mechanisms	RZB49623.1	putative serine/threonine protein phosphatase 2A regulatory subunit B'delta [Glycine soja]	sp|Q9SLI8|2AB2D_ARATH;;	Probable serine/threonine protein phosphatase 2A regulatory subunit B'delta OS=Arabidopsis thaliana OX=3702 GN=B'DELTA PE=3 SV=1;;	PF17958.2;;PF13499.7;;PF13405.7;;PF00036.33;;PF13202.7	EF-hand_13;;EF-hand_7;;EF-hand_6;;EF-hand_1;;EF-hand_5	EF-hand domain;;EF-hand domain pair;;EF-hand domain;;EF hand;;EF hand
1	Glysoja.20G054894	putative serine/threonine protein phosphatase 2A regulatory subunit B''delta isoform B [Glycine soja]	GO:0006470;;GO:0000159;;GO:0019888;;GO:0005509	biological_process;;cellular_component;;molecular_function;;molecular_function;;	BP:protein dephosphorylation;;CC:protein phosphatase type 2A complex;;MF:protein phosphatase regulator activity;;MF:calcium ion binding;;	K11583	PPP2R3	map03015	mRNA surveillance pathway	ENOG410XRBK	T:Signal transduction mechanisms	XP_003556454.1	probable serine/threonine protein phosphatase 2A regulatory subunit B'delta isoform X1 [Glycine max]	sp|Q9SLI8|2AB2D_ARATH;;	Probable serine/threonine protein phosphatase 2A regulatory subunit B'delta OS=Arabidopsis thaliana OX=3702 GN=B'DELTA PE=3 SV=1;;	PF17958.2;;PF13499.7;;PF13405.7;;PF00036.33;;PF13202.7	EF-hand_13;;EF-hand_7;;EF-hand_6;;EF-hand_1;;EF-hand_5	EF-hand domain;;EF-hand domain pair;;EF-hand domain;;EF hand;;EF hand
1	Glysoja.03G008193	putative serine/threonine protein phosphatase 2A regulatory subunit B''gamma isoform B [Glycine soja]	GO:0006470;;GO:0016021;;GO:0000159;;GO:0019888;;GO:0005509	biological_process;;cellular_component;;cellular_component;;molecular_function;;molecular_function;;	BP:protein dephosphorylation;;CC:integral component of membrane;;CC:protein phosphatase type 2A complex;;MF:protein phosphatase regulator activity;;MF:calcium ion binding;;	K11583	PPP2R3	map03015	mRNA surveillance pathway	ENOG410XRBK	T:Signal transduction mechanisms	XP_003521774.1	probable serine/threonine protein phosphatase 2A regulatory subunit B'delta [Glycine max]	sp|Q9SLI8|2AB2D_ARATH;;	Probable serine/threonine protein phosphatase 2A regulatory subunit B'delta OS=Arabidopsis thaliana OX=3702 GN=B'DELTA PE=3 SV=1;;	PF17958.2;;PF13499.7;;PF13405.7;;PF00036.33;;PF13202.7	EF-hand_13;;EF-hand_7;;EF-hand_6;;EF-hand_1;;EF-hand_5	EF-hand domain;;EF-hand domain pair;;EF-hand domain;;EF hand;;EF hand
1	Glysoja.20G054759	putative serine/threonine protein phosphatase 2A regulatory subunit B''gamma isoform B [Glycine soja]	GO:0006470;;GO:0000159;;GO:0019888;;GO:0005509	biological_process;;cellular_component;;molecular_function;;molecular_function;;	BP:protein dephosphorylation;;CC:protein phosphatase type 2A complex;;MF:protein phosphatase regulator activity;;MF:calcium ion binding;;	K11583	PPP2R3	map03015	mRNA surveillance pathway	ENOG410XRBK	T:Signal transduction mechanisms	XP_028222063.1	serine/threonine protein phosphatase 2A regulatory subunit B'beta-like [Glycine soja]	sp|Q5QIT3|2AB2B_ARATH;;	Serine/threonine protein phosphatase 2A regulatory subunit B'beta OS=Arabidopsis thaliana OX=3702 GN=B'BETA PE=1 SV=1;;	PF17958.2;;PF13499.7;;PF13405.7;;PF00036.33;;PF13202.7	EF-hand_13;;EF-hand_7;;EF-hand_6;;EF-hand_1;;EF-hand_5	EF-hand domain;;EF-hand domain pair;;EF-hand domain;;EF hand;;EF hand
1	Glysoja.11G032108	putative serine/threonine protein phosphatase 2A regulatory subunit B''gamma [Glycine soja]	GO:0005975;;GO:0006470;;GO:0000159;;GO:0005618;;GO:0016021;;GO:0005773;;GO:0004565;;GO:0005509;;GO:0019888	biological_process;;biological_process;;cellular_component;;cellular_component;;cellular_component;;cellular_component;;molecular_function;;molecular_function;;molecular_function;;	BP:carbohydrate metabolic process;;BP:protein dephosphorylation;;CC:protein phosphatase type 2A complex;;CC:cell wall;;CC:integral component of membrane;;CC:vacuole;;MF:beta-galactosidase activity;;MF:calcium ion binding;;MF:protein phosphatase regulator activity;;	K11583	PPP2R3	map03015	mRNA surveillance pathway	COG1874	G:Carbohydrate transport and metabolism	RZB83383.1	putative serine/threonine protein phosphatase 2A regulatory subunit B'gamma [Glycine soja]	sp|Q5QIT3|2AB2B_ARATH;;	Serine/threonine protein phosphatase 2A regulatory subunit B'beta OS=Arabidopsis thaliana OX=3702 GN=B'BETA PE=1 SV=1;;	PF17958.2	EF-hand_13	EF-hand domain
1	Glysoja.04G009974	Nicotinate phosphoribosyltransferase 2 isoform A [Glycine soja]	GO:0034355;;GO:0009435;;GO:0005829;;GO:0004514;;GO:0004516	biological_process;;biological_process;;cellular_component;;molecular_function;;molecular_function;;	BP:NAD salvage;;BP:NAD biosynthetic process;;CC:cytosol;;MF:nicotinate-nucleotide diphosphorylas;;MF:nicotinate phosphoribosyltransferase activity;;	K00763	pncB, NAPRT1	map00760	Nicotinate and nicotinamide metabolism	COG1488	H:Coenzyme transport and metabolism	RZC16903.1	Nicotinate phosphoribosyltransferase 2 isoform A [Glycine soja]	sp|Q84WV8|NPRT2_ARATH;;	Nicotinate phosphoribosyltransferase 2 OS=Arabidopsis thaliana OX=3702 GN=NAPRT2 PE=2 SV=1;;	PF17956.2	NAPRTase_C	Nicotinate phosphoribosyltransferase C-terminal domain
1	Glysoja.02G003027	Protein MICRORCHIDIA 2 isoform A [Glycine soja]	GO:0016301	molecular_function;;	MF:kinase activity;;	------	------	------	------	ENOG411033B	S:Function unknown	XP_028196825.1	protein MICRORCHIDIA 2-like isoform X1 [Glycine soja]	sp|Q84WV6|MORC1_ARATH;;	Protein MICRORCHIDIA 1 OS=Arabidopsis thaliana OX=3702 GN=MORC1 PE=1 SV=1;;	PF17942.2;;PF13589.7;;PF02518.27	Morc6_S5;;HATPase_c_3;;HATPase_c	Morc6 ribosomal protein S5 domain 2-like;;Histidine kinase-, DNA gyrase B-, and HSP90-like ATPase;;Histidine kinase-, DNA gyrase B-, and HSP90-like ATPase
1	Glysoja.16G043612	Protein MICRORCHIDIA 1 [Glycine soja]	GO:0016301	molecular_function;;	MF:kinase activity;;	------	------	------	------	ENOG411033B	S:Function unknown	XP_028207069.1	protein MICRORCHIDIA 1-like [Glycine soja]	sp|Q84WV6|MORC1_ARATH;;	Protein MICRORCHIDIA 1 OS=Arabidopsis thaliana OX=3702 GN=MORC1 PE=1 SV=1;;	PF17942.2;;PF13589.7;;PF02518.27	Morc6_S5;;HATPase_c_3;;HATPase_c	Morc6 ribosomal protein S5 domain 2-like;;Histidine kinase-, DNA gyrase B-, and HSP90-like ATPase;;Histidine kinase-, DNA gyrase B-, and HSP90-like ATPase
1	Glysoja.04G010150	Protein MICRORCHIDIA 6 isoform A [Glycine soja]	GO:0016021;;GO:0016301	cellular_component;;molecular_function;;	CC:integral component of membrane;;MF:kinase activity;;	------	------	------	------	ENOG411033B	S:Function unknown	RZC17173.1	Protein MICRORCHIDIA 6 isoform A [Glycine soja]	sp|Q56Y74|MORC6_ARATH;;	Protein MICRORCHIDIA 6 OS=Arabidopsis thaliana OX=3702 GN=MORC6 PE=1 SV=1;;	PF17942.2;;PF13589.7;;PF02518.27	Morc6_S5;;HATPase_c_3;;HATPase_c	Morc6 ribosomal protein S5 domain 2-like;;Histidine kinase-, DNA gyrase B-, and HSP90-like ATPase;;Histidine kinase-, DNA gyrase B-, and HSP90-like ATPase
1	Glysoja.05G012866	Protein MICRORCHIDIA 4 isoform A [Glycine soja]	------	------	------	------	------	------	------	ENOG411033B	S:Function unknown	XP_006580618.1	protein MICRORCHIDIA 7-like [Glycine max]	sp|F4KAF2|MORC4_ARATH;;	Protein MICRORCHIDIA 4 OS=Arabidopsis thaliana OX=3702 GN=MORC4 PE=1 SV=2;;	PF17942.2;;PF13589.7;;PF02518.27	Morc6_S5;;HATPase_c_3;;HATPase_c	Morc6 ribosomal protein S5 domain 2-like;;Histidine kinase-, DNA gyrase B-, and HSP90-like ATPase;;Histidine kinase-, DNA gyrase B-, and HSP90-like ATPase
1	Glysoja.08G019276	Protein MICRORCHIDIA 4 isoform A [Glycine soja]	------	------	------	------	------	------	------	ENOG411033B	S:Function unknown	XP_003532495.1	protein MICRORCHIDIA 7 [Glycine max]	sp|F4KAF2|MORC4_ARATH;;	Protein MICRORCHIDIA 4 OS=Arabidopsis thaliana OX=3702 GN=MORC4 PE=1 SV=2;;	PF17942.2;;PF13589.7;;PF02518.27	Morc6_S5;;HATPase_c_3;;HATPase_c	Morc6 ribosomal protein S5 domain 2-like;;Histidine kinase-, DNA gyrase B-, and HSP90-like ATPase;;Histidine kinase-, DNA gyrase B-, and HSP90-like ATPase
1	Glysoja.20G053139	Transposon Tf2-8 polyprotein [Glycine soja]	GO:0015074;;GO:0005737;;GO:0004177;;GO:0030145;;GO:0003676;;GO:0008235	biological_process;;cellular_component;;molecular_function;;molecular_function;;molecular_function;;molecular_function;;	BP:DNA integration;;CC:cytoplasm;;MF:aminopeptidase activity;;MF:manganese ion binding;;MF:nucleic acid binding;;MF:metalloexopeptidase activity;;	------	------	------	------	COG2801;;COG4886	L:Replication, recombination and repair;;S:Function unknown	RZB42391.1	Transposon Tf2-8 polyprotein [Glycine soja]	sp|Q9UR07|TF211_SCHPO;;	Transposon Tf2-11 polyprotein OS=Schizosaccharomyces pombe;;	PF17921.2;;PF09337.11;;PF00665.27;;PF17917.2	Integrase_H2C2;;zf-H2C2;;rve;;RT_RNaseH	Integrase zinc binding domain;;H2C2 zinc finger;;Integrase core domain;;RNase H-like domain found in reverse transcriptase
1	Glysoja.10G026768	Transposon Tf2-9 polyprotein isoform A [Glycine soja]	GO:0015074;;GO:0003676	biological_process;;molecular_function;;	BP:DNA integration;;MF:nucleic acid binding;;	------	------	------	------	COG2801	L:Replication, recombination and repair	RZB86790.1	Transposon Tf2-9 polyprotein isoform A [Glycine soja]	sp|Q9UR07|TF211_SCHPO;;	Transposon Tf2-11 polyprotein OS=Schizosaccharomyces pombe;;	PF17921.2;;PF03936.17	Integrase_H2C2;;Terpene_synth_C	Integrase zinc binding domain;;Terpene synthase family, metal binding domain
1	Glysoja.07G018969	Histidine-containing phosphotransfer protein 1 isoform A [Glycine soja]	GO:0009736;;GO:0000160;;GO:0015074;;GO:0016310;;GO:0005737;;GO:0005634;;GO:0004177;;GO:0030145;;GO:0009927;;GO:0003676;;GO:0043424;;GO:0008235	biological_process;;biological_process;;biological_process;;biological_process;;cellular_component;;cellular_component;;molecular_function;;molecular_function;;molecular_function;;molecular_function;;molecular_function;;molecular_function;;	BP:cytokinin-activated signaling pathway;;BP:phosphorelay signal transduction system;;BP:DNA integration;;BP:phosphorylation;;CC:cytoplasm;;CC:nucleus;;MF:aminopeptidase activity;;MF:manganese ion binding;;MF:histidine phosphotransfer kinase activity;;MF:nucleic acid binding;;MF:protein histidine kinase binding;;MF:metalloexopeptidase activity;;	K14490	AHP	map04075	Plant hormone signal transduction	COG2198	T:Signal transduction mechanisms	RZC04604.1	Histidine-containing phosphotransfer protein 1 isoform A [Glycine soja]	sp|Q9ZNV9|AHP1_ARATH;;	Histidine-containing phosphotransfer protein 1 OS=Arabidopsis thaliana OX=3702 GN=AHP1 PE=1 SV=1;;	PF17921.2;;PF01627.24;;PF09337.11	Integrase_H2C2;;Hpt;;zf-H2C2	Integrase zinc binding domain;;Hpt domain;;H2C2 zinc finger
1	Glysoja.05G011773	Transposon Tf2-9 polyprotein, partial [Glycine soja]	GO:0015074;;GO:0016021;;GO:0004190;;GO:0008270;;GO:0003676	biological_process;;cellular_component;;molecular_function;;molecular_function;;molecular_function;;	BP:DNA integration;;CC:integral component of membrane;;MF:aspartic-type endopeptidase activity;;MF:zinc ion binding;;MF:nucleic acid binding;;	------	------	------	------	------	------	RZC11704.1	Transposon Tf2-9 polyprotein, partial [Glycine soja]	sp|Q9UR07|TF211_SCHPO;;	Transposon Tf2-11 polyprotein OS=Schizosaccharomyces pombe;;	PF17921.2;;PF00665.27	Integrase_H2C2;;rve	Integrase zinc binding domain;;Integrase core domain
1	Glysoja.01G000765	Transposon Tf2-11 polyprotein [Glycine soja]	GO:0015074;;GO:0016779;;GO:0004523;;GO:0008270;;GO:0003676	biological_process;;molecular_function;;molecular_function;;molecular_function;;molecular_function;;	BP:DNA integration;;MF:nucleotidyltransferase activity;;MF:RNA-DNA hybrid ribonuclease activity;;MF:zinc ion binding;;MF:nucleic acid binding;;	------	------	------	------	COG2801	L:Replication, recombination and repair	RZC28924.1	Transposon Tf2-11 polyprotein [Glycine soja]	sp|Q9UR07|TF211_SCHPO;;	Transposon Tf2-11 polyprotein OS=Schizosaccharomyces pombe;;	PF17921.2;;PF00665.27	Integrase_H2C2;;rve	Integrase zinc binding domain;;Integrase core domain
1	Glysoja.01G000710	Transposon Tf2-11 polyprotein [Glycine soja]	GO:0015074;;GO:0004190;;GO:0008270;;GO:0003676	biological_process;;molecular_function;;molecular_function;;molecular_function;;	BP:DNA integration;;MF:aspartic-type endopeptidase activity;;MF:zinc ion binding;;MF:nucleic acid binding;;	------	------	------	------	COG2801	L:Replication, recombination and repair	RZC28845.1	Transposon Tf2-11 polyprotein [Glycine soja]	sp|Q9UR07|TF211_SCHPO;;	Transposon Tf2-11 polyprotein OS=Schizosaccharomyces pombe;;	PF17921.2;;PF00665.27	Integrase_H2C2;;rve	Integrase zinc binding domain;;Integrase core domain
1	Glysoja.14G038562	Transposon Tf2-8 polyprotein [Glycine soja]	GO:0015074;;GO:0008270;;GO:0003676	biological_process;;molecular_function;;molecular_function;;	BP:DNA integration;;MF:zinc ion binding;;MF:nucleic acid binding;;	------	------	------	------	------	------	RZB68824.1	Transposon Tf2-8 polyprotein [Glycine soja]	sp|Q99315|YG31B_YEAST;;	Transposon Ty3-G Gag-Pol polyprotein OS=Saccharomyces cerevisiae;;	PF17921.2;;PF00665.27	Integrase_H2C2;;rve	Integrase zinc binding domain;;Integrase core domain
1	Glysoja.07G017635	Transposon Tf2-9 polyprotein [Glycine soja]	GO:0015074;;GO:0005737;;GO:0004177;;GO:0030145;;GO:0003676;;GO:0008235	biological_process;;cellular_component;;molecular_function;;molecular_function;;molecular_function;;molecular_function;;	BP:DNA integration;;CC:cytoplasm;;MF:aminopeptidase activity;;MF:manganese ion binding;;MF:nucleic acid binding;;MF:metalloexopeptidase activity;;	------	------	------	------	COG2801	L:Replication, recombination and repair	RZC02578.1	Transposon Tf2-9 polyprotein [Glycine soja]	sp|Q9UR07|TF211_SCHPO;;	Transposon Tf2-11 polyprotein OS=Schizosaccharomyces pombe;;	PF17921.2;;PF00657.23;;PF00385.25;;PF09337.11	Integrase_H2C2;;Lipase_GDSL;;Chromo;;zf-H2C2	Integrase zinc binding domain;;GDSL-like Lipase/Acylhydrolase;;Chromo;;H2C2 zinc finger
1	Glysoja.05G011539	Transposon Ty3-G Gag-Pol polyprotein [Glycine soja]	GO:0015074;;GO:0003676	biological_process;;molecular_function;;	BP:DNA integration;;MF:nucleic acid binding;;	------	------	------	------	ENOG410ZR4H	S:Function unknown	RZC11389.1	Transposon Ty3-G Gag-Pol polyprotein [Glycine soja]	sp|Q9LIR8|FBK67_ARATH;;	F-box/kelch-repeat protein At3g23880 OS=Arabidopsis thaliana OX=3702 GN=At3g23880 PE=2 SV=1;;	PF17921.2;;PF00646.34;;PF00385.25;;PF12937.8	Integrase_H2C2;;F-box;;Chromo;;F-box-like	Integrase zinc binding domain;;F-box domain;;Chromo;;F-box-like
1	Glysoja.18G048960	Transcription factor MYB36 [Glycine soja]	GO:0030154;;GO:0005634;;GO:0043565;;GO:0044212;;GO:0003700;;GO:0003677	biological_process;;cellular_component;;molecular_function;;molecular_function;;molecular_function;;molecular_function;;	BP:cell differentiation;;CC:nucleus;;MF:sequence-specific DNA binding;;MF:transcription regulatory region DNA binding;;MF:transcription factor activity, sequence-specific DNA binding;;MF:DNA binding;;	K09422	MYBP	------	------	COG5147	K:Transcription	RZB52669.1	Transcription factor MYB36 [Glycine soja]	sp|Q9FKL2|MYB36_ARATH;;	Transcription factor MYB36 OS=Arabidopsis thaliana OX=3702 GN=MYB36 PE=1 SV=1;;	PF17921.2;;PF00249.32;;PF13921.7	Integrase_H2C2;;Myb_DNA-binding;;Myb_DNA-bind_6	Integrase zinc binding domain;;Myb-like DNA-binding domain;;Myb-like DNA-binding domain
1	Glysoja.20G053138	Transposon Tf2-9 polyprotein [Glycine soja]	GO:0015074;;GO:0005737;;GO:0004177;;GO:0030145;;GO:0003676;;GO:0008235	biological_process;;cellular_component;;molecular_function;;molecular_function;;molecular_function;;molecular_function;;	BP:DNA integration;;CC:cytoplasm;;MF:aminopeptidase activity;;MF:manganese ion binding;;MF:nucleic acid binding;;MF:metalloexopeptidase activity;;	------	------	------	------	COG2801	L:Replication, recombination and repair	RZB42390.1	Transposon Tf2-9 polyprotein [Glycine soja]	sp|P0CT41|TF212_SCHPO;;	Transposon Tf2-12 polyprotein OS=Schizosaccharomyces pombe;;	PF17921.2;;PF00078.28;;PF17919.2;;PF09337.11;;PF13855.7;;PF00665.27;;PF17917.2;;PF12799.8	Integrase_H2C2;;RVT_1;;RT_RNaseH_2;;zf-H2C2;;LRR_8;;rve;;RT_RNaseH;;LRR_4	Integrase zinc binding domain;;Reverse transcriptase;;RNase H-like domain found in reverse transcriptase;;H2C2 zinc finger;;Leucine rich repeat;;Integrase core domain;;RNase H-like domain found in reverse transcriptase;;Leucine Rich repeats
1	Glysoja.02G003541	Transposon Tf2-6 polyprotein [Glycine soja]	GO:0015074;;GO:0004190;;GO:0003676	biological_process;;molecular_function;;molecular_function;;	BP:DNA integration;;MF:aspartic-type endopeptidase activity;;MF:nucleic acid binding;;	------	------	------	------	------	------	RZC24345.1	Transposon Tf2-6 polyprotein [Glycine soja]	sp|Q9UR07|TF211_SCHPO;;	Transposon Tf2-11 polyprotein OS=Schizosaccharomyces pombe;;	PF17921.2	Integrase_H2C2	Integrase zinc binding domain
1	Glysoja.08G021890	Transposon Tf2-11 polyprotein [Glycine soja]	GO:0015074;;GO:0008270;;GO:0003676	biological_process;;molecular_function;;molecular_function;;	BP:DNA integration;;MF:zinc ion binding;;MF:nucleic acid binding;;	------	------	------	------	------	------	RZB99175.1	Transposon Tf2-11 polyprotein [Glycine soja]	sp|Q9UR07|TF211_SCHPO;;	Transposon Tf2-11 polyprotein OS=Schizosaccharomyces pombe;;	PF17921.2	Integrase_H2C2	Integrase zinc binding domain
1	Glysoja.14G038760	Transposon Ty3-G Gag-Pol polyprotein [Glycine soja]	GO:0015074;;GO:0016021;;GO:0004190;;GO:0008270;;GO:0003676	biological_process;;cellular_component;;molecular_function;;molecular_function;;molecular_function;;	BP:DNA integration;;CC:integral component of membrane;;MF:aspartic-type endopeptidase activity;;MF:zinc ion binding;;MF:nucleic acid binding;;	------	------	------	------	------	------	RZB69109.1	Transposon Ty3-G Gag-Pol polyprotein [Glycine soja]	sp|Q99315|YG31B_YEAST;;	Transposon Ty3-G Gag-Pol polyprotein OS=Saccharomyces cerevisiae;;	PF17921.2	Integrase_H2C2	Integrase zinc binding domain
1	Glysoja.13G035538	hypothetical protein D0Y65_035528 [Glycine soja]	GO:0015074;;GO:0004523;;GO:0003676	biological_process;;molecular_function;;molecular_function;;	BP:DNA integration;;MF:RNA-DNA hybrid ribonuclease activity;;MF:nucleic acid binding;;	------	------	------	------	------	------	RZB70588.1	hypothetical protein D0Y65_035528 [Glycine soja]	------	------	PF17921.2	Integrase_H2C2	Integrase zinc binding domain
1	Glysoja.03G006847	hypothetical protein D0Y65_006844 [Glycine soja]	GO:0006952;;GO:0010274;;GO:0042742;;GO:0002229;;GO:0005886;;GO:0016301;;GO:0004675;;GO:0004674;;GO:0005524	biological_process;;biological_process;;biological_process;;biological_process;;cellular_component;;molecular_function;;molecular_function;;molecular_function;;molecular_function;;	BP:defense response;;BP:hydrotropism;;BP:defense response to bacterium;;BP:defense response to oomycetes;;CC:plasma membrane;;MF:kinase activity;;MF:transmembrane receptor protein serine/threonine kinase activity;;MF:protein serine/threonine kinase activity;;MF:ATP binding;;	------	------	------	------	COG0515	T:Signal transduction mechanisms	RZC20164.1	hypothetical protein D0Y65_006844 [Glycine soja]	------	------	PF17921.2	Integrase_H2C2	Integrase zinc binding domain
1	Glysoja.01G000924	hypothetical protein D0Y65_000924 [Glycine soja]	GO:0009505;;GO:0009506;;GO:0004523;;GO:0008270;;GO:0003676;;GO:0003677;;GO:0004601	cellular_component;;cellular_component;;molecular_function;;molecular_function;;molecular_function;;molecular_function;;molecular_function;;	CC:plant-type cell wall;;CC:plasmodesma;;MF:RNA-DNA hybrid ribonuclease activity;;MF:zinc ion binding;;MF:nucleic acid binding;;MF:DNA binding;;MF:peroxidase activity;;	------	------	------	------	ENOG410YF14;;ENOG410YQ2J;;COG2801	S:Function unknown;;L:Replication, recombination and repair	RZC29131.1	hypothetical protein D0Y65_000924 [Glycine soja]	sp|Q66283|CP_CSVMV;;	Putative Polyprotein CP OS=Cassava vein mosaic virus OX=38062 GN=ORF 1 PE=4 SV=1;;	PF17919.2;;PF17917.2;;PF13456.7;;PF00098.24	RT_RNaseH_2;;RT_RNaseH;;RVT_3;;zf-CCHC	RNase H-like domain found in reverse transcriptase;;RNase H-like domain found in reverse transcriptase;;Reverse transcriptase-like;;Zinc knuckle
1	Glysoja.12G034578	Retrovirus-related Pol polyprotein from transposon 17.6 [Glycine soja]	GO:0015074;;GO:0004523;;GO:0003676	biological_process;;molecular_function;;molecular_function;;	BP:DNA integration;;MF:RNA-DNA hybrid ribonuclease activity;;MF:nucleic acid binding;;	------	------	------	------	------	------	RZB68522.1	Retrovirus-related Pol polyprotein from transposon 17.6 [Glycine soja]	sp|P10394|POL4_DROME;;	Retrovirus-related Pol polyprotein from transposon 412 OS=Drosophila melanogaster OX=7227 GN=POL PE=4 SV=1;;	PF17919.2;;PF17917.2;;PF13456.7;;PF00078.28;;PF00665.27;;PF17921.2;;PF00075.25	RT_RNaseH_2;;RT_RNaseH;;RVT_3;;RVT_1;;rve;;Integrase_H2C2;;RNase_H	RNase H-like domain found in reverse transcriptase;;RNase H-like domain found in reverse transcriptase;;Reverse transcriptase-like;;Reverse transcriptase;;Integrase core domain;;Integrase zinc binding domain;;RNase H
1	Glysoja.12G033983	Retrovirus-related Pol polyprotein from transposon 17.6 [Glycine soja]	GO:0015074;;GO:0004523;;GO:0003676	biological_process;;molecular_function;;molecular_function;;	BP:DNA integration;;MF:RNA-DNA hybrid ribonuclease activity;;MF:nucleic acid binding;;	------	------	------	------	------	------	RZB68522.1	Retrovirus-related Pol polyprotein from transposon 17.6 [Glycine soja]	sp|P04323|POL3_DROME;;	Retrovirus-related Pol polyprotein from transposon 17.6 OS=Drosophila melanogaster OX=7227 GN=pol PE=4 SV=1;;	PF17919.2;;PF17917.2;;PF13456.7;;PF00078.28;;PF00665.27;;PF17921.2;;PF00075.25	RT_RNaseH_2;;RT_RNaseH;;RVT_3;;RVT_1;;rve;;Integrase_H2C2;;RNase_H	RNase H-like domain found in reverse transcriptase;;RNase H-like domain found in reverse transcriptase;;Reverse transcriptase-like;;Reverse transcriptase;;Integrase core domain;;Integrase zinc binding domain;;RNase H
1	Glysoja.11G030740	Retrovirus-related Pol polyprotein from transposon 297 [Glycine soja]	GO:0007015;;GO:0015074;;GO:0016779;;GO:0051015;;GO:0004190;;GO:0004523;;GO:0003676	biological_process;;biological_process;;molecular_function;;molecular_function;;molecular_function;;molecular_function;;molecular_function;;	BP:actin filament organization;;BP:DNA integration;;MF:nucleotidyltransferase activity;;MF:actin filament binding;;MF:aspartic-type endopeptidase activity;;MF:RNA-DNA hybrid ribonuclease activity;;MF:nucleic acid binding;;	------	------	------	------	COG2730	G:Carbohydrate transport and metabolism	RZB81103.1	Retrovirus-related Pol polyprotein from transposon 297 [Glycine soja]	sp|P20825|POL2_DROME;;	Retrovirus-related Pol polyprotein from transposon 297 OS=Drosophila melanogaster OX=7227 GN=pol PE=4 SV=1;;	PF17919.2;;PF17917.2;;PF00665.27	RT_RNaseH_2;;RT_RNaseH;;rve	RNase H-like domain found in reverse transcriptase;;RNase H-like domain found in reverse transcriptase;;Integrase core domain
1	Glysoja.14G038355	Retrovirus-related Pol polyprotein from transposon 17.6 [Glycine soja]	GO:0015074;;GO:0004523;;GO:0003676	biological_process;;molecular_function;;molecular_function;;	BP:DNA integration;;MF:RNA-DNA hybrid ribonuclease activity;;MF:nucleic acid binding;;	------	------	------	------	------	------	XP_028236772.1	uncharacterized protein LOC114416092, partial [Glycine soja]	sp|P10394|POL4_DROME;;	Retrovirus-related Pol polyprotein from transposon 412 OS=Drosophila melanogaster OX=7227 GN=POL PE=4 SV=1;;	PF17919.2;;PF17917.2;;PF00078.28;;PF13456.7;;PF00665.27;;PF17921.2;;PF00075.25	RT_RNaseH_2;;RT_RNaseH;;RVT_1;;RVT_3;;rve;;Integrase_H2C2;;RNase_H	RNase H-like domain found in reverse transcriptase;;RNase H-like domain found in reverse transcriptase;;Reverse transcriptase;;Reverse transcriptase-like;;Integrase core domain;;Integrase zinc binding domain;;RNase H
1	Glysoja.08G021702	Retrovirus-related Pol polyprotein from transposon 17.6 [Glycine soja]	------	------	------	------	------	------	------	------	------	XP_028236772.1	uncharacterized protein LOC114416092, partial [Glycine soja]	sp|P10394|POL4_DROME;;	Retrovirus-related Pol polyprotein from transposon 412 OS=Drosophila melanogaster OX=7227 GN=POL PE=4 SV=1;;	PF17919.2;;PF17917.2;;PF00078.28;;PF13456.7;;PF00665.27;;PF17921.2;;PF00075.25	RT_RNaseH_2;;RT_RNaseH;;RVT_1;;RVT_3;;rve;;Integrase_H2C2;;RNase_H	RNase H-like domain found in reverse transcriptase;;RNase H-like domain found in reverse transcriptase;;Reverse transcriptase;;Reverse transcriptase-like;;Integrase core domain;;Integrase zinc binding domain;;RNase H
1	Glysoja.15G041528	Retrovirus-related Pol polyprotein from transposon 17.6 [Glycine soja]	------	------	------	------	------	------	------	------	------	XP_028236772.1	uncharacterized protein LOC114416092, partial [Glycine soja]	sp|P10394|POL4_DROME;;	Retrovirus-related Pol polyprotein from transposon 412 OS=Drosophila melanogaster OX=7227 GN=POL PE=4 SV=1;;	PF17919.2;;PF17917.2;;PF00078.28;;PF13456.7;;PF00665.27;;PF17921.2;;PF00075.25	RT_RNaseH_2;;RT_RNaseH;;RVT_1;;RVT_3;;rve;;Integrase_H2C2;;RNase_H	RNase H-like domain found in reverse transcriptase;;RNase H-like domain found in reverse transcriptase;;Reverse transcriptase;;Reverse transcriptase-like;;Integrase core domain;;Integrase zinc binding domain;;RNase H
1	Glysoja.04G009832	Retrovirus-related Pol polyprotein from transposon 17.6 [Glycine soja]	GO:0015074;;GO:0004523;;GO:0003676	biological_process;;molecular_function;;molecular_function;;	BP:DNA integration;;MF:RNA-DNA hybrid ribonuclease activity;;MF:nucleic acid binding;;	------	------	------	------	------	------	RZB68522.1	Retrovirus-related Pol polyprotein from transposon 17.6 [Glycine soja]	sp|P10394|POL4_DROME;;	Retrovirus-related Pol polyprotein from transposon 412 OS=Drosophila melanogaster OX=7227 GN=POL PE=4 SV=1;;	PF17919.2;;PF17917.2;;PF00078.28;;PF13456.7;;PF00665.27;;PF17921.2;;PF00075.25	RT_RNaseH_2;;RT_RNaseH;;RVT_1;;RVT_3;;rve;;Integrase_H2C2;;RNase_H	RNase H-like domain found in reverse transcriptase;;RNase H-like domain found in reverse transcriptase;;Reverse transcriptase;;Reverse transcriptase-like;;Integrase core domain;;Integrase zinc binding domain;;RNase H
1	Glysoja.17G046564	RNA-directed DNA polymerase-like [Glycine soja]	GO:0015074;;GO:0016021;;GO:0004190;;GO:0008270;;GO:0003676;;GO:0003964	biological_process;;cellular_component;;molecular_function;;molecular_function;;molecular_function;;molecular_function;;	BP:DNA integration;;CC:integral component of membrane;;MF:aspartic-type endopeptidase activity;;MF:zinc ion binding;;MF:nucleic acid binding;;MF:RNA-directed DNA polymerase activity;;	------	------	------	------	------	------	RZB57932.1	RNA-directed DNA polymerase-like [Glycine soja]	sp|P31843|RRPO_OENBE;;	RNA-directed DNA polymerase homolog OS=Oenothera berteroana OX=3950 PE=4 SV=1;;	PF17919.2;;PF17917.2;;PF00078.28;;PF03208.20	RT_RNaseH_2;;RT_RNaseH;;RVT_1;;PRA1	RNase H-like domain found in reverse transcriptase;;RNase H-like domain found in reverse transcriptase;;Reverse transcriptase;;PRA1 family protein
1	Glysoja.01G001180	Transposon Ty3-G Gag-Pol polyprotein [Glycine soja]	GO:0015074;;GO:0016021;;GO:0016779;;GO:0004523;;GO:0004190;;GO:0008270;;GO:0003676	biological_process;;cellular_component;;molecular_function;;molecular_function;;molecular_function;;molecular_function;;molecular_function;;	BP:DNA integration;;CC:integral component of membrane;;MF:nucleotidyltransferase activity;;MF:RNA-DNA hybrid ribonuclease activity;;MF:aspartic-type endopeptidase activity;;MF:zinc ion binding;;MF:nucleic acid binding;;	------	------	------	------	------	------	RZC29489.1	Transposon Ty3-G Gag-Pol polyprotein [Glycine soja]	sp|Q99315|YG31B_YEAST;;	Transposon Ty3-G Gag-Pol polyprotein OS=Saccharomyces cerevisiae;;	PF17919.2;;PF17917.2	RT_RNaseH_2;;RT_RNaseH	RNase H-like domain found in reverse transcriptase;;RNase H-like domain found in reverse transcriptase
1	Glysoja.03G007056	DNA repair protein recA-like 2, mitochondrial [Glycine soja]	GO:0006310;;GO:0006281;;GO:0008094;;GO:0003697;;GO:0005524	biological_process;;biological_process;;molecular_function;;molecular_function;;molecular_function;;	BP:DNA recombination;;BP:DNA repair;;MF:DNA-dependent ATPase activity;;MF:single-stranded DNA binding;;MF:ATP binding;;	------	------	------	------	COG0468	L:Replication, recombination and repair	RZC20470.1	DNA repair protein recA-like 2, mitochondrial [Glycine soja]	sp|Q8RY99|RECAM_ARATH;;	DNA repair protein recA homolog 2, mitochondrial OS=Arabidopsis thaliana OX=3702 GN=At3g10140 PE=2 SV=1;;	PF17919.2;;PF17917.2	RT_RNaseH_2;;RT_RNaseH	RNase H-like domain found in reverse transcriptase;;RNase H-like domain found in reverse transcriptase
1	Glysoja.13G036072	hypothetical protein D0Y65_036062 [Glycine soja]	GO:0015074;;GO:0008445;;GO:0004523;;GO:0003676	biological_process;;molecular_function;;molecular_function;;molecular_function;;	BP:DNA integration;;MF:D-aspartate oxidase activity;;MF:RNA-DNA hybrid ribonuclease activity;;MF:nucleic acid binding;;	------	------	------	------	------	------	RZB71410.1	hypothetical protein D0Y65_036062 [Glycine soja]	------	------	PF17919.2;;PF17917.2	RT_RNaseH_2;;RT_RNaseH	RNase H-like domain found in reverse transcriptase;;RNase H-like domain found in reverse transcriptase
1	Glysoja.03G006537	hypothetical protein D0Y65_006534 [Glycine soja]	GO:0015074;;GO:0004523;;GO:0003676	biological_process;;molecular_function;;molecular_function;;	BP:DNA integration;;MF:RNA-DNA hybrid ribonuclease activity;;MF:nucleic acid binding;;	------	------	------	------	------	------	RZC19737.1	hypothetical protein D0Y65_006534 [Glycine soja]	------	------	PF17919.2;;PF17917.2	RT_RNaseH_2;;RT_RNaseH	RNase H-like domain found in reverse transcriptase;;RNase H-like domain found in reverse transcriptase
1	Glysoja.11G031001	Retrovirus-related Pol polyprotein from transposon 17.6 [Glycine soja]	------	------	------	K23222	HARBI1	------	------	------	------	RZB81513.1	Retrovirus-related Pol polyprotein from transposon 17.6 [Glycine soja]	sp|P04323|POL3_DROME;;	Retrovirus-related Pol polyprotein from transposon 17.6 OS=Drosophila melanogaster OX=7227 GN=pol PE=4 SV=1;;	PF17919.2;;PF13359.7;;PF17917.2;;PF00078.28;;PF04827.15;;PF01609.22	RT_RNaseH_2;;DDE_Tnp_4;;RT_RNaseH;;RVT_1;;Plant_tran;;DDE_Tnp_1	RNase H-like domain found in reverse transcriptase;;DDE superfamily endonuclease;;RNase H-like domain found in reverse transcriptase;;Reverse transcriptase;;Plant transposon protein;;Transposase DDE domain
1	Glysoja.15G041593	putative LRR receptor-like serine/threonine-protein kinase [Glycine soja]	GO:0015074;;GO:0005737;;GO:0004177;;GO:0016301;;GO:0030145;;GO:0003676;;GO:0008235	biological_process;;cellular_component;;molecular_function;;molecular_function;;molecular_function;;molecular_function;;molecular_function;;	BP:DNA integration;;CC:cytoplasm;;MF:aminopeptidase activity;;MF:kinase activity;;MF:manganese ion binding;;MF:nucleic acid binding;;MF:metalloexopeptidase activity;;	------	------	------	------	COG2801;;COG0515;;COG4886	L:Replication, recombination and repair;;T:Signal transduction mechanisms;;S:Function unknown	RZB65555.1	putative LRR receptor-like serine/threonine-protein kinase [Glycine soja]	sp|C0LGE0|Y1765_ARATH;;	Probable LRR receptor-like serine/threonine-protein kinase At1g07650 OS=Arabidopsis thaliana OX=3702 GN=At1g07650 PE=1 SV=1;;	PF17919.2;;PF11721.9;;PF17917.2	RT_RNaseH_2;;Malectin;;RT_RNaseH	RNase H-like domain found in reverse transcriptase;;Malectin domain;;RNase H-like domain found in reverse transcriptase
1	Glysoja.03G006346	putative mitochondrial protein [Glycine soja]	GO:0015074;;GO:0004190;;GO:0003676	biological_process;;molecular_function;;molecular_function;;	BP:DNA integration;;MF:aspartic-type endopeptidase activity;;MF:nucleic acid binding;;	------	------	------	------	COG2801	L:Replication, recombination and repair	RZC19481.1	putative mitochondrial protein [Glycine soja]	sp|Q7LHG5|YI31B_YEAST;;	Transposon Ty3-I Gag-Pol polyprotein OS=Saccharomyces cerevisiae;;	PF17919.2;;PF08284.12;;PF00385.25;;PF13975.7	RT_RNaseH_2;;RVP_2;;Chromo;;gag-asp_proteas	RNase H-like domain found in reverse transcriptase;;Retroviral aspartyl protease;;Chromo;;gag-polyprotein putative aspartyl protease
1	Glysoja.14G038663	Retrovirus-related Pol polyprotein from transposon 17.6 [Glycine soja]	GO:0015074;;GO:0008270;;GO:0003676	biological_process;;molecular_function;;molecular_function;;	BP:DNA integration;;MF:zinc ion binding;;MF:nucleic acid binding;;	------	------	------	------	------	------	RZB68949.1	Retrovirus-related Pol polyprotein from transposon 17.6 [Glycine soja]	sp|P04323|POL3_DROME;;	Retrovirus-related Pol polyprotein from transposon 17.6 OS=Drosophila melanogaster OX=7227 GN=pol PE=4 SV=1;;	PF17919.2;;PF00665.27;;PF17917.2;;PF00078.28	RT_RNaseH_2;;rve;;RT_RNaseH;;RVT_1	RNase H-like domain found in reverse transcriptase;;Integrase core domain;;RNase H-like domain found in reverse transcriptase;;Reverse transcriptase
1	Glysoja.05G011783	Transposon Tf2-11 polyprotein, partial [Glycine soja]	GO:0015074;;GO:0046983;;GO:0004190;;GO:0003676	biological_process;;molecular_function;;molecular_function;;molecular_function;;	BP:DNA integration;;MF:protein dimerization activity;;MF:aspartic-type endopeptidase activity;;MF:nucleic acid binding;;	------	------	------	------	COG2801	L:Replication, recombination and repair	RZC11721.1	Transposon Tf2-11 polyprotein, partial [Glycine soja]	sp|P0CT41|TF212_SCHPO;;	Transposon Tf2-12 polyprotein OS=Schizosaccharomyces pombe;;	PF17919.2;;PF00078.28;;PF17921.2;;PF17917.2;;PF00010.27;;PF00665.27	RT_RNaseH_2;;RVT_1;;Integrase_H2C2;;RT_RNaseH;;HLH;;rve	RNase H-like domain found in reverse transcriptase;;Reverse transcriptase;;Integrase zinc binding domain;;RNase H-like domain found in reverse transcriptase;;Helix-loop-helix DNA-binding domain;;Integrase core domain
1	Glysoja.10G026583	Transposon Ty3-G Gag-Pol polyprotein [Glycine soja]	GO:0015074;;GO:0016779;;GO:0004523;;GO:0004190;;GO:0008270;;GO:0003676	biological_process;;molecular_function;;molecular_function;;molecular_function;;molecular_function;;molecular_function;;	BP:DNA integration;;MF:nucleotidyltransferase activity;;MF:RNA-DNA hybrid ribonuclease activity;;MF:aspartic-type endopeptidase activity;;MF:zinc ion binding;;MF:nucleic acid binding;;	------	------	------	------	COG2801	L:Replication, recombination and repair	RZB86561.1	Transposon Ty3-G Gag-Pol polyprotein [Glycine soja]	sp|Q99315|YG31B_YEAST;;	Transposon Ty3-G Gag-Pol polyprotein OS=Saccharomyces cerevisiae;;	PF17919.2;;PF00078.28;;PF17917.2;;PF08284.12;;PF17921.2	RT_RNaseH_2;;RVT_1;;RT_RNaseH;;RVP_2;;Integrase_H2C2	RNase H-like domain found in reverse transcriptase;;Reverse transcriptase;;RNase H-like domain found in reverse transcriptase;;Retroviral aspartyl protease;;Integrase zinc binding domain
1	Glysoja.02G004332	ATP-dependent Clp protease proteolytic subunit-related protein 3, chloroplastic [Glycine soja]	GO:0015074;;GO:0008233;;GO:0008445;;GO:0003676	biological_process;;molecular_function;;molecular_function;;molecular_function;;	BP:DNA integration;;MF:peptidase activity;;MF:D-aspartate oxidase activity;;MF:nucleic acid binding;;	------	------	------	------	------	------	RZC25594.1	ATP-dependent Clp protease proteolytic subunit-related protein 3, chloroplastic [Glycine soja]	sp|Q8L770|CLPR3_ARATH;;	ATP-dependent Clp protease proteolytic subunit-related protein 3, chloroplastic OS=Arabidopsis thaliana OX=3702 GN=CLPR3 PE=1 SV=1;;	PF17919.2	RT_RNaseH_2	RNase H-like domain found in reverse transcriptase
1	Glysoja.07G018060	ATP-dependent DNA helicase-like RECG, chloroplastic, partial [Glycine soja]	GO:0006310;;GO:0006281;;GO:0004386;;GO:0003676;;GO:0003678;;GO:0005524	biological_process;;biological_process;;molecular_function;;molecular_function;;molecular_function;;molecular_function;;	BP:DNA recombination;;BP:DNA repair;;MF:helicase activity;;MF:nucleic acid binding;;MF:DNA helicase activity;;MF:ATP binding;;	K03655	recG	map03440	Homologous recombination	ENOG410YUAF;;ENOG410XQS8	S:Function unknown;;L:Replication, recombination and repair	RZC03220.1	ATP-dependent DNA helicase-like RECG, chloroplastic, partial [Glycine soja]	sp|F4INA9|RECG_ARATH;;	ATP-dependent DNA helicase homolog RECG, chloroplastic OS=Arabidopsis thaliana OX=3702 GN=RECG PE=3 SV=1;;	PF17919.2	RT_RNaseH_2	RNase H-like domain found in reverse transcriptase
1	Glysoja.11G031690	hypothetical protein D0Y65_031678 [Glycine soja]	GO:0015074;;GO:0003887;;GO:0003676	biological_process;;molecular_function;;molecular_function;;	BP:DNA integration;;MF:DNA-directed DNA polymerase activity;;MF:nucleic acid binding;;	------	------	------	------	ENOG41113CT;;COG2801	S:Function unknown;;L:Replication, recombination and repair	RZB82688.1	hypothetical protein D0Y65_031678 [Glycine soja]	------	------	PF17919.2	RT_RNaseH_2	RNase H-like domain found in reverse transcriptase
1	Glysoja.07G018206	Transposon Tf2-6 polyprotein [Glycine soja]	GO:0015074;;GO:0016779;;GO:0004523;;GO:0004190;;GO:0008270;;GO:0003676	biological_process;;molecular_function;;molecular_function;;molecular_function;;molecular_function;;molecular_function;;	BP:DNA integration;;MF:nucleotidyltransferase activity;;MF:RNA-DNA hybrid ribonuclease activity;;MF:aspartic-type endopeptidase activity;;MF:zinc ion binding;;MF:nucleic acid binding;;	------	------	------	------	COG2801	L:Replication, recombination and repair	RZC03417.1	Transposon Tf2-6 polyprotein [Glycine soja]	sp|P10978|POLX_TOBAC;;	Retrovirus-related Pol polyprotein from transposon TNT 1-94 OS=Nicotiana tabacum OX=4097 PE=2 SV=1;;	PF17917.2;;PF17921.2;;PF17919.2	RT_RNaseH;;Integrase_H2C2;;RT_RNaseH_2	RNase H-like domain found in reverse transcriptase;;Integrase zinc binding domain;;RNase H-like domain found in reverse transcriptase
1	Glysoja.03G006291	Transposon Tf2-6 polyprotein [Glycine soja]	GO:0015074;;GO:0016779;;GO:0004523;;GO:0004190;;GO:0008270;;GO:0003676	biological_process;;molecular_function;;molecular_function;;molecular_function;;molecular_function;;molecular_function;;	BP:DNA integration;;MF:nucleotidyltransferase activity;;MF:RNA-DNA hybrid ribonuclease activity;;MF:aspartic-type endopeptidase activity;;MF:zinc ion binding;;MF:nucleic acid binding;;	------	------	------	------	COG2801	L:Replication, recombination and repair	RZC19395.1	Transposon Tf2-6 polyprotein [Glycine soja]	sp|P0CT41|TF212_SCHPO;;	Transposon Tf2-12 polyprotein OS=Schizosaccharomyces pombe;;	PF17917.2;;PF17919.2;;PF17921.2;;PF00078.28	RT_RNaseH;;RT_RNaseH_2;;Integrase_H2C2;;RVT_1	RNase H-like domain found in reverse transcriptase;;RNase H-like domain found in reverse transcriptase;;Integrase zinc binding domain;;Reverse transcriptase
1	Glysoja.15G041808	Retrovirus-related Pol polyprotein from transposon 17.6 [Glycine soja]	GO:0015074;;GO:0003887;;GO:0004857;;GO:0008270;;GO:0003676	biological_process;;molecular_function;;molecular_function;;molecular_function;;molecular_function;;	BP:DNA integration;;MF:DNA-directed DNA polymerase activity;;MF:enzyme inhibitor activity;;MF:zinc ion binding;;MF:nucleic acid binding;;	------	------	------	------	------	------	RZB65866.1	Retrovirus-related Pol polyprotein from transposon 17.6 [Glycine soja]	sp|P04323|POL3_DROME;;	Retrovirus-related Pol polyprotein from transposon 17.6 OS=Drosophila melanogaster OX=7227 GN=pol PE=4 SV=1;;	PF17917.2;;PF17919.2;;PF04043.16;;PF17921.2;;PF00078.28;;PF09668.11	RT_RNaseH;;RT_RNaseH_2;;PMEI;;Integrase_H2C2;;RVT_1;;Asp_protease	RNase H-like domain found in reverse transcriptase;;RNase H-like domain found in reverse transcriptase;;Plant invertase/pectin methylesterase inhibitor;;Integrase zinc binding domain;;Reverse transcriptase;;Aspartyl protease
1	Glysoja.20G053372	Vacuolar iron transporter-like 4 [Glycine soja]	GO:0030026;;GO:0015074;;GO:0016021;;GO:0005623;;GO:0005634;;GO:0005384;;GO:0003676	biological_process;;biological_process;;cellular_component;;cellular_component;;cellular_component;;molecular_function;;molecular_function;;	BP:cellular manganese ion homeostasis;;BP:DNA integration;;CC:integral component of membrane;;CC:cell;;CC:nucleus;;MF:manganese ion transmembrane transporter activity;;MF:nucleic acid binding;;	------	------	------	------	------	------	RZB42726.1	Vacuolar iron transporter-like 4 [Glycine soja]	sp|Q9M2C0|VITH4_ARATH;;	Vacuolar iron transporter homolog 4 OS=Arabidopsis thaliana OX=3702 GN=At3g43660 PE=2 SV=1;;	PF17917.2;;PF17919.2;;PF01988.20;;PF17921.2;;PF00385.25	RT_RNaseH;;RT_RNaseH_2;;VIT1;;Integrase_H2C2;;Chromo	RNase H-like domain found in reverse transcriptase;;RNase H-like domain found in reverse transcriptase;;VIT family;;Integrase zinc binding domain;;Chromo
1	Glysoja.10G026739	Transposon Tf2-11 polyprotein [Glycine soja]	GO:0015074;;GO:0003676	biological_process;;molecular_function;;	BP:DNA integration;;MF:nucleic acid binding;;	------	------	------	------	------	------	RZB41284.1	Transposon Ty3-G Gag-Pol polyprotein [Glycine soja]	sp|P10394|POL4_DROME;;	Retrovirus-related Pol polyprotein from transposon 412 OS=Drosophila melanogaster OX=7227 GN=POL PE=4 SV=1;;	PF17917.2;;PF17919.2;;PF00665.27;;PF17921.2	RT_RNaseH;;RT_RNaseH_2;;rve;;Integrase_H2C2	RNase H-like domain found in reverse transcriptase;;RNase H-like domain found in reverse transcriptase;;Integrase core domain;;Integrase zinc binding domain
1	Glysoja.06G015404	Transposon Tf2-11 polyprotein [Glycine soja]	GO:0015074;;GO:0003676	biological_process;;molecular_function;;	BP:DNA integration;;MF:nucleic acid binding;;	------	------	------	------	------	------	RZC08670.1	Transposon Tf2-11 polyprotein [Glycine soja]	sp|P10394|POL4_DROME;;	Retrovirus-related Pol polyprotein from transposon 412 OS=Drosophila melanogaster OX=7227 GN=POL PE=4 SV=1;;	PF17917.2;;PF17919.2;;PF00665.27;;PF17921.2	RT_RNaseH;;RT_RNaseH_2;;rve;;Integrase_H2C2	RNase H-like domain found in reverse transcriptase;;RNase H-like domain found in reverse transcriptase;;Integrase core domain;;Integrase zinc binding domain
1	Glysoja.19G050743	Transposon Tf2-9 polyprotein [Glycine soja]	GO:0015074;;GO:0003676	biological_process;;molecular_function;;	BP:DNA integration;;MF:nucleic acid binding;;	------	------	------	------	------	------	RZB86610.1	Transposon Ty3-G Gag-Pol polyprotein [Glycine soja]	sp|P10394|POL4_DROME;;	Retrovirus-related Pol polyprotein from transposon 412 OS=Drosophila melanogaster OX=7227 GN=POL PE=4 SV=1;;	PF17917.2;;PF17919.2;;PF00665.27;;PF00078.28;;PF17921.2	RT_RNaseH;;RT_RNaseH_2;;rve;;RVT_1;;Integrase_H2C2	RNase H-like domain found in reverse transcriptase;;RNase H-like domain found in reverse transcriptase;;Integrase core domain;;Reverse transcriptase;;Integrase zinc binding domain
1	Glysoja.12G034733	Kiwellin [Glycine soja]	GO:0015074;;GO:0008270;;GO:0003676	biological_process;;molecular_function;;molecular_function;;	BP:DNA integration;;MF:zinc ion binding;;MF:nucleic acid binding;;	------	------	------	------	------	------	RZB76373.1	Kiwellin [Glycine soja]	sp|P85261|KIWEL_ACTCC;;	Kiwellin OS=Actinidia chinensis var. chinensis OX=1590841 GN=KWL1 PE=1 SV=2;;	PF17917.2;;PF17919.2;;PF00665.27;;PF00078.28	RT_RNaseH;;RT_RNaseH_2;;rve;;RVT_1	RNase H-like domain found in reverse transcriptase;;RNase H-like domain found in reverse transcriptase;;Integrase core domain;;Reverse transcriptase
1	Glysoja.U055449	Retrovirus-related Pol polyprotein from transposon 17.6 [Glycine soja]	GO:0015074;;GO:0003676	biological_process;;molecular_function;;	BP:DNA integration;;MF:nucleic acid binding;;	------	------	------	------	------	------	RZB41284.1	Transposon Ty3-G Gag-Pol polyprotein [Glycine soja]	sp|P10394|POL4_DROME;;	Retrovirus-related Pol polyprotein from transposon 412 OS=Drosophila melanogaster OX=7227 GN=POL PE=4 SV=1;;	PF17917.2;;PF17919.2;;PF00078.28;;PF17921.2	RT_RNaseH;;RT_RNaseH_2;;RVT_1;;Integrase_H2C2	RNase H-like domain found in reverse transcriptase;;RNase H-like domain found in reverse transcriptase;;Reverse transcriptase;;Integrase zinc binding domain
1	Glysoja.11G030634	Transposon Ty3-I Gag-Pol polyprotein [Glycine soja]	GO:0015074;;GO:0016779;;GO:0004523;;GO:0004190;;GO:0008270;;GO:0003676	biological_process;;molecular_function;;molecular_function;;molecular_function;;molecular_function;;molecular_function;;	BP:DNA integration;;MF:nucleotidyltransferase activity;;MF:RNA-DNA hybrid ribonuclease activity;;MF:aspartic-type endopeptidase activity;;MF:zinc ion binding;;MF:nucleic acid binding;;	------	------	------	------	COG2801	L:Replication, recombination and repair	RZB80954.1	Transposon Ty3-I Gag-Pol polyprotein [Glycine soja]	sp|Q99315|YG31B_YEAST;;	Transposon Ty3-G Gag-Pol polyprotein OS=Saccharomyces cerevisiae;;	PF17917.2;;PF17919.2;;PF00078.28;;PF08284.12;;PF17921.2;;PF00098.24;;PF00665.27	RT_RNaseH;;RT_RNaseH_2;;RVT_1;;RVP_2;;Integrase_H2C2;;zf-CCHC;;rve	RNase H-like domain found in reverse transcriptase;;RNase H-like domain found in reverse transcriptase;;Reverse transcriptase;;Retroviral aspartyl protease;;Integrase zinc binding domain;;Zinc knuckle;;Integrase core domain
1	Glysoja.U055369	Transposon Ty3-G Gag-Pol polyprotein [Glycine soja]	GO:0015074;;GO:0003676	biological_process;;molecular_function;;	BP:DNA integration;;MF:nucleic acid binding;;	------	------	------	------	------	------	RZB86610.1	Transposon Ty3-G Gag-Pol polyprotein [Glycine soja]	sp|P10394|POL4_DROME;;	Retrovirus-related Pol polyprotein from transposon 412 OS=Drosophila melanogaster OX=7227 GN=POL PE=4 SV=1;;	PF17917.2;;PF17919.2;;PF00078.28;;PF00665.27;;PF17921.2;;PF13650.7	RT_RNaseH;;RT_RNaseH_2;;RVT_1;;rve;;Integrase_H2C2;;Asp_protease_2	RNase H-like domain found in reverse transcriptase;;RNase H-like domain found in reverse transcriptase;;Reverse transcriptase;;Integrase core domain;;Integrase zinc binding domain;;Aspartyl protease
1	Glysoja.19G050698	Transposon Ty3-G Gag-Pol polyprotein [Glycine soja]	GO:0015074;;GO:0003676	biological_process;;molecular_function;;	BP:DNA integration;;MF:nucleic acid binding;;	------	------	------	------	------	------	RZB86610.1	Transposon Ty3-G Gag-Pol polyprotein [Glycine soja]	sp|P10394|POL4_DROME;;	Retrovirus-related Pol polyprotein from transposon 412 OS=Drosophila melanogaster OX=7227 GN=POL PE=4 SV=1;;	PF17917.2;;PF17919.2;;PF00078.28;;PF00665.27;;PF17921.2;;PF13650.7	RT_RNaseH;;RT_RNaseH_2;;RVT_1;;rve;;Integrase_H2C2;;Asp_protease_2	RNase H-like domain found in reverse transcriptase;;RNase H-like domain found in reverse transcriptase;;Reverse transcriptase;;Integrase core domain;;Integrase zinc binding domain;;Aspartyl protease
1	Glysoja.10G026616	Transposon Ty3-G Gag-Pol polyprotein [Glycine soja]	GO:0015074;;GO:0003676	biological_process;;molecular_function;;	BP:DNA integration;;MF:nucleic acid binding;;	------	------	------	------	------	------	RZB86610.1	Transposon Ty3-G Gag-Pol polyprotein [Glycine soja]	sp|P10394|POL4_DROME;;	Retrovirus-related Pol polyprotein from transposon 412 OS=Drosophila melanogaster OX=7227 GN=POL PE=4 SV=1;;	PF17917.2;;PF17919.2;;PF00078.28;;PF00665.27;;PF17921.2;;PF13650.7	RT_RNaseH;;RT_RNaseH_2;;RVT_1;;rve;;Integrase_H2C2;;Asp_protease_2	RNase H-like domain found in reverse transcriptase;;RNase H-like domain found in reverse transcriptase;;Reverse transcriptase;;Integrase core domain;;Integrase zinc binding domain;;Aspartyl protease
1	Glysoja.02G004306	Transposon Ty3-G Gag-Pol polyprotein [Glycine soja]	GO:0015074;;GO:0003676	biological_process;;molecular_function;;	BP:DNA integration;;MF:nucleic acid binding;;	------	------	------	------	------	------	RZB41284.1	Transposon Ty3-G Gag-Pol polyprotein [Glycine soja]	sp|P10394|POL4_DROME;;	Retrovirus-related Pol polyprotein from transposon 412 OS=Drosophila melanogaster OX=7227 GN=POL PE=4 SV=1;;	PF17917.2;;PF17919.2;;PF00078.28;;PF00665.27;;PF17921.2	RT_RNaseH;;RT_RNaseH_2;;RVT_1;;rve;;Integrase_H2C2	RNase H-like domain found in reverse transcriptase;;RNase H-like domain found in reverse transcriptase;;Reverse transcriptase;;Integrase core domain;;Integrase zinc binding domain
1	Glysoja.14G038940	Mitogen-activated protein kinase kinase kinase 1 isoform A [Glycine soja]	GO:0030026;;GO:0015074;;GO:0016021;;GO:0005623;;GO:0005634;;GO:0003676;;GO:0005384;;GO:0004672;;GO:0005524	biological_process;;biological_process;;cellular_component;;cellular_component;;cellular_component;;molecular_function;;molecular_function;;molecular_function;;molecular_function;;	BP:cellular manganese ion homeostasis;;BP:DNA integration;;CC:integral component of membrane;;CC:cell;;CC:nucleus;;MF:nucleic acid binding;;MF:manganese ion transmembrane transporter activity;;MF:protein kinase activity;;MF:ATP binding;;	K13414	MEKK1	map04016;;map04626	MAPK signaling pathway - plant;;Plant-pathogen interaction	ENOG410XQGS	T:Signal transduction mechanisms	RZB69357.1	Mitogen-activated protein kinase kinase kinase 1 isoform A [Glycine soja]	sp|Q39008|M3K1_ARATH;;	Mitogen-activated protein kinase kinase kinase 1 OS=Arabidopsis thaliana OX=3702 GN=MEKK1 PE=1 SV=2;;	PF17917.2;;PF17919.2;;PF00069.26;;PF07714.18	RT_RNaseH;;RT_RNaseH_2;;Pkinase;;PK_Tyr_Ser-Thr	RNase H-like domain found in reverse transcriptase;;RNase H-like domain found in reverse transcriptase;;Protein kinase domain;;Protein tyrosine and serine/threonine kinase
1	Glysoja.05G012025	hypothetical protein D0Y65_012021 [Glycine soja]	GO:0015074;;GO:0008445;;GO:0004523;;GO:0003676	biological_process;;molecular_function;;molecular_function;;molecular_function;;	BP:DNA integration;;MF:D-aspartate oxidase activity;;MF:RNA-DNA hybrid ribonuclease activity;;MF:nucleic acid binding;;	------	------	------	------	------	------	RZC12040.1	hypothetical protein D0Y65_012021 [Glycine soja]	------	------	PF17917.2;;PF17919.2	RT_RNaseH;;RT_RNaseH_2	RNase H-like domain found in reverse transcriptase;;RNase H-like domain found in reverse transcriptase
1	Glysoja.01G000959	Gag-Pol polyprotein [Glycine soja]	GO:0015074;;GO:0004523;;GO:0003676	biological_process;;molecular_function;;molecular_function;;	BP:DNA integration;;MF:RNA-DNA hybrid ribonuclease activity;;MF:nucleic acid binding;;	------	------	------	------	------	------	RZC29175.1	Gag-Pol polyprotein [Glycine soja]	sp|P10394|POL4_DROME;;	Retrovirus-related Pol polyprotein from transposon 412 OS=Drosophila melanogaster OX=7227 GN=POL PE=4 SV=1;;	PF17917.2;;PF13456.7;;PF17919.2;;PF00665.27;;PF17921.2;;PF00075.25	RT_RNaseH;;RVT_3;;RT_RNaseH_2;;rve;;Integrase_H2C2;;RNase_H	RNase H-like domain found in reverse transcriptase;;Reverse transcriptase-like;;RNase H-like domain found in reverse transcriptase;;Integrase core domain;;Integrase zinc binding domain;;RNase H
1	Glysoja.20G053528	Transposon Tf2-11 polyprotein [Glycine soja]	GO:0015074;;GO:0004523;;GO:0003676	biological_process;;molecular_function;;molecular_function;;	BP:DNA integration;;MF:RNA-DNA hybrid ribonuclease activity;;MF:nucleic acid binding;;	------	------	------	------	------	------	RZB42923.1	Transposon Tf2-11 polyprotein [Glycine soja]	sp|P03360|POL_AVIRE;;	Gag-Pol polyprotein;;	PF17917.2;;PF13456.7;;PF17919.2;;PF00665.27;;PF17921.2;;PF00075.25	RT_RNaseH;;RVT_3;;RT_RNaseH_2;;rve;;Integrase_H2C2;;RNase_H	RNase H-like domain found in reverse transcriptase;;Reverse transcriptase-like;;RNase H-like domain found in reverse transcriptase;;Integrase core domain;;Integrase zinc binding domain;;RNase H
1	Glysoja.14G038077	hypothetical protein D0Y65_038066 [Glycine soja]	GO:0015074;;GO:0008445;;GO:0004523;;GO:0003676	biological_process;;molecular_function;;molecular_function;;molecular_function;;	BP:DNA integration;;MF:D-aspartate oxidase activity;;MF:RNA-DNA hybrid ribonuclease activity;;MF:nucleic acid binding;;	------	------	------	------	------	------	RZB68108.1	hypothetical protein D0Y65_038066 [Glycine soja]	------	------	PF17917.2	RT_RNaseH	RNase H-like domain found in reverse transcriptase
1	Glysoja.14G037686	KRR1 small subunit processome component-like isoform A [Glycine soja]	GO:0006364;;GO:0005730;;GO:0032040;;GO:0003723	biological_process;;cellular_component;;cellular_component;;molecular_function;;	BP:rRNA processing;;CC:nucleolus;;CC:small-subunit processome;;MF:RNA binding;;	K06961	KRR1	------	------	COG1094	S:Function unknown	RZB67422.1	KRR1 small subunit processome component-like isoform A [Glycine soja]	sp|O74777|KRR1_SCHPO;;	KRR1 small subunit processome component homolog OS=Schizosaccharomyces pombe;;	PF17903.2	KH_8	Krr1 KH1 domain
1	Glysoja.02G005245	KRR1 small subunit processome component-like isoform A [Glycine soja]	GO:0006364;;GO:0005730;;GO:0032040;;GO:0003723	biological_process;;cellular_component;;cellular_component;;molecular_function;;	BP:rRNA processing;;CC:nucleolus;;CC:small-subunit processome;;MF:RNA binding;;	K06961	KRR1	------	------	COG1094	S:Function unknown	XP_003519473.1	KRR1 small subunit processome component homolog [Glycine max]	sp|O74777|KRR1_SCHPO;;	KRR1 small subunit processome component homolog OS=Schizosaccharomyces pombe;;	PF17903.2	KH_8	Krr1 KH1 domain
1	Glysoja.09G024524	Aminopeptidase M1 [Glycine soja]	GO:0043171;;GO:0006508;;GO:0005737;;GO:0016021;;GO:0004177;;GO:0042277;;GO:0008270;;GO:0070006;;GO:0008237	biological_process;;biological_process;;cellular_component;;cellular_component;;molecular_function;;molecular_function;;molecular_function;;molecular_function;;molecular_function;;	BP:peptide catabolic process;;BP:proteolysis;;CC:cytoplasm;;CC:integral component of membrane;;MF:aminopeptidase activity;;MF:peptide binding;;MF:zinc ion binding;;MF:metalloaminopeptidase activity;;MF:metallopeptidase activity;;	K08776	NPEPPS	------	------	COG0308	E:Amino acid transport and metabolism	RZB92583.1	Aminopeptidase M1 [Glycine soja]	sp|Q8VZH2|APM1_ARATH;;	Aminopeptidase M1 OS=Arabidopsis thaliana OX=3702 GN=APM1 PE=1 SV=1;;	PF17900.2	Peptidase_M1_N	Peptidase M1 N-terminal domain
1	Glysoja.02G003501	hypothetical protein D0Y65_003499 [Glycine soja]	GO:0016787	molecular_function;;	MF:hydrolase activity;;	------	------	------	------	COG0003	P:Inorganic ion transport and metabolism	XP_028201791.1	uncharacterized protein At1g26090, chloroplastic [Glycine soja]	sp|Q6DYE4|Y1609_ARATH;;	Uncharacterized protein At1g26090, chloroplastic OS=Arabidopsis thaliana OX=3702 GN=At1g26090 PE=1 SV=1;;	PF17886.2;;PF02374.16	ArsA_HSP20;;ArsA_ATPase	HSP20-like domain found in ArsA;;Anion-transporting ATPase
1	Glysoja.17G045208	Chaperone protein ClpB1, partial [Glycine soja]	GO:0019538;;GO:0005524	biological_process;;molecular_function;;	BP:protein metabolic process;;MF:ATP binding;;	K03695	clpB	------	------	COG0542	O:Posttranslational modification, protein turnover, chaperones	RZB55790.1	Chaperone protein ClpB1, partial [Glycine soja]	sp|P42730|CLPB1_ARATH;;	Chaperone protein ClpB1 OS=Arabidopsis thaliana OX=3702 GN=CLPB1 PE=1 SV=2;;	PF17871.2;;PF02861.21;;PF00004.30;;PF13191.7;;PF05621.12;;PF13401.7	AAA_lid_9;;Clp_N;;AAA;;AAA_16;;TniB;;AAA_22	AAA lid domain;;Clp amino terminal domain, pathogenicity island component;;ATPase family associated with various cellular activities;;AAA ATPase domain;;Bacterial TniB protein;;AAA domain
1	Glysoja.08G022728	ATP-dependent Clp protease ATP-binding subunit ClpA-like CD4B, chloroplastic, partial [Glycine soja]	GO:0019538;;GO:0009507;;GO:0008233;;GO:0005524	biological_process;;cellular_component;;molecular_function;;molecular_function;;	BP:protein metabolic process;;CC:chloroplast;;MF:peptidase activity;;MF:ATP binding;;	K03696	clpC	------	------	COG0542	O:Posttranslational modification, protein turnover, chaperones	RZC00516.1	ATP-dependent Clp protease ATP-binding subunit ClpA-like CD4B, chloroplastic, partial [Glycine soja]	sp|P31542|CLPAB_SOLLC;;	ATP-dependent Clp protease ATP-binding subunit ClpA homolog CD4B, chloroplastic OS=Solanum lycopersicum OX=4081 GN=CD4B PE=3 SV=1;;	PF17871.2	AAA_lid_9	AAA lid domain
1	Glysoja.01G002346	Magnesium-chelatase subunit ChlD, chloroplastic isoform A [Glycine soja]	GO:0015995;;GO:0015979;;GO:0009507;;GO:0005524;;GO:0016851	biological_process;;biological_process;;cellular_component;;molecular_function;;molecular_function;;	BP:chlorophyll biosynthetic process;;BP:photosynthesis;;CC:chloroplast;;MF:ATP binding;;MF:magnesium chelatase activity;;	K03404	chlD, bchD	map00860	Porphyrin and chlorophyll metabolism	COG1240	H:Coenzyme transport and metabolism	XP_028248314.1	magnesium-chelatase subunit ChlD, chloroplastic isoform X1 [Glycine soja]	sp|O22437|CHLD_PEA;;	Magnesium-chelatase subunit ChlD, chloroplastic OS=Pisum sativum OX=3888 GN=CHLD PE=2 SV=1;;	PF17863.2;;PF13519.7;;PF01078.22;;PF00092.29;;PF00493.24;;PF00158.27;;PF07728.15;;PF13768.7	AAA_lid_2;;VWA_2;;Mg_chelatase;;VWA;;MCM;;Sigma54_activat;;AAA_5;;VWA_3	AAA lid domain;;von Willebrand factor type A domain;;Magnesium chelatase, subunit ChlI;;von Willebrand factor type A domain;;MCM P-loop domain;;Sigma-54 interaction domain;;AAA domain;;von Willebrand factor type A domain
1	Glysoja.11G028700	Magnesium-chelatase subunit ChlD, chloroplastic isoform B [Glycine soja]	GO:0015995;;GO:0015979;;GO:0009507;;GO:0005524;;GO:0016851	biological_process;;biological_process;;cellular_component;;molecular_function;;molecular_function;;	BP:chlorophyll biosynthetic process;;BP:photosynthesis;;CC:chloroplast;;MF:ATP binding;;MF:magnesium chelatase activity;;	K03404	chlD, bchD	map00860	Porphyrin and chlorophyll metabolism	COG1240	H:Coenzyme transport and metabolism	RZB77829.1	Magnesium-chelatase subunit ChlD, chloroplastic isoform B [Glycine soja]	sp|O22437|CHLD_PEA;;	Magnesium-chelatase subunit ChlD, chloroplastic OS=Pisum sativum OX=3888 GN=CHLD PE=2 SV=1;;	PF17863.2;;PF13519.7;;PF01078.22;;PF00092.29;;PF00158.27;;PF00493.24;;PF07728.15;;PF13768.7	AAA_lid_2;;VWA_2;;Mg_chelatase;;VWA;;Sigma54_activat;;MCM;;AAA_5;;VWA_3	AAA lid domain;;von Willebrand factor type A domain;;Magnesium chelatase, subunit ChlI;;von Willebrand factor type A domain;;Sigma-54 interaction domain;;MCM P-loop domain;;AAA domain;;von Willebrand factor type A domain
1	Glysoja.11G030983	Magnesium-chelatase subunit ChlI, chloroplastic isoform A [Glycine soja]	GO:0015995;;GO:0015979;;GO:0009570;;GO:0009507;;GO:0016851;;GO:0005524	biological_process;;biological_process;;cellular_component;;cellular_component;;molecular_function;;molecular_function;;	BP:chlorophyll biosynthetic process;;BP:photosynthesis;;CC:chloroplast stroma;;CC:chloroplast;;MF:magnesium chelatase activity;;MF:ATP binding;;	K03405	chlI, bchI	map00860	Porphyrin and chlorophyll metabolism	COG1239	H:Coenzyme transport and metabolism	XP_028187486.1	magnesium-chelatase subunit ChlI, chloroplastic-like [Glycine soja]	sp|P93162|CHLI_SOYBN;;	Magnesium-chelatase subunit ChlI, chloroplastic OS=Glycine max OX=3847 GN=CHLI PE=2 SV=1;;	PF17863.2;;PF01078.22;;PF00493.24;;PF07728.15;;PF13401.7;;PF13191.7	AAA_lid_2;;Mg_chelatase;;MCM;;AAA_5;;AAA_22;;AAA_16	AAA lid domain;;Magnesium chelatase, subunit ChlI;;MCM P-loop domain;;AAA domain;;AAA domain;;AAA ATPase domain
1	Glysoja.11G031569	Magnesium-chelatase subunit ChlI, chloroplastic isoform A [Glycine soja]	GO:0015995;;GO:0015979;;GO:0009570;;GO:0009507;;GO:0016851;;GO:0005524	biological_process;;biological_process;;cellular_component;;cellular_component;;molecular_function;;molecular_function;;	BP:chlorophyll biosynthetic process;;BP:photosynthesis;;CC:chloroplast stroma;;CC:chloroplast;;MF:magnesium chelatase activity;;MF:ATP binding;;	K03405	chlI, bchI	map00860	Porphyrin and chlorophyll metabolism	COG1239	H:Coenzyme transport and metabolism	NP_001347251.1	magnesium-chelatase subunit ChlI, chloroplastic [Glycine max]	sp|P93162|CHLI_SOYBN;;	Magnesium-chelatase subunit ChlI, chloroplastic OS=Glycine max OX=3847 GN=CHLI PE=2 SV=1;;	PF17863.2;;PF01078.22;;PF00493.24;;PF07728.15;;PF13401.7;;PF13191.7	AAA_lid_2;;Mg_chelatase;;MCM;;AAA_5;;AAA_22;;AAA_16	AAA lid domain;;Magnesium chelatase, subunit ChlI;;MCM P-loop domain;;AAA domain;;AAA domain;;AAA ATPase domain
1	Glysoja.07G018484	Magnesium-chelatase subunit ChlI, chloroplastic [Glycine soja]	GO:0015995;;GO:0015979;;GO:0009570;;GO:0009507;;GO:0016851;;GO:0005524	biological_process;;biological_process;;cellular_component;;cellular_component;;molecular_function;;molecular_function;;	BP:chlorophyll biosynthetic process;;BP:photosynthesis;;CC:chloroplast stroma;;CC:chloroplast;;MF:magnesium chelatase activity;;MF:ATP binding;;	K03405	chlI, bchI	map00860	Porphyrin and chlorophyll metabolism	COG1239	H:Coenzyme transport and metabolism	XP_003528479.1	magnesium-chelatase subunit ChlI, chloroplastic [Glycine max]	sp|P93162|CHLI_SOYBN;;	Magnesium-chelatase subunit ChlI, chloroplastic OS=Glycine max OX=3847 GN=CHLI PE=2 SV=1;;	PF17863.2;;PF01078.22;;PF00493.24;;PF07728.15;;PF13401.7;;PF13191.7	AAA_lid_2;;Mg_chelatase;;MCM;;AAA_5;;AAA_22;;AAA_16	AAA lid domain;;Magnesium chelatase, subunit ChlI;;MCM P-loop domain;;AAA domain;;AAA domain;;AAA ATPase domain
1	Glysoja.15G040304	Magnesium-chelatase subunit ChlI, chloroplastic [Glycine soja]	GO:0015995;;GO:0015979;;GO:0009570;;GO:0009507;;GO:0016851;;GO:0005524	biological_process;;biological_process;;cellular_component;;cellular_component;;molecular_function;;molecular_function;;	BP:chlorophyll biosynthetic process;;BP:photosynthesis;;CC:chloroplast stroma;;CC:chloroplast;;MF:magnesium chelatase activity;;MF:ATP binding;;	K03405	chlI, bchI	map00860	Porphyrin and chlorophyll metabolism	COG1239	H:Coenzyme transport and metabolism	XP_003546019.1	magnesium-chelatase subunit ChlI, chloroplastic [Glycine max]	sp|P93162|CHLI_SOYBN;;	Magnesium-chelatase subunit ChlI, chloroplastic OS=Glycine max OX=3847 GN=CHLI PE=2 SV=1;;	PF17863.2;;PF01078.22;;PF00493.24;;PF07728.15;;PF13401.7;;PF13191.7	AAA_lid_2;;Mg_chelatase;;MCM;;AAA_5;;AAA_22;;AAA_16	AAA lid domain;;Magnesium chelatase, subunit ChlI;;MCM P-loop domain;;AAA domain;;AAA domain;;AAA ATPase domain
1	Glysoja.11G032823	Katanin p60 ATPase-containing subunit A1 [Glycine soja]	GO:0031122;;GO:0005737;;GO:0005634;;GO:0005874;;GO:0016787;;GO:0016853;;GO:0008568;;GO:0016887;;GO:0008017;;GO:0005524	biological_process;;cellular_component;;cellular_component;;cellular_component;;molecular_function;;molecular_function;;molecular_function;;molecular_function;;molecular_function;;molecular_function;;	BP:cytoplasmic microtubule organization;;CC:cytoplasm;;CC:nucleus;;CC:microtubule;;MF:hydrolase activity;;MF:isomerase activity;;MF:microtubule-severing ATPase activity;;MF:ATPase activity;;MF:microtubule binding;;MF:ATP binding;;	K07767	KATNA1	------	------	ENOG410XPN7;;COG0464	O:Posttranslational modification, protein turnover, chaperones;;	RZB84694.1	Katanin p60 ATPase-containing subunit A1 [Glycine soja]	sp|Q9SEX2|KTNA1_ARATH;;	Katanin p60 ATPase-containing subunit A1 OS=Arabidopsis thaliana OX=3702 GN=AAA1 PE=1 SV=1;;	PF17862.2;;PF00004.30;;PF09336.11	AAA_lid_3;;AAA;;Vps4_C	AAA+ lid domain;;ATPase family associated with various cellular activities;;Vps4 C terminal oligomerisation domain
1	Glysoja.14G038401	hypothetical protein D0Y65_038390 [Glycine soja]	GO:0016787;;GO:0005524	molecular_function;;molecular_function;;	MF:hydrolase activity;;MF:ATP binding;;	------	------	------	------	COG0464;;ENOG41101NF	O:Posttranslational modification, protein turnover, chaperones;;S:Function unknown	KRH15821.1	hypothetical protein GLYMA_14G113000 [Glycine max]	sp|Q7ZZ25|ATD1A_DANRE;;	ATPase family AAA domain-containing protein 1-A OS=Danio rerio OX=7955 GN=atad1a PE=2 SV=2;;	PF17862.2	AAA_lid_3	AAA+ lid domain
1	Glysoja.12G034133	hypothetical protein D0Y65_034122 [Glycine soja]	GO:0016787;;GO:0005524	molecular_function;;molecular_function;;	MF:hydrolase activity;;MF:ATP binding;;	------	------	------	------	COG0464	O:Posttranslational modification, protein turnover, chaperones	KRH25725.1	hypothetical protein GLYMA_12G123200 [Glycine max]	sp|Q7ZZ25|ATD1A_DANRE;;	ATPase family AAA domain-containing protein 1-A OS=Danio rerio OX=7955 GN=atad1a PE=2 SV=2;;	PF17862.2	AAA_lid_3	AAA+ lid domain
1	Glysoja.16G044053	hypothetical protein D0Y65_044031 [Glycine soja]	GO:0016787;;GO:0005524	molecular_function;;molecular_function;;	MF:hydrolase activity;;MF:ATP binding;;	------	------	------	------	COG0464	O:Posttranslational modification, protein turnover, chaperones	RZB61545.1	hypothetical protein D0Y65_044031 [Glycine soja]	sp|Q7ZZ25|ATD1A_DANRE;;	ATPase family AAA domain-containing protein 1-A OS=Danio rerio OX=7955 GN=atad1a PE=2 SV=2;;	PF17862.2	AAA_lid_3	AAA+ lid domain
1	Glysoja.01G000892	ATPase family AAA domain-containing protein 1-A, partial [Glycine soja]	GO:0016787;;GO:0005524	molecular_function;;molecular_function;;	MF:hydrolase activity;;MF:ATP binding;;	------	------	------	------	COG0464	O:Posttranslational modification, protein turnover, chaperones	RZC29092.1	ATPase family AAA domain-containing protein 1-A, partial [Glycine soja]	sp|Q7ZZ25|ATD1A_DANRE;;	ATPase family AAA domain-containing protein 1-A OS=Danio rerio OX=7955 GN=atad1a PE=2 SV=2;;	PF17862.2	AAA_lid_3	AAA+ lid domain
1	Glysoja.20G054952	5'-3' exoribonuclease 4 isoform A [Glycine soja]	GO:0006397;;GO:0005634;;GO:0004534;;GO:0008270;;GO:0003676	biological_process;;cellular_component;;molecular_function;;molecular_function;;molecular_function;;	BP:mRNA processing;;CC:nucleus;;MF:5'-3' exoribonuclease activity;;MF:zinc ion binding;;MF:nucleic acid binding;;	K20553	XRN4	map04016	MAPK signaling pathway - plant	COG5049;;COG5049;;COG5049	A:RNA processing and modification;;D:Cell cycle control, cell division, chromosome partitioning;;L:Replication, recombination and repair	XP_028221827.1	5'-3' exoribonuclease 4-like isoform X4 [Glycine soja]	sp|Q9FQ04|XRN4_ARATH;;	5'-3' exoribonuclease 4 OS=Arabidopsis thaliana OX=3702 GN=XRN4 PE=2 SV=1;;	PF17846.2;;PF03159.19;;PF00098.24	XRN_M;;XRN_N;;zf-CCHC	Xrn1 helical domain;;XRN 5'-3' exonuclease N-terminus;;Zinc knuckle
1	Glysoja.19G052477	5'-3' exoribonuclease 4 [Glycine soja]	GO:0006397;;GO:0005634;;GO:0004534;;GO:0008270;;GO:0003676	biological_process;;cellular_component;;molecular_function;;molecular_function;;molecular_function;;	BP:mRNA processing;;CC:nucleus;;MF:5'-3' exoribonuclease activity;;MF:zinc ion binding;;MF:nucleic acid binding;;	K20553	XRN4	map04016	MAPK signaling pathway - plant	COG5049;;COG5049;;COG5049	A:RNA processing and modification;;D:Cell cycle control, cell division, chromosome partitioning;;L:Replication, recombination and repair	XP_003554686.1	5'-3' exoribonuclease 4 isoform X2 [Glycine max]	sp|Q9FQ04|XRN4_ARATH;;	5'-3' exoribonuclease 4 OS=Arabidopsis thaliana OX=3702 GN=XRN4 PE=2 SV=1;;	PF17846.2;;PF03159.19;;PF00098.24	XRN_M;;XRN_N;;zf-CCHC	Xrn1 helical domain;;XRN 5'-3' exonuclease N-terminus;;Zinc knuckle
1	Glysoja.03G008132	5'-3' exoribonuclease 4 [Glycine soja]	GO:0006397;;GO:0005634;;GO:0004534;;GO:0008270;;GO:0003676	biological_process;;cellular_component;;molecular_function;;molecular_function;;molecular_function;;	BP:mRNA processing;;CC:nucleus;;MF:5'-3' exoribonuclease activity;;MF:zinc ion binding;;MF:nucleic acid binding;;	K20553	XRN4	map04016	MAPK signaling pathway - plant	COG5049;;COG5049;;COG5049	A:RNA processing and modification;;D:Cell cycle control, cell division, chromosome partitioning;;L:Replication, recombination and repair	XP_003521740.1	5'-3' exoribonuclease 4 isoform X1 [Glycine max]	sp|Q9FQ04|XRN4_ARATH;;	5'-3' exoribonuclease 4 OS=Arabidopsis thaliana OX=3702 GN=XRN4 PE=2 SV=1;;	PF17846.2;;PF03159.19;;PF00098.24	XRN_M;;XRN_N;;zf-CCHC	Xrn1 helical domain;;XRN 5'-3' exonuclease N-terminus;;Zinc knuckle
1	Glysoja.14G039474	5'-3' exoribonuclease 3 isoform A [Glycine soja]	GO:0006397;;GO:0005634;;GO:0004534;;GO:0008270;;GO:0003676	biological_process;;cellular_component;;molecular_function;;molecular_function;;molecular_function;;	BP:mRNA processing;;CC:nucleus;;MF:5'-3' exoribonuclease activity;;MF:zinc ion binding;;MF:nucleic acid binding;;	K12619	XRN2, RAT1	map03018;;map03008	RNA degradation;;Ribosome biogenesis in eukaryotes	COG5049;;COG5049;;COG5049	A:RNA processing and modification;;D:Cell cycle control, cell division, chromosome partitioning;;L:Replication, recombination and repair	XP_028199194.1	5'-3' exoribonuclease 3-like isoform X1 [Glycine soja]	sp|Q9FQ03|XRN3_ARATH;;	5'-3' exoribonuclease 3 OS=Arabidopsis thaliana OX=3702 GN=XRN3 PE=1 SV=1;;	PF17846.2;;PF03159.19;;PF00098.24	XRN_M;;XRN_N;;zf-CCHC	Xrn1 helical domain;;XRN 5'-3' exonuclease N-terminus;;Zinc knuckle
1	Glysoja.17G047029	5'-3' exoribonuclease 3 isoform A [Glycine soja]	GO:0006397;;GO:0005634;;GO:0004534;;GO:0008270;;GO:0003676	biological_process;;cellular_component;;molecular_function;;molecular_function;;molecular_function;;	BP:mRNA processing;;CC:nucleus;;MF:5'-3' exoribonuclease activity;;MF:zinc ion binding;;MF:nucleic acid binding;;	K12619	XRN2, RAT1	map03018;;map03008	RNA degradation;;Ribosome biogenesis in eukaryotes	COG5049;;COG5049;;COG5049	A:RNA processing and modification;;D:Cell cycle control, cell division, chromosome partitioning;;L:Replication, recombination and repair	XP_006601346.1	5'-3' exoribonuclease 3 isoform X1 [Glycine max]	sp|Q9FQ03|XRN3_ARATH;;	5'-3' exoribonuclease 3 OS=Arabidopsis thaliana OX=3702 GN=XRN3 PE=1 SV=1;;	PF17846.2;;PF03159.19;;PF00098.24	XRN_M;;XRN_N;;zf-CCHC	Xrn1 helical domain;;XRN 5'-3' exonuclease N-terminus;;Zinc knuckle
1	Glysoja.11G030109	5'-3' exoribonuclease 4 [Glycine soja]	GO:0006397;;GO:0005634;;GO:0004527;;GO:0004534;;GO:0003676	biological_process;;cellular_component;;molecular_function;;molecular_function;;molecular_function;;	BP:mRNA processing;;CC:nucleus;;MF:exonuclease activity;;MF:5'-3' exoribonuclease activity;;MF:nucleic acid binding;;	K12619	XRN2, RAT1	map03018;;map03008	RNA degradation;;Ribosome biogenesis in eukaryotes	COG5049;;COG5049;;COG5049	A:RNA processing and modification;;D:Cell cycle control, cell division, chromosome partitioning;;L:Replication, recombination and repair	RZB80206.1	5'-3' exoribonuclease 4 [Glycine soja]	sp|Q9FQ03|XRN3_ARATH;;	5'-3' exoribonuclease 3 OS=Arabidopsis thaliana OX=3702 GN=XRN3 PE=1 SV=1;;	PF17846.2;;PF03159.19	XRN_M;;XRN_N	Xrn1 helical domain;;XRN 5'-3' exonuclease N-terminus
1	Glysoja.12G033829	5'-3' exoribonuclease 3 isoform E [Glycine soja]	GO:0006397;;GO:0016021;;GO:0005634;;GO:0004534;;GO:0003676	biological_process;;cellular_component;;cellular_component;;molecular_function;;molecular_function;;	BP:mRNA processing;;CC:integral component of membrane;;CC:nucleus;;MF:5'-3' exoribonuclease activity;;MF:nucleic acid binding;;	K12619	XRN2, RAT1	map03018;;map03008	RNA degradation;;Ribosome biogenesis in eukaryotes	COG5049;;COG5049;;COG5049	A:RNA processing and modification;;D:Cell cycle control, cell division, chromosome partitioning;;L:Replication, recombination and repair	RZB75084.1	5'-3' exoribonuclease 3 isoform E [Glycine soja]	sp|Q9FQ03|XRN3_ARATH;;	5'-3' exoribonuclease 3 OS=Arabidopsis thaliana OX=3702 GN=XRN3 PE=1 SV=1;;	PF17846.2;;PF03159.19	XRN_M;;XRN_N	Xrn1 helical domain;;XRN 5'-3' exonuclease N-terminus
1	Glysoja.19G050620	5'-3' exoribonuclease 3 [Glycine soja]	GO:0006397;;GO:0005634;;GO:0008270;;GO:0003676;;GO:0004534;;GO:0005524	biological_process;;cellular_component;;molecular_function;;molecular_function;;molecular_function;;molecular_function;;	BP:mRNA processing;;CC:nucleus;;MF:zinc ion binding;;MF:nucleic acid binding;;MF:5'-3' exoribonuclease activity;;MF:ATP binding;;	K12619	XRN2, RAT1	map03018;;map03008	RNA degradation;;Ribosome biogenesis in eukaryotes	COG5049;;COG5049;;COG5049	A:RNA processing and modification;;D:Cell cycle control, cell division, chromosome partitioning;;L:Replication, recombination and repair	RZB46628.1	5'-3' exoribonuclease 3 [Glycine soja]	sp|Q9FQ03|XRN3_ARATH;;	5'-3' exoribonuclease 3 OS=Arabidopsis thaliana OX=3702 GN=XRN3 PE=1 SV=1;;	PF17846.2;;PF00004.30;;PF13401.7	XRN_M;;AAA;;AAA_22	Xrn1 helical domain;;ATPase family associated with various cellular activities;;AAA domain
1	Glysoja.15G040959	5'-3' exoribonuclease 3 isoform A [Glycine soja]	GO:0006397;;GO:0005634;;GO:0004534;;GO:0008270;;GO:0003676	biological_process;;cellular_component;;molecular_function;;molecular_function;;molecular_function;;	BP:mRNA processing;;CC:nucleus;;MF:5'-3' exoribonuclease activity;;MF:zinc ion binding;;MF:nucleic acid binding;;	K12619	XRN2, RAT1	map03018;;map03008	RNA degradation;;Ribosome biogenesis in eukaryotes	COG5049;;COG5049;;COG5049	A:RNA processing and modification;;D:Cell cycle control, cell division, chromosome partitioning;;L:Replication, recombination and repair	RZB64657.1	5'-3' exoribonuclease 3 isoform A [Glycine soja]	sp|Q9FQ03|XRN3_ARATH;;	5'-3' exoribonuclease 3 OS=Arabidopsis thaliana OX=3702 GN=XRN3 PE=1 SV=1;;	PF17846.2	XRN_M	Xrn1 helical domain
1	Glysoja.11G029840	Nucleolar GTP-binding protein 1 isoform A [Glycine soja]	GO:0042254;;GO:0005730;;GO:0005525	biological_process;;cellular_component;;molecular_function;;	BP:ribosome biogenesis;;CC:nucleolus;;MF:GTP binding;;	K06943	NOG1	map03008	Ribosome biogenesis in eukaryotes	COG1084	S:Function unknown	XP_003537964.1	nucleolar GTP-binding protein 1 [Glycine max]	sp|Q9C6I8|NOG1_ARATH;;	Nucleolar GTP-binding protein 1 OS=Arabidopsis thaliana OX=3702 GN=At1g50920 PE=2 SV=1;;	PF17835.2;;PF08155.12;;PF06858.15;;PF01926.24;;PF02421.19;;PF09439.11	NOG1_N;;NOGCT;;NOG1;;MMR_HSR1;;FeoB_N;;SRPRB	NOG1 N-terminal helical domain;;NOGCT;;Nucleolar GTP-binding protein 1;;50S ribosome-binding GTPase;;Ferrous iron transport protein B;;Signal recognition particle receptor beta subunit
1	Glysoja.12G033493	Nucleolar GTP-binding protein 1 isoform C [Glycine soja]	GO:0042254;;GO:0005730;;GO:0005525	biological_process;;cellular_component;;molecular_function;;	BP:ribosome biogenesis;;CC:nucleolus;;MF:GTP binding;;	K06943	NOG1	map03008	Ribosome biogenesis in eukaryotes	COG1084	S:Function unknown	XP_014620011.1	nucleolar GTP-binding protein 1 [Glycine max]	sp|Q9C6I8|NOG1_ARATH;;	Nucleolar GTP-binding protein 1 OS=Arabidopsis thaliana OX=3702 GN=At1g50920 PE=2 SV=1;;	PF17835.2;;PF08155.12;;PF06858.15;;PF01926.24;;PF02421.19;;PF09439.11	NOG1_N;;NOGCT;;NOG1;;MMR_HSR1;;FeoB_N;;SRPRB	NOG1 N-terminal helical domain;;NOGCT;;Nucleolar GTP-binding protein 1;;50S ribosome-binding GTPase;;Ferrous iron transport protein B;;Signal recognition particle receptor beta subunit
1	Glysoja.08G022487	Nucleolar GTP-binding protein 1 [Glycine soja]	GO:0005525	molecular_function;;	MF:GTP binding;;	K06943	NOG1	map03008	Ribosome biogenesis in eukaryotes	COG1084	S:Function unknown	XP_003532225.1	nucleolar GTP-binding protein 1 isoform X2 [Glycine max]	sp|G0S8F1|NOG1_CHATD;;	Nucleolar GTP-binding protein 1 OS=Chaetomium thermophilum;;	PF17835.2;;PF06858.15;;PF01926.24;;PF02421.19	NOG1_N;;NOG1;;MMR_HSR1;;FeoB_N	NOG1 N-terminal helical domain;;Nucleolar GTP-binding protein 1;;50S ribosome-binding GTPase;;Ferrous iron transport protein B
1	Glysoja.04G010136	Nucleolar GTP-binding protein 1 [Glycine soja]	GO:0042254;;GO:0005730;;GO:0005525	biological_process;;cellular_component;;molecular_function;;	BP:ribosome biogenesis;;CC:nucleolus;;MF:GTP binding;;	K06943	NOG1	map03008	Ribosome biogenesis in eukaryotes	COG1084	S:Function unknown	RZC17153.1	Nucleolar GTP-binding protein 1 [Glycine soja]	sp|Q9C6I8|NOG1_ARATH;;	Nucleolar GTP-binding protein 1 OS=Arabidopsis thaliana OX=3702 GN=At1g50920 PE=2 SV=1;;	PF17835.2;;PF01926.24;;PF06858.15;;PF02421.19	NOG1_N;;MMR_HSR1;;NOG1;;FeoB_N	NOG1 N-terminal helical domain;;50S ribosome-binding GTPase;;Nucleolar GTP-binding protein 1;;Ferrous iron transport protein B
1	Glysoja.09G024011	Nucleolar GTP-binding protein 1 [Glycine soja]	GO:0042254;;GO:0005730;;GO:0005525	biological_process;;cellular_component;;molecular_function;;	BP:ribosome biogenesis;;CC:nucleolus;;MF:GTP binding;;	K06943	NOG1	map03008	Ribosome biogenesis in eukaryotes	COG1084	S:Function unknown	KHN46655.1	Nucleolar GTP-binding protein 1 [Glycine soja]	sp|Q9C6I8|NOG1_ARATH;;	Nucleolar GTP-binding protein 1 OS=Arabidopsis thaliana OX=3702 GN=At1g50920 PE=2 SV=1;;	PF17835.2	NOG1_N	NOG1 N-terminal helical domain
1	Glysoja.12G034440	Beta-galactosidase 8 [Glycine soja]	GO:0005975;;GO:0005618;;GO:0005773;;GO:0004565;;GO:0030246	biological_process;;cellular_component;;cellular_component;;molecular_function;;molecular_function;;	BP:carbohydrate metabolic process;;CC:cell wall;;CC:vacuole;;MF:beta-galactosidase activity;;MF:carbohydrate binding;;	------	------	------	------	COG1874	G:Carbohydrate transport and metabolism	KRH26052.1	hypothetical protein GLYMA_12G148700 [Glycine max]	sp|Q9SCV4|BGAL8_ARATH;;	Beta-galactosidase 8 OS=Arabidopsis thaliana OX=3702 GN=BGAL8 PE=2 SV=2;;	PF17834.2;;PF12076.9	GHD;;Wax2_C	Beta-sandwich domain in beta galactosidase;;WAX2 C-terminal domain
1	Glysoja.03G006231	Beta-galactosidase 3 [Glycine soja]	GO:0005975;;GO:0005618;;GO:0005773;;GO:0030246;;GO:0004565;;GO:0004553	biological_process;;cellular_component;;cellular_component;;molecular_function;;molecular_function;;molecular_function;;	BP:carbohydrate metabolic process;;CC:cell wall;;CC:vacuole;;MF:carbohydrate binding;;MF:beta-galactosidase activity;;MF:hydrolase activity, hydrolyzing O-glycosyl compounds;;	------	------	------	------	COG1874	G:Carbohydrate transport and metabolism	RZC19322.1	Beta-galactosidase 3 [Glycine soja]	sp|Q9SCV9|BGAL3_ARATH;;	Beta-galactosidase 3 OS=Arabidopsis thaliana OX=3702 GN=BGAL3 PE=2 SV=1;;	PF17834.2;;PF10075.10	GHD;;CSN8_PSD8_EIF3K	Beta-sandwich domain in beta galactosidase;;CSN8/PSMD8/EIF3K family
1	Glysoja.12G033599	Beta-galactosidase 8 [Glycine soja]	GO:0005975;;GO:0016021;;GO:0004565;;GO:0030246	biological_process;;cellular_component;;molecular_function;;molecular_function;;	BP:carbohydrate metabolic process;;CC:integral component of membrane;;MF:beta-galactosidase activity;;MF:carbohydrate binding;;	------	------	------	------	COG1874	G:Carbohydrate transport and metabolism	RZB74674.1	Beta-galactosidase 8 [Glycine soja]	sp|Q9SCV4|BGAL8_ARATH;;	Beta-galactosidase 8 OS=Arabidopsis thaliana OX=3702 GN=BGAL8 PE=2 SV=2;;	PF17834.2;;PF02140.19;;PF01301.20	GHD;;Gal_Lectin;;Glyco_hydro_35	Beta-sandwich domain in beta galactosidase;;Galactose binding lectin domain;;Glycosyl hydrolases family 35
1	Glysoja.05G012788	Beta-galactosidase 7 [Glycine soja]	GO:0005975;;GO:0005618;;GO:0005773;;GO:0004553;;GO:0004565	biological_process;;cellular_component;;cellular_component;;molecular_function;;molecular_function;;	BP:carbohydrate metabolic process;;CC:cell wall;;CC:vacuole;;MF:hydrolase activity, hydrolyzing O-glycosyl compounds;;MF:beta-galactosidase activity;;	------	------	------	------	COG1874	G:Carbohydrate transport and metabolism	KRH59616.1	hypothetical protein GLYMA_05G194900 [Glycine max]	sp|Q9FFN4|BGAL6_ARATH;;	Beta-galactosidase 6 OS=Arabidopsis thaliana OX=3702 GN=BGAL6 PE=2 SV=1;;	PF17834.2;;PF01301.20	GHD;;Glyco_hydro_35	Beta-sandwich domain in beta galactosidase;;Glycosyl hydrolases family 35
1	Glysoja.17G045378	60S ribosome subunit biogenesis protein NIP7-like [Glycine soja]	GO:0042273;;GO:0042255;;GO:0005730;;GO:0030687;;GO:0005634;;GO:0005829;;GO:0003723	biological_process;;biological_process;;cellular_component;;cellular_component;;cellular_component;;cellular_component;;molecular_function;;	BP:ribosomal large subunit biogenesis;;BP:ribosome assembly;;CC:nucleolus;;CC:preribosome, large subunit precursor;;CC:nucleus;;CC:cytosol;;MF:RNA binding;;	K07565	NIP7	------	------	COG1374	J:Translation, ribosomal structure and biogenesis	NP_001237554.2	PUA domain-containg protein [Glycine max]	sp|A4QND5|NIP7_XENTR;;	60S ribosome subunit biogenesis protein NIP7 homolog OS=Xenopus tropicalis OX=8364 GN=nip7 PE=2 SV=1;;	PF17833.2;;PF03657.14	UPF0113_N;;UPF0113	UPF0113 Pre-PUA domain;;UPF0113 PUA domain
1	Glysoja.05G011147	60S ribosome subunit biogenesis protein NIP7-like [Glycine soja]	GO:0042273;;GO:0042255;;GO:0005730;;GO:0030687;;GO:0005634;;GO:0005829;;GO:0003723	biological_process;;biological_process;;cellular_component;;cellular_component;;cellular_component;;cellular_component;;molecular_function;;	BP:ribosomal large subunit biogenesis;;BP:ribosome assembly;;CC:nucleolus;;CC:preribosome, large subunit precursor;;CC:nucleus;;CC:cytosol;;MF:RNA binding;;	K07565	NIP7	------	------	COG1374	J:Translation, ribosomal structure and biogenesis	NP_001237554.2	PUA domain-containg protein [Glycine max]	sp|A4QND5|NIP7_XENTR;;	60S ribosome subunit biogenesis protein NIP7 homolog OS=Xenopus tropicalis OX=8364 GN=nip7 PE=2 SV=1;;	PF17833.2;;PF03657.14	UPF0113_N;;UPF0113	UPF0113 Pre-PUA domain;;UPF0113 PUA domain
1	Glysoja.06G014580	Malignant T-cell-amplified sequence 1 [Glycine soja]	GO:0002188;;GO:0001731;;GO:0005737;;GO:0003723	biological_process;;biological_process;;cellular_component;;molecular_function;;	BP:translation reinitiation;;BP:formation of translation preinitiation complex;;CC:cytoplasm;;MF:RNA binding;;	K07575	K07575	------	------	COG2016	J:Translation, ribosomal structure and biogenesis	NP_001238113.1	uncharacterized protein LOC100305623 [Glycine max]	sp|Q86KL4|MCTS1_DICDI;;	Malignant T-cell-amplified sequence 1 homolog OS=Dictyostelium discoideum OX=44689 GN=mcts1 PE=3 SV=1;;	PF17832.2;;PF01472.21	Pre-PUA;;PUA	Pre-PUA-like domain;;PUA domain
1	Glysoja.04G010599	Malignant T-cell-amplified sequence 1, partial [Glycine soja]	GO:0002188;;GO:0001731;;GO:0005737;;GO:0016021;;GO:0003723	biological_process;;biological_process;;cellular_component;;cellular_component;;molecular_function;;	BP:translation reinitiation;;BP:formation of translation preinitiation complex;;CC:cytoplasm;;CC:integral component of membrane;;MF:RNA binding;;	K07575	K07575	------	------	COG2016	J:Translation, ribosomal structure and biogenesis	RZC17970.1	Malignant T-cell-amplified sequence 1, partial [Glycine soja]	sp|Q86KL4|MCTS1_DICDI;;	Malignant T-cell-amplified sequence 1 homolog OS=Dictyostelium discoideum OX=44689 GN=mcts1 PE=3 SV=1;;	PF17832.2;;PF01472.21	Pre-PUA;;PUA	Pre-PUA-like domain;;PUA domain
1	Glysoja.11G030721	Protein TIC 40, chloroplastic isoform A [Glycine soja]	GO:0009658;;GO:0045037;;GO:0009535;;GO:0009706	biological_process;;biological_process;;cellular_component;;cellular_component;;	BP:chloroplast organization;;BP:protein import into chloroplast stroma;;CC:chloroplast thylakoid membrane;;CC:chloroplast inner membrane;;	------	------	------	------	ENOG410XSN5	S:Function unknown	XP_028190837.1	protein TIC 40, chloroplastic-like isoform X1 [Glycine soja]	sp|Q8GT66|TIC40_PEA;;	Protein TIC 40, chloroplastic OS=Pisum sativum OX=3888 GN=TIC40 PE=1 SV=1;;	PF17830.2;;PF16550.6	STI1;;RPN13_C	STI1 domain;;UCH-binding domain
1	Glysoja.18G047564	Protein TIC 40, chloroplastic [Glycine soja]	GO:0009658;;GO:0045037;;GO:0009535;;GO:0009706	biological_process;;biological_process;;cellular_component;;cellular_component;;	BP:chloroplast organization;;BP:protein import into chloroplast stroma;;CC:chloroplast thylakoid membrane;;CC:chloroplast inner membrane;;	------	------	------	------	ENOG410XSN5	S:Function unknown	XP_003553154.1	protein TIC 40, chloroplastic [Glycine max]	sp|Q8GT66|TIC40_PEA;;	Protein TIC 40, chloroplastic OS=Pisum sativum OX=3888 GN=TIC40 PE=1 SV=1;;	PF17830.2;;PF16550.6	STI1;;RPN13_C	STI1 domain;;UCH-binding domain
1	Glysoja.10G027522	Carboxyl-terminal-processing peptidase 2, chloroplastic [Glycine soja]	GO:0031977;;GO:0005739;;GO:0008233;;GO:0004175;;GO:0008236	cellular_component;;cellular_component;;molecular_function;;molecular_function;;molecular_function;;	CC:thylakoid lumen;;CC:mitochondrion;;MF:peptidase activity;;MF:endopeptidase activity;;MF:serine-type peptidase activity;;	K03797	E3.4.21.102, prc, ctpA	------	------	COG0793	M:Cell wall/membrane/envelope biogenesis	RZB88032.1	Carboxyl-terminal-processing peptidase 2, chloroplastic [Glycine soja]	sp|O23614|CTPA2_ARATH;;	Carboxyl-terminal-processing peptidase 2, chloroplastic OS=Arabidopsis thaliana OX=3702 GN=CTPA2 PE=1 SV=1;;	PF17820.2;;PF00595.25;;PF13180.7;;PF03572.19	PDZ_6;;PDZ;;PDZ_2;;Peptidase_S41	PDZ domain;;PDZ domain;;PDZ domain;;Peptidase family S41
1	Glysoja.09G022773	Protease Do-like 10, mitochondrial isoform A [Glycine soja]	GO:0006508;;GO:0004252	biological_process;;molecular_function;;	BP:proteolysis;;MF:serine-type endopeptidase activity;;	------	------	------	------	COG0265	O:Posttranslational modification, protein turnover, chaperones	XP_003534464.1	protease Do-like 10, mitochondrial [Glycine max]	sp|Q9FIV6|DGP10_ARATH;;	Protease Do-like 10, mitochondrial OS=Arabidopsis thaliana OX=3702 GN=DEGP10 PE=2 SV=1;;	PF17815.2;;PF13365.7;;PF00089.27;;PF13180.7;;PF00595.25	PDZ_3;;Trypsin_2;;Trypsin;;PDZ_2;;PDZ	PDZ domain;;Trypsin-like peptidase domain;;Trypsin;;PDZ domain;;PDZ domain
1	Glysoja.01G000797	Protease Do-like 9 isoform A [Glycine soja]	GO:0006508;;GO:0004252	biological_process;;molecular_function;;	BP:proteolysis;;MF:serine-type endopeptidase activity;;	------	------	------	------	COG0265	O:Posttranslational modification, protein turnover, chaperones	XP_003516811.1	protease Do-like 9 [Glycine max]	sp|Q9FL12|DEGP9_ARATH;;	Protease Do-like 9 OS=Arabidopsis thaliana OX=3702 GN=DEGP9 PE=1 SV=1;;	PF17815.2;;PF13365.7;;PF00089.27;;PF13180.7	PDZ_3;;Trypsin_2;;Trypsin;;PDZ_2	PDZ domain;;Trypsin-like peptidase domain;;Trypsin;;PDZ domain
1	Glysoja.17G045347	Protease Do-like 9 [Glycine soja]	GO:0006508;;GO:0004252	biological_process;;molecular_function;;	BP:proteolysis;;MF:serine-type endopeptidase activity;;	------	------	------	------	COG0265	O:Posttranslational modification, protein turnover, chaperones	XP_003550747.1	protease Do-like 9 [Glycine max]	sp|Q9FL12|DEGP9_ARATH;;	Protease Do-like 9 OS=Arabidopsis thaliana OX=3702 GN=DEGP9 PE=1 SV=1;;	PF17815.2;;PF13365.7;;PF00089.27;;PF13180.7	PDZ_3;;Trypsin_2;;Trypsin;;PDZ_2	PDZ domain;;Trypsin-like peptidase domain;;Trypsin;;PDZ domain
1	Glysoja.05G011181	Protease Do-like 9 isoform A [Glycine soja]	GO:0006508;;GO:0004252	biological_process;;molecular_function;;	BP:proteolysis;;MF:serine-type endopeptidase activity;;	------	------	------	------	COG0265	O:Posttranslational modification, protein turnover, chaperones	XP_003525265.1	protease Do-like 9 [Glycine max]	sp|Q9FL12|DEGP9_ARATH;;	Protease Do-like 9 OS=Arabidopsis thaliana OX=3702 GN=DEGP9 PE=1 SV=1;;	PF17815.2;;PF13365.7;;PF00089.27;;PF13180.7	PDZ_3;;Trypsin_2;;Trypsin;;PDZ_2	PDZ domain;;Trypsin-like peptidase domain;;Trypsin;;PDZ domain
1	Glysoja.02G004001	Protease Do-like 2, chloroplastic isoform A [Glycine soja]	GO:0010206;;GO:0009658;;GO:0030163;;GO:0006508;;GO:0009535;;GO:0009533;;GO:0009941;;GO:0004252	biological_process;;biological_process;;biological_process;;biological_process;;cellular_component;;cellular_component;;cellular_component;;molecular_function;;	BP:photosystem II repair;;BP:chloroplast organization;;BP:protein catabolic process;;BP:proteolysis;;CC:chloroplast thylakoid membrane;;CC:chloroplast stromal thylakoid;;CC:chloroplast envelope;;MF:serine-type endopeptidase activity;;	------	------	------	------	COG0265	O:Posttranslational modification, protein turnover, chaperones	XP_028207217.1	protease Do-like 2, chloroplastic [Glycine soja]	sp|O82261|DEGP2_ARATH;;	Protease Do-like 2, chloroplastic OS=Arabidopsis thaliana OX=3702 GN=DEGP2 PE=1 SV=2;;	PF17815.2;;PF13365.7;;PF00089.27;;PF13180.7	PDZ_3;;Trypsin_2;;Trypsin;;PDZ_2	PDZ domain;;Trypsin-like peptidase domain;;Trypsin;;PDZ domain
1	Glysoja.10G025783	Protease Do-like 2, chloroplastic [Glycine soja]	GO:0010206;;GO:0009658;;GO:0030163;;GO:0006508;;GO:0009535;;GO:0009533;;GO:0009941;;GO:0004252	biological_process;;biological_process;;biological_process;;biological_process;;cellular_component;;cellular_component;;cellular_component;;molecular_function;;	BP:photosystem II repair;;BP:chloroplast organization;;BP:protein catabolic process;;BP:proteolysis;;CC:chloroplast thylakoid membrane;;CC:chloroplast stromal thylakoid;;CC:chloroplast envelope;;MF:serine-type endopeptidase activity;;	------	------	------	------	COG0265	O:Posttranslational modification, protein turnover, chaperones	RZB85310.1	Protease Do-like 2, chloroplastic [Glycine soja]	sp|O82261|DEGP2_ARATH;;	Protease Do-like 2, chloroplastic OS=Arabidopsis thaliana OX=3702 GN=DEGP2 PE=1 SV=2;;	PF17815.2;;PF13365.7;;PF00089.27;;PF13180.7	PDZ_3;;Trypsin_2;;Trypsin;;PDZ_2	PDZ domain;;Trypsin-like peptidase domain;;Trypsin;;PDZ domain
1	Glysoja.11G030632	Protease Do-like 9, partial [Glycine soja]	GO:0004252;;GO:0008233	molecular_function;;molecular_function;;	MF:serine-type endopeptidase activity;;MF:peptidase activity;;	------	------	------	------	COG0265	O:Posttranslational modification, protein turnover, chaperones	RZB80952.1	Protease Do-like 9, partial [Glycine soja]	sp|Q9FL12|DEGP9_ARATH;;	Protease Do-like 9 OS=Arabidopsis thaliana OX=3702 GN=DEGP9 PE=1 SV=1;;	PF17815.2	PDZ_3	PDZ domain
1	Glysoja.05G010841	Protease Do-like 10, mitochondrial isoform A [Glycine soja]	GO:0006508;;GO:0004252	biological_process;;molecular_function;;	BP:proteolysis;;MF:serine-type endopeptidase activity;;	------	------	------	------	COG0265	O:Posttranslational modification, protein turnover, chaperones	XP_028231042.1	uncharacterized protein LOC114411620 [Glycine soja]	sp|Q9FIV6|DGP10_ARATH;;	Protease Do-like 10, mitochondrial OS=Arabidopsis thaliana OX=3702 GN=DEGP10 PE=2 SV=1;;	PF17815.2	PDZ_3	PDZ domain
1	Glysoja.09G024972	putative inactive purple acid phosphatase 27 [Glycine soja]	GO:0046872;;GO:0003993	molecular_function;;molecular_function;;	MF:metal ion binding;;MF:acid phosphatase activity;;	K22390	ACP7	------	------	COG1409	S:Function unknown	XP_028179987.1	probable inactive purple acid phosphatase 27 [Glycine soja]	sp|Q5MAU8|PPA27_ARATH;;	Probable inactive purple acid phosphatase 27 OS=Arabidopsis thaliana OX=3702 GN=PAP27 PE=2 SV=1;;	PF17808.2;;PF00149.29;;PF16656.6;;PF14008.7	fn3_PAP;;Metallophos;;Pur_ac_phosph_N;;Metallophos_C	Fn3-like domain from Purple Acid Phosphatase;;Calcineurin-like phosphoesterase;;Purple acid Phosphatase, N-terminal domain;;Iron/zinc purple acid phosphatase-like protein C
1	Glysoja.12G033050	putative inactive purple acid phosphatase 27 [Glycine soja]	GO:0046872;;GO:0003993	molecular_function;;molecular_function;;	MF:metal ion binding;;MF:acid phosphatase activity;;	K22390	ACP7	------	------	COG1409	S:Function unknown	XP_028192747.1	probable inactive purple acid phosphatase 27 [Glycine soja]	sp|Q5MAU8|PPA27_ARATH;;	Probable inactive purple acid phosphatase 27 OS=Arabidopsis thaliana OX=3702 GN=PAP27 PE=2 SV=1;;	PF17808.2;;PF00149.29;;PF16656.6;;PF14008.7	fn3_PAP;;Metallophos;;Pur_ac_phosph_N;;Metallophos_C	Fn3-like domain from Purple Acid Phosphatase;;Calcineurin-like phosphoesterase;;Purple acid Phosphatase, N-terminal domain;;Iron/zinc purple acid phosphatase-like protein C
1	Glysoja.02G003664	putative inactive purple acid phosphatase 1 isoform A [Glycine soja]	GO:0046872;;GO:0003993	molecular_function;;molecular_function;;	MF:metal ion binding;;MF:acid phosphatase activity;;	K22390	ACP7	------	------	COG1409	S:Function unknown	XP_006574439.1	probable inactive purple acid phosphatase 1-like isoform X1 [Glycine max]	sp|Q9LMX4|PPA1_ARATH;;	Probable inactive purple acid phosphatase 1 OS=Arabidopsis thaliana OX=3702 GN=PAP1 PE=2 SV=1;;	PF17808.2;;PF00149.29;;PF14008.7;;PF16656.6;;PF12850.8	fn3_PAP;;Metallophos;;Metallophos_C;;Pur_ac_phosph_N;;Metallophos_2	Fn3-like domain from Purple Acid Phosphatase;;Calcineurin-like phosphoesterase;;Iron/zinc purple acid phosphatase-like protein C;;Purple acid Phosphatase, N-terminal domain;;Calcineurin-like phosphoesterase superfamily domain
1	Glysoja.18G048376	putative inactive purple acid phosphatase 1 isoform F [Glycine soja]	GO:0046872;;GO:0003993	molecular_function;;molecular_function;;	MF:metal ion binding;;MF:acid phosphatase activity;;	K22390	ACP7	------	------	COG1409	S:Function unknown	XP_003552004.2	probable inactive purple acid phosphatase 1 isoform X1 [Glycine max]	sp|Q9LMX4|PPA1_ARATH;;	Probable inactive purple acid phosphatase 1 OS=Arabidopsis thaliana OX=3702 GN=PAP1 PE=2 SV=1;;	PF17808.2;;PF00149.29;;PF14008.7;;PF16656.6	fn3_PAP;;Metallophos;;Metallophos_C;;Pur_ac_phosph_N	Fn3-like domain from Purple Acid Phosphatase;;Calcineurin-like phosphoesterase;;Iron/zinc purple acid phosphatase-like protein C;;Purple acid Phosphatase, N-terminal domain
1	Glysoja.08G022023	putative inactive purple acid phosphatase 1 isoform B [Glycine soja]	GO:0046872;;GO:0003993	molecular_function;;molecular_function;;	MF:metal ion binding;;MF:acid phosphatase activity;;	K22390	ACP7	------	------	COG1409	S:Function unknown	XP_003532035.1	probable inactive purple acid phosphatase 1 [Glycine max]	sp|Q9LMX4|PPA1_ARATH;;	Probable inactive purple acid phosphatase 1 OS=Arabidopsis thaliana OX=3702 GN=PAP1 PE=2 SV=1;;	PF17808.2;;PF00149.29;;PF14008.7;;PF16656.6	fn3_PAP;;Metallophos;;Metallophos_C;;Pur_ac_phosph_N	Fn3-like domain from Purple Acid Phosphatase;;Calcineurin-like phosphoesterase;;Iron/zinc purple acid phosphatase-like protein C;;Purple acid Phosphatase, N-terminal domain
1	Glysoja.05G011304	putative inactive purple acid phosphatase 27 [Glycine soja]	GO:0016021;;GO:0046872;;GO:0003993	cellular_component;;molecular_function;;molecular_function;;	CC:integral component of membrane;;MF:metal ion binding;;MF:acid phosphatase activity;;	K22390	ACP7	------	------	COG1409	S:Function unknown	XP_028231626.1	probable inactive purple acid phosphatase 27 isoform X1 [Glycine soja]	sp|Q5MAU8|PPA27_ARATH;;	Probable inactive purple acid phosphatase 27 OS=Arabidopsis thaliana OX=3702 GN=PAP27 PE=2 SV=1;;	PF17808.2;;PF00149.29;;PF14008.7;;PF16656.6	fn3_PAP;;Metallophos;;Metallophos_C;;Pur_ac_phosph_N	Fn3-like domain from Purple Acid Phosphatase;;Calcineurin-like phosphoesterase;;Iron/zinc purple acid phosphatase-like protein C;;Purple acid Phosphatase, N-terminal domain
1	Glysoja.06G014946	putative inactive purple acid phosphatase 27 isoform A [Glycine soja]	GO:0046872;;GO:0003993	molecular_function;;molecular_function;;	MF:metal ion binding;;MF:acid phosphatase activity;;	K22390	ACP7	------	------	COG1409	S:Function unknown	XP_028236870.1	nucleotide pyrophosphatase/phosphodiesterase-like [Glycine soja]	sp|Q5MAU8|PPA27_ARATH;;	Probable inactive purple acid phosphatase 27 OS=Arabidopsis thaliana OX=3702 GN=PAP27 PE=2 SV=1;;	PF17808.2;;PF00149.29;;PF14008.7;;PF16656.6	fn3_PAP;;Metallophos;;Metallophos_C;;Pur_ac_phosph_N	Fn3-like domain from Purple Acid Phosphatase;;Calcineurin-like phosphoesterase;;Iron/zinc purple acid phosphatase-like protein C;;Purple acid Phosphatase, N-terminal domain
1	Glysoja.02G005194	hypothetical protein D0Y65_005191 [Glycine soja]	GO:0005975;;GO:0016021;;GO:0052692;;GO:0004553	biological_process;;cellular_component;;molecular_function;;molecular_function;;	BP:carbohydrate metabolic process;;CC:integral component of membrane;;MF:raffinose alpha-galactosidase activity;;MF:hydrolase activity, hydrolyzing O-glycosyl compounds;;	------	------	------	------	ENOG410XPF1;;ENOG410ZVDU	G:Carbohydrate transport and metabolism;;S:Function unknown	RZC26894.1	hypothetical protein D0Y65_005191 [Glycine soja]	------	------	PF17801.2	Melibiase_C	Alpha galactosidase C-terminal beta sandwich domain
1	Glysoja.03G007611	Histone deacetylase HDT1 [Glycine soja]	GO:0045892;;GO:0010162;;GO:0005730;;GO:0003676	biological_process;;biological_process;;cellular_component;;molecular_function;;	BP:negative regulation of transcription, DNA-templated;;BP:seed dormancy process;;CC:nucleolus;;MF:nucleic acid binding;;	------	------	------	------	ENOG41120HP	B:Chromatin structure and dynamics	NP_001240859.1	histone deacetylase HDT1-like [Glycine max]	sp|Q6V9I6|HDT1_SOLCH;;	Histone deacetylase HDT1 OS=Solanum chacoense OX=4108 GN=HDT1 PE=2 SV=1;;	PF17800.2;;PF13912.7	NPL;;zf-C2H2_6	Nucleoplasmin-like domain;;C2H2-type zinc finger
1	Glysoja.19G051966	Histone deacetylase HDT1, partial [Glycine soja]	GO:0009737;;GO:0009414;;GO:0010162;;GO:0045892;;GO:0009651;;GO:0005730;;GO:0044212;;GO:0003676	biological_process;;biological_process;;biological_process;;biological_process;;biological_process;;cellular_component;;molecular_function;;molecular_function;;	BP:response to abscisic acid;;BP:response to water deprivation;;BP:seed dormancy process;;BP:negative regulation of transcription, DNA-templated;;BP:response to salt stress;;CC:nucleolus;;MF:transcription regulatory region DNA binding;;MF:nucleic acid binding;;	------	------	------	------	ENOG41120HP;;ENOG410YK7J	B:Chromatin structure and dynamics;;S:Function unknown	RZB48671.1	Histone deacetylase HDT1, partial [Glycine soja]	sp|Q6V9I6|HDT1_SOLCH;;	Histone deacetylase HDT1 OS=Solanum chacoense OX=4108 GN=HDT1 PE=2 SV=1;;	PF17800.2;;PF13912.7	NPL;;zf-C2H2_6	Nucleoplasmin-like domain;;C2H2-type zinc finger
1	Glysoja.11G030194	Histone deacetylase HDT1 [Glycine soja]	GO:0010162;;GO:0006325;;GO:0045892;;GO:0005730;;GO:0016787;;GO:0003676;;GO:0046872	biological_process;;biological_process;;biological_process;;cellular_component;;molecular_function;;molecular_function;;molecular_function;;	BP:seed dormancy process;;BP:chromatin organization;;BP:negative regulation of transcription, DNA-templated;;CC:nucleolus;;MF:hydrolase activity;;MF:nucleic acid binding;;MF:metal ion binding;;	------	------	------	------	ENOG41120HP	B:Chromatin structure and dynamics	XP_028186825.1	histone deacetylase HDT1-like [Glycine soja]	sp|Q8LJS2|HDT1_SOYBN;;	Histone deacetylase HDT1 OS=Glycine max OX=3847 GN=HDT1 PE=2 SV=1;;	PF17800.2	NPL	Nucleoplasmin-like domain
1	Glysoja.11G032397	Histone deacetylase HDT1 [Glycine soja]	GO:0003676	molecular_function;;	MF:nucleic acid binding;;	------	------	------	------	ENOG41120HP	B:Chromatin structure and dynamics	XP_028191882.1	histone deacetylase HDT1-like [Glycine soja]	sp|Q8LJS2|HDT1_SOYBN;;	Histone deacetylase HDT1 OS=Glycine max OX=3847 GN=HDT1 PE=2 SV=1;;	PF17800.2	NPL	Nucleoplasmin-like domain
1	Glysoja.12G034783	Histone deacetylase HDT1 [Glycine soja]	GO:0003676	molecular_function;;	MF:nucleic acid binding;;	------	------	------	------	ENOG41120HP;;ENOG410Z7Z7	B:Chromatin structure and dynamics;;S:Function unknown	RZB76458.1	Histone deacetylase HDT1 [Glycine soja]	sp|Q8LJS2|HDT1_SOYBN;;	Histone deacetylase HDT1 OS=Glycine max OX=3847 GN=HDT1 PE=2 SV=1;;	PF17800.2	NPL	Nucleoplasmin-like domain
1	Glysoja.12G033745	hypothetical protein D0Y65_033734 [Glycine soja]	GO:0010162;;GO:0006325;;GO:0045892;;GO:0005730;;GO:0016787;;GO:0003676;;GO:0046872	biological_process;;biological_process;;biological_process;;cellular_component;;molecular_function;;molecular_function;;molecular_function;;	BP:seed dormancy process;;BP:chromatin organization;;BP:negative regulation of transcription, DNA-templated;;CC:nucleolus;;MF:hydrolase activity;;MF:nucleic acid binding;;MF:metal ion binding;;	------	------	------	------	ENOG41120HP	B:Chromatin structure and dynamics	XP_028192163.1	histone deacetylase HDT1 [Glycine soja]	sp|Q8LJS2|HDT1_SOYBN;;	Histone deacetylase HDT1 OS=Glycine max OX=3847 GN=HDT1 PE=2 SV=1;;	PF17800.2	NPL	Nucleoplasmin-like domain
1	Glysoja.08G021419	Ribosomal RNA large subunit methyltransferase I [Glycine soja]	GO:0032259;;GO:0005886;;GO:0008168;;GO:0003723	biological_process;;cellular_component;;molecular_function;;molecular_function;;	BP:methylation;;CC:plasma membrane;;MF:methyltransferase activity;;MF:RNA binding;;	------	------	------	------	COG1092	S:Function unknown	RZB98451.1	Ribosomal RNA large subunit methyltransferase I [Glycine soja]	sp|B4RRY8|RLMI_ALTMD;;	Ribosomal RNA large subunit methyltransferase I OS=Alteromonas mediterranea;;	PF17785.2	PUA_3	PUA-like domain
1	Glysoja.12G034066	26S proteasome non-ATPase regulatory subunit 2-like A isoform A [Glycine soja]	GO:0043161;;GO:0042176;;GO:0030163;;GO:0000502;;GO:0005634;;GO:0034515;;GO:0008540;;GO:0030234	biological_process;;biological_process;;biological_process;;cellular_component;;cellular_component;;cellular_component;;cellular_component;;molecular_function;;	BP:proteasome-mediated ubiquitin-dependent protein catabolic process;;BP:regulation of protein catabolic process;;BP:protein catabolic process;;CC:proteasome complex;;CC:nucleus;;CC:proteasome storage granule;;CC:proteasome regulatory particle, base subcomplex;;MF:enzyme regulator activity;;	K03028	PSMD2, RPN1	map03050	Proteasome	COG5110	O:Posttranslational modification, protein turnover, chaperones	XP_003539943.1	26S proteasome non-ATPase regulatory subunit 2 homolog A [Glycine max]	sp|Q9SIV2|PSD2A_ARATH;;	26S proteasome non-ATPase regulatory subunit 2 homolog A OS=Arabidopsis thaliana OX=3702 GN=RPN1A PE=1 SV=2;;	PF17781.2;;PF18051.2;;PF01851.23;;PF13646.7	RPN1_RPN2_N;;RPN1_C;;PC_rep;;HEAT_2	RPN1/RPN2 N-terminal domain;;26S proteasome non-ATPase regulatory subunit RPN1 C-terminal;;Proteasome/cyclosome repeat;;HEAT repeats
1	Glysoja.06G016116	26S proteasome non-ATPase regulatory subunit 2-like A isoform A [Glycine soja]	GO:0043161;;GO:0042176;;GO:0030163;;GO:0000502;;GO:0005634;;GO:0034515;;GO:0008540;;GO:0030234	biological_process;;biological_process;;biological_process;;cellular_component;;cellular_component;;cellular_component;;cellular_component;;molecular_function;;	BP:proteasome-mediated ubiquitin-dependent protein catabolic process;;BP:regulation of protein catabolic process;;BP:protein catabolic process;;CC:proteasome complex;;CC:nucleus;;CC:proteasome storage granule;;CC:proteasome regulatory particle, base subcomplex;;MF:enzyme regulator activity;;	K03028	PSMD2, RPN1	map03050	Proteasome	COG5110	O:Posttranslational modification, protein turnover, chaperones	XP_003527419.1	26S proteasome non-ATPase regulatory subunit 2 homolog A [Glycine max]	sp|Q9SIV2|PSD2A_ARATH;;	26S proteasome non-ATPase regulatory subunit 2 homolog A OS=Arabidopsis thaliana OX=3702 GN=RPN1A PE=1 SV=2;;	PF17781.2;;PF18051.2;;PF01851.23;;PF13646.7	RPN1_RPN2_N;;RPN1_C;;PC_rep;;HEAT_2	RPN1/RPN2 N-terminal domain;;26S proteasome non-ATPase regulatory subunit RPN1 C-terminal;;Proteasome/cyclosome repeat;;HEAT repeats
1	Glysoja.10G026731	Zinc finger protein ZOP1 [Glycine soja]	GO:0000398;;GO:0008380;;GO:0016021;;GO:0071011;;GO:0005634;;GO:0003723;;GO:0003676;;GO:0008270	biological_process;;biological_process;;cellular_component;;cellular_component;;cellular_component;;molecular_function;;molecular_function;;molecular_function;;	BP:mRNA splicing, via spliceosome;;BP:RNA splicing;;CC:integral component of membrane;;CC:precatalytic spliceosome;;CC:nucleus;;MF:RNA binding;;MF:nucleic acid binding;;MF:zinc ion binding;;	K13220	WBP4, FBP21	------	------	ENOG4111SKN	S:Function unknown	XP_028185719.1	zinc finger protein ZOP1-like [Glycine soja]	sp|Q7XA66|ZOP1_ARATH;;	Zinc finger protein ZOP1 OS=Arabidopsis thaliana OX=3702 GN=ZOP1 PE=1 SV=1;;	PF17780.2;;PF06220.13	OCRE;;zf-U1	OCRE domain;;U1 zinc finger
1	Glysoja.01G001570	Zinc finger protein ZOP1, partial [Glycine soja]	GO:0000398;;GO:0008380;;GO:0016021;;GO:0071011;;GO:0005634;;GO:0003723;;GO:0003676;;GO:0008270	biological_process;;biological_process;;cellular_component;;cellular_component;;cellular_component;;molecular_function;;molecular_function;;molecular_function;;	BP:mRNA splicing, via spliceosome;;BP:RNA splicing;;CC:integral component of membrane;;CC:precatalytic spliceosome;;CC:nucleus;;MF:RNA binding;;MF:nucleic acid binding;;MF:zinc ion binding;;	K13220	WBP4, FBP21	------	------	ENOG4111SKN	S:Function unknown	XP_003517068.1	zinc finger protein ZOP1 isoform X1 [Glycine max]	sp|Q7XA66|ZOP1_ARATH;;	Zinc finger protein ZOP1 OS=Arabidopsis thaliana OX=3702 GN=ZOP1 PE=1 SV=1;;	PF17780.2;;PF06220.13	OCRE;;zf-U1	OCRE domain;;U1 zinc finger
1	Glysoja.04G010161	hypothetical protein D0Y65_010157 [Glycine soja]	GO:0003676	molecular_function;;	MF:nucleic acid binding;;	------	------	------	------	ENOG410YKNR	S:Function unknown	XP_028229295.1	uncharacterized protein LOC114409856 [Glycine soja]	sp|Q94C11|SUGP1_ARATH;;	SURP and G-patch domain-containing protein 1-like protein OS=Arabidopsis thaliana OX=3702 GN=At3g52120 PE=2 SV=1;;	PF17780.2;;PF01585.24;;PF12656.8	OCRE;;G-patch;;G-patch_2	OCRE domain;;G-patch domain;;G-patch domain
1	Glysoja.15G040053	hypothetical protein D0Y65_040039 [Glycine soja]	GO:0005682	cellular_component;;	CC:U5 snRNP;;	K13099	CD2BP2, PPP1R59	------	------	ENOG41121GM;;ENOG4111KF5	S:Function unknown;;	XP_003547624.1	CD2 antigen cytoplasmic tail-binding protein 2 homolog [Glycine max]	sp|O95400|CD2B2_HUMAN;;	CD2 antigen cytoplasmic tail-binding protein 2 OS=Homo sapiens OX=9606 GN=CD2BP2 PE=1 SV=1;;	PF17780.2	OCRE	OCRE domain
1	Glysoja.08G020893	hypothetical protein D0Y65_020885 [Glycine soja]	GO:0005682	cellular_component;;	CC:U5 snRNP;;	K13099	CD2BP2, PPP1R59	------	------	ENOG41121GM;;ENOG4111KF5	S:Function unknown;;	XP_003531549.1	CD2 antigen cytoplasmic tail-binding protein 2 [Glycine max]	sp|O95400|CD2B2_HUMAN;;	CD2 antigen cytoplasmic tail-binding protein 2 OS=Homo sapiens OX=9606 GN=CD2BP2 PE=1 SV=1;;	PF17780.2	OCRE	OCRE domain
1	Glysoja.06G015033	hypothetical protein D0Y65_015027 [Glycine soja]	GO:0003676	molecular_function;;	MF:nucleic acid binding;;	------	------	------	------	ENOG410YKNR	S:Function unknown	RZC08107.1	hypothetical protein D0Y65_015027 [Glycine soja]	------	------	PF17780.2	OCRE	OCRE domain
1	Glysoja.10G028298	Endoribonuclease LACTB2 [Glycine soja]	GO:0016021;;GO:0009536	cellular_component;;cellular_component;;	CC:integral component of membrane;;CC:plastid;;	------	------	------	------	------	------	RZB89372.1	Endoribonuclease LACTB2 [Glycine soja]	sp|Q5XGR8|LACB2_XENLA;;	Endoribonuclease LACTB2 OS=Xenopus laevis OX=8355 GN=lactb2 PE=2 SV=1;;	PF17778.2	BLACT_WH	Beta-lactamase associated winged helix domain
1	Glysoja.08G020942	mRNA turnover protein 4-like [Glycine soja]	GO:0000027;;GO:0005737;;GO:0005730;;GO:0022626;;GO:0003735	biological_process;;cellular_component;;cellular_component;;cellular_component;;molecular_function;;	BP:ribosomal large subunit assembly;;CC:cytoplasm;;CC:nucleolus;;CC:cytosolic ribosome;;MF:structural constituent of ribosome;;	K14815	MRT4	------	------	COG0244	J:Translation, ribosomal structure and biogenesis	NP_001235726.2	ribosomal protein L10 family protein [Glycine max]	sp|A4FV84|MRT4_BOVIN;;	mRNA turnover protein 4 homolog OS=Bos taurus OX=9913 GN=MRTO4 PE=2 SV=1;;	PF17777.2;;PF00466.21	RL10P_insert;;Ribosomal_L10	Insertion domain in 60S ribosomal protein L10P;;Ribosomal protein L10
1	Glysoja.15G040001	mRNA turnover protein 4-like isoform A [Glycine soja]	GO:0000027;;GO:0005737;;GO:0005730;;GO:0022626;;GO:0003735	biological_process;;cellular_component;;cellular_component;;cellular_component;;molecular_function;;	BP:ribosomal large subunit assembly;;CC:cytoplasm;;CC:nucleolus;;CC:cytosolic ribosome;;MF:structural constituent of ribosome;;	K14815	MRT4	------	------	COG0244	J:Translation, ribosomal structure and biogenesis	XP_028202688.1	mRNA turnover protein 4 homolog [Glycine soja]	sp|A4FV84|MRT4_BOVIN;;	mRNA turnover protein 4 homolog OS=Bos taurus OX=9913 GN=MRTO4 PE=2 SV=1;;	PF17777.2;;PF00466.21	RL10P_insert;;Ribosomal_L10	Insertion domain in 60S ribosomal protein L10P;;Ribosomal protein L10
1	Glysoja.12G035203	putative RNA-binding protein YlmH isoform A [Glycine soja]	GO:0003723	molecular_function;;	MF:RNA binding;;	------	------	------	------	ENOG4111QEK	S:Function unknown	XP_028192169.1	uncharacterized protein LOC114377899 isoform X1 [Glycine soja]	sp|P71020|YLMH_BACSU;;	Putative RNA-binding protein YlmH OS=Bacillus subtilis;;	PF17774.2;;PF01479.26	YlmH_RBD;;S4	Putative RNA-binding domain in YlmH;;S4 domain
1	Glysoja.11G031990	putative RNA-binding protein YlmH [Glycine soja]	GO:0003723	molecular_function;;	MF:RNA binding;;	------	------	------	------	ENOG4111QEK	S:Function unknown	RZB83201.1	putative RNA-binding protein YlmH [Glycine soja]	sp|P71020|YLMH_BACSU;;	Putative RNA-binding protein YlmH OS=Bacillus subtilis;;	PF17774.2;;PF01479.26	YlmH_RBD;;S4	Putative RNA-binding domain in YlmH;;S4 domain
1	Glysoja.02G004705	Rhodanese-like domain-containing protein 7 [Glycine soja]	GO:0016740	molecular_function;;	MF:transferase activity;;	------	------	------	------	COG1054	S:Function unknown	XP_028213593.1	rhodanese-like domain-containing protein 7 [Glycine soja]	sp|Q1JPN0|STR7_ARATH;;	Rhodanese-like domain-containing protein 7 OS=Arabidopsis thaliana OX=3702 GN=STR7 PE=2 SV=1;;	PF17773.2;;PF00581.21;;PF12368.9	UPF0176_N;;Rhodanese;;Rhodanese_C	UPF0176 acylphosphatase like domain;;Rhodanese-like domain;;Rhodanase C-terminal
1	Glysoja.05G013307	Rhodanese-like domain-containing protein 8, chloroplastic [Glycine soja]	GO:0016021	cellular_component;;	CC:integral component of membrane;;	------	------	------	------	COG1054	S:Function unknown	RZC14216.1	Rhodanese-like domain-containing protein 8, chloroplastic [Glycine soja]	sp|F4I933|STR8_ARATH;;	Rhodanese-like domain-containing protein 8, chloroplastic OS=Arabidopsis thaliana OX=3702 GN=STR8 PE=4 SV=1;;	PF17773.2	UPF0176_N	UPF0176 acylphosphatase like domain
1	Glysoja.08G019730	Rhodanese-like domain-containing protein 8, chloroplastic [Glycine soja]	------	------	------	------	------	------	------	COG1054	S:Function unknown	RZB95476.1	Rhodanese-like domain-containing protein 8, chloroplastic [Glycine soja]	sp|F4I933|STR8_ARATH;;	Rhodanese-like domain-containing protein 8, chloroplastic OS=Arabidopsis thaliana OX=3702 GN=STR8 PE=4 SV=1;;	PF17773.2	UPF0176_N	UPF0176 acylphosphatase like domain
1	Glysoja.04G009579	Histone acetyltransferase of the MYST family 2 [Glycine soja]	GO:0000381;;GO:0006355;;GO:0045892;;GO:0045944;;GO:0045292;;GO:0005737;;GO:0016607;;GO:0000123;;GO:0005634;;GO:0000790;;GO:0042393;;GO:0005096;;GO:0004402;;GO:0003723;;GO:0003676;;GO:0004672;;GO:0046872;;GO:0005524	biological_process;;biological_process;;biological_process;;biological_process;;biological_process;;cellular_component;;cellular_component;;cellular_component;;cellular_component;;cellular_component;;molecular_function;;molecular_function;;molecular_function;;molecular_function;;molecular_function;;molecular_function;;molecular_function;;molecular_function;;	BP:regulation of alternative mRNA splicing, via spliceosome;;BP:regulation of transcription, DNA-templated;;BP:negative regulation of transcription, DNA-templated;;BP:positive regulation of transcription from RNA polymerase II promoter;;BP:mRNA cis splicing, via spliceosome;;CC:cytoplasm;;CC:nuclear speck;;CC:histone acetyltransferase complex;;CC:nucleus;;CC:nuclear chromatin;;MF:histone binding;…	K11308	MYST1, MOF, KAT8	------	------	COG5027;;ENOG41116Z1	B:Chromatin structure and dynamics;;S:Function unknown	RZC16370.1	Histone acetyltransferase of the MYST family 2 [Glycine soja]	sp|Q9FLF7|MYST1_ARATH;;	Histone acetyltransferase of the MYST family 1 OS=Arabidopsis thaliana OX=3702 GN=HAM1 PE=1 SV=1;;	PF17772.2;;PF11717.9;;PF14111.7;;PF00076.23	zf-MYST;;Tudor-knot;;DUF4283;;RRM_1	MYST family zinc finger domain;;RNA binding activity-knot of a chromodomain;;Domain of unknown function;;RNA recognition motif.
1	Glysoja.12G034003	Glycerol-3-phosphate dehydrogenase [NAD(+)], cytosolic isoform A [Glycine soja]	GO:0016021;;GO:0016020	cellular_component;;cellular_component;;	CC:integral component of membrane;;CC:membrane;;	------	------	------	------	COG0666;;COG0240	S:Function unknown;;C:Energy production and conversion	KHN31974.1	hypothetical protein glysoja_025808 [Glycine soja]	sp|Q9S785|GPDH2_ARATH;;	Glycerol-3-phosphate dehydrogenase [NA;;	PF17769.2	PurK_C	Phosphoribosylaminoimidazole carboxylase C-terminal domain
1	Glysoja.01G001971	Nicotinate phosphoribosyltransferase 2 [Glycine soja]	GO:0034355;;GO:0009435;;GO:0005829;;GO:0004514;;GO:0004516	biological_process;;biological_process;;cellular_component;;molecular_function;;molecular_function;;	BP:NAD salvage;;BP:NAD biosynthetic process;;CC:cytosol;;MF:nicotinate-nucleotide diphosphorylas;;MF:nicotinate phosphoribosyltransferase activity;;	K00763	pncB, NAPRT1	map00760	Nicotinate and nicotinamide metabolism	COG1488	H:Coenzyme transport and metabolism	XP_028213758.1	nicotinate phosphoribosyltransferase 2-like [Glycine soja]	sp|Q84WV8|NPRT2_ARATH;;	Nicotinate phosphoribosyltransferase 2 OS=Arabidopsis thaliana OX=3702 GN=NAPRT2 PE=2 SV=1;;	PF17767.2;;PF17956.2;;PF04095.17	NAPRTase_N;;NAPRTase_C;;NAPRTase	Nicotinate phosphoribosyltransferase;;Nicotinate phosphoribosyltransferase C-terminal domain;;Nicotinate phosphoribosyltransferase
1	Glysoja.17G046131	Nicotinate phosphoribosyltransferase 2 [Glycine soja]	GO:0034355;;GO:0009435;;GO:0005829;;GO:0004514;;GO:0004516	biological_process;;biological_process;;cellular_component;;molecular_function;;molecular_function;;	BP:NAD salvage;;BP:NAD biosynthetic process;;CC:cytosol;;MF:nicotinate-nucleotide diphosphorylas;;MF:nicotinate phosphoribosyltransferase activity;;	K00763	pncB, NAPRT1	map00760	Nicotinate and nicotinamide metabolism	COG1488	H:Coenzyme transport and metabolism	XP_028210639.1	nicotinate phosphoribosyltransferase 2-like [Glycine soja]	sp|Q84WV8|NPRT2_ARATH;;	Nicotinate phosphoribosyltransferase 2 OS=Arabidopsis thaliana OX=3702 GN=NAPRT2 PE=2 SV=1;;	PF17767.2;;PF17956.2;;PF04095.17	NAPRTase_N;;NAPRTase_C;;NAPRTase	Nicotinate phosphoribosyltransferase;;Nicotinate phosphoribosyltransferase C-terminal domain;;Nicotinate phosphoribosyltransferase
1	Glysoja.05G011785	Nicotinate phosphoribosyltransferase 2 [Glycine soja]	GO:0034355;;GO:0009435;;GO:0005829;;GO:0004514;;GO:0004516	biological_process;;biological_process;;cellular_component;;molecular_function;;molecular_function;;	BP:NAD salvage;;BP:NAD biosynthetic process;;CC:cytosol;;MF:nicotinate-nucleotide diphosphorylas;;MF:nicotinate phosphoribosyltransferase activity;;	K00763	pncB, NAPRT1	map00760	Nicotinate and nicotinamide metabolism	COG1488	H:Coenzyme transport and metabolism	XP_003524648.1	nicotinate phosphoribosyltransferase 2 [Glycine max]	sp|Q84WV8|NPRT2_ARATH;;	Nicotinate phosphoribosyltransferase 2 OS=Arabidopsis thaliana OX=3702 GN=NAPRT2 PE=2 SV=1;;	PF17767.2;;PF17956.2;;PF04095.17	NAPRTase_N;;NAPRTase_C;;NAPRTase	Nicotinate phosphoribosyltransferase;;Nicotinate phosphoribosyltransferase C-terminal domain;;Nicotinate phosphoribosyltransferase
1	Glysoja.11G029073	Nicotinate phosphoribosyltransferase 1 [Glycine soja]	GO:0034355;;GO:0009435;;GO:0005829;;GO:0004514;;GO:0004516	biological_process;;biological_process;;cellular_component;;molecular_function;;molecular_function;;	BP:NAD salvage;;BP:NAD biosynthetic process;;CC:cytosol;;MF:nicotinate-nucleotide diphosphorylas;;MF:nicotinate phosphoribosyltransferase activity;;	K00763	pncB, NAPRT1	map00760	Nicotinate and nicotinamide metabolism	COG1488	H:Coenzyme transport and metabolism	RZB78491.1	Nicotinate phosphoribosyltransferase 1 [Glycine soja]	sp|Q8RWM2|NPRT1_ARATH;;	Nicotinate phosphoribosyltransferase 1 OS=Arabidopsis thaliana OX=3702 GN=NAPRT1 PE=2 SV=1;;	PF17767.2	NAPRTase_N	Nicotinate phosphoribosyltransferase
1	Glysoja.12G033300	Subtilisin-like protease SBT3.5 [Glycine soja]	GO:0016021;;GO:0004252;;GO:0046983	cellular_component;;molecular_function;;molecular_function;;	CC:integral component of membrane;;MF:serine-type endopeptidase activity;;MF:protein dimerization activity;;	------	------	------	------	ENOG410YDI6;;COG1404;;ENOG410XQ1Y	S:Function unknown;;O:Posttranslational modification, protein turnover, chaperones;;S:Function unknown	KRH24383.1	hypothetical protein GLYMA_12G037900 [Glycine max]	sp|Q9MAP7|SBT35_ARATH;;	Subtilisin-like protease SBT3.5 OS=Arabidopsis thaliana OX=3702 GN=SBT3.5 PE=1 SV=1;;	PF17766.2;;PF05922.17;;PF00082.23	fn3_6;;Inhibitor_I9;;Peptidase_S8	Fibronectin type-III domain;;Peptidase inhibitor I9;;Subtilase family
1	Glysoja.15G040391	Subtilisin-like protease SBT5.6 [Glycine soja]	GO:0016021;;GO:0004252	cellular_component;;molecular_function;;	CC:integral component of membrane;;MF:serine-type endopeptidase activity;;	------	------	------	------	COG1404	O:Posttranslational modification, protein turnover, chaperones	KRH11105.1	hypothetical protein GLYMA_15G089400 [Glycine max]	sp|Q9FK76|SBT56_ARATH;;	Subtilisin-like protease SBT5.6 OS=Arabidopsis thaliana OX=3702 GN=SBT5.6 PE=2 SV=1;;	PF17766.2;;PF02225.23;;PF00082.23	fn3_6;;PA;;Peptidase_S8	Fibronectin type-III domain;;PA domain;;Subtilase family
1	Glysoja.16G042460	Subtilisin-like protease SBT1.9, partial [Glycine soja]	GO:0004252;;GO:0008233	molecular_function;;molecular_function;;	MF:serine-type endopeptidase activity;;MF:peptidase activity;;	------	------	------	------	ENOG410YG96	O:Posttranslational modification, protein turnover, chaperones	RZB59161.1	Subtilisin-like protease SBT1.9, partial [Glycine soja]	sp|Q9FHA4|SBT19_ARATH;;	Subtilisin-like protease SBT1.9 OS=Arabidopsis thaliana OX=3702 GN=SBT1.9 PE=2 SV=1;;	PF17766.2;;PF00534.21	fn3_6;;Glycos_transf_1	Fibronectin type-III domain;;Glycosyl transferases group 1
1	Glysoja.18G049310	Subtilisin-like protease [Glycine soja]	GO:0016021;;GO:0005576;;GO:0004252;;GO:0045430;;GO:0003677	cellular_component;;cellular_component;;molecular_function;;molecular_function;;molecular_function;;	CC:integral component of membrane;;CC:extracellular region;;MF:serine-type endopeptidase activity;;MF:chalcone isomerase activity;;MF:DNA binding;;	------	------	------	------	COG1404	O:Posttranslational modification, protein turnover, chaperones	RZB53193.1	Subtilisin-like protease [Glycine soja]	sp|I1N462|SBT1_SOYBN;;	Subtilisin-like protease Glyma18g48580 OS=Glycine max OX=3847 GN=Glyma18g48580 PE=1 SV=3;;	PF17766.2;;PF00082.23;;PF10536.10	fn3_6;;Peptidase_S8;;PMD	Fibronectin type-III domain;;Subtilase family;;Plant mobile domain
1	Glysoja.12G033771	CO(2)-response secreted protease [Glycine soja]	GO:0016021;;GO:0004252	cellular_component;;molecular_function;;	CC:integral component of membrane;;MF:serine-type endopeptidase activity;;	------	------	------	------	COG1404	O:Posttranslational modification, protein turnover, chaperones	RZB74992.1	CO(2)-response secreted protease [Glycine soja]	sp|A9JQS7|SBTS_LOTJA;;	Subtilisin-like serine-protease S OS=Lotus japonicus OX=34305 GN=SbtS PE=2 SV=1;;	PF17766.2;;PF00082.23;;PF05922.17	fn3_6;;Peptidase_S8;;Inhibitor_I9	Fibronectin type-III domain;;Subtilase family;;Peptidase inhibitor I9
1	Glysoja.14G037879	Cucumisin [Glycine soja]	GO:0004252	molecular_function;;	MF:serine-type endopeptidase activity;;	------	------	------	------	COG1404	O:Posttranslational modification, protein turnover, chaperones	RZB67744.1	Cucumisin [Glycine soja]	sp|Q39547|CUCM1_CUCME;;	Cucumisin OS=Cucumis melo OX=3656 PE=1 SV=1;;	PF17766.2;;PF00082.23	fn3_6;;Peptidase_S8	Fibronectin type-III domain;;Subtilase family
1	Glysoja.07G016951	Subtilisin-like protease SBT1.8 [Glycine soja]	GO:0004252	molecular_function;;	MF:serine-type endopeptidase activity;;	------	------	------	------	ENOG410YG96	O:Posttranslational modification, protein turnover, chaperones	RZC01468.1	Subtilisin-like protease SBT1.8 [Glycine soja]	sp|O82777|SBT3_SOLLC;;	Subtilisin-like protease SBT3 OS=Solanum lycopersicum OX=4081 GN=sbt3 PE=1 SV=1;;	PF17766.2;;PF00082.23	fn3_6;;Peptidase_S8	Fibronectin type-III domain;;Subtilase family
1	Glysoja.05G011853	Subtilisin-like protease SBT1.2 [Glycine soja]	GO:0004252	molecular_function;;	MF:serine-type endopeptidase activity;;	------	------	------	------	COG1404	O:Posttranslational modification, protein turnover, chaperones	RZC11809.1	Subtilisin-like protease SBT1.2 [Glycine soja]	sp|A9QY38|SBT4_LOTJA;;	Subtilisin-like protease 4 OS=Lotus japonicus OX=34305 GN=SBTM4 PE=2 SV=1;;	PF17766.2;;PF00082.23	fn3_6;;Peptidase_S8	Fibronectin type-III domain;;Subtilase family
1	Glysoja.03G005813	Subtilisin-like protease SBT1.1 [Glycine soja]	GO:0004252	molecular_function;;	MF:serine-type endopeptidase activity;;	------	------	------	------	COG1404	O:Posttranslational modification, protein turnover, chaperones	KHN04108.1	Subtilisin-like protease [Glycine soja]	sp|Q84WS0|SBT11_ARATH;;	Subtilisin-like protease SBT1.1 OS=Arabidopsis thaliana OX=3702 GN=SBTI1.1 PE=1 SV=1;;	PF17766.2	fn3_6	Fibronectin type-III domain
1	Glysoja.08G020203	Subtilisin-like protease SBT3.11 [Glycine soja]	GO:0005615;;GO:0004252	cellular_component;;molecular_function;;	CC:extracellular space;;MF:serine-type endopeptidase activity;;	------	------	------	------	COG1404	O:Posttranslational modification, protein turnover, chaperones	RZB96293.1	Subtilisin-like protease SBT3.11 [Glycine soja]	sp|Q1PDX5|SBT3B_ARATH;;	Subtilisin-like protease SBT3.11 OS=Arabidopsis thaliana OX=3702 GN=SBT3.11 PE=2 SV=1;;	PF17766.2	fn3_6	Fibronectin type-III domain
1	Glysoja.05G011305	Subtilisin-like protease SBT5.4, partial [Glycine soja]	GO:0004252	molecular_function;;	MF:serine-type endopeptidase activity;;	------	------	------	------	COG1404	O:Posttranslational modification, protein turnover, chaperones	RZC11003.1	Subtilisin-like protease SBT5.4, partial [Glycine soja]	sp|F4JXC5|SBT54_ARATH;;	Subtilisin-like protease SBT5.4 OS=Arabidopsis thaliana OX=3702 GN=SBT5.4 PE=1 SV=1;;	PF17766.2	fn3_6	Fibronectin type-III domain
1	Glysoja.05G010999	Phenylalanine--tRNA ligase beta subunit, cytoplasmic isoform A [Glycine soja]	GO:0006432;;GO:0005737;;GO:0009328;;GO:0004826;;GO:0000287;;GO:0003723;;GO:0005524	biological_process;;cellular_component;;cellular_component;;molecular_function;;molecular_function;;molecular_function;;molecular_function;;	BP:phenylalanyl-tRNA aminoacylation;;CC:cytoplasm;;CC:phenylalanine-tRNA ligase complex;;MF:phenylalanine-tRNA ligase activity;;MF:magnesium ion binding;;MF:RNA binding;;MF:ATP binding;;	K01890	FARSB, pheT	map00970	Aminoacyl-tRNA biosynthesis	COG0072	J:Translation, ribosomal structure and biogenesis	XP_003524503.2	phenylalanine--tRNA ligase beta subunit, cytoplasmic [Glycine max]	sp|Q9SGE9|SYFB_ARATH;;	Phenylalanine--tRNA ligase beta subunit, cytoplasmic OS=Arabidopsis thaliana OX=3702 GN=At1g72550 PE=2 SV=1;;	PF17759.2;;PF18262.2;;PF03483.18;;PF03484.16;;PF01409.21	tRNA_synthFbeta;;PhetRS_B1;;B3_4;;B5;;tRNA-synt_2d	Phenylalanyl tRNA synthetase beta chain CLM domain;;Phe-tRNA synthetase beta subunit B1 domain;;B3/4 domain;;tRNA synthetase B5 domain;;tRNA synthetases class II core domain
1	Glysoja.17G045266	Phenylalanine--tRNA ligase beta subunit, cytoplasmic [Glycine soja]	GO:0006432;;GO:0005737;;GO:0009328;;GO:0004826;;GO:0000287;;GO:0003723;;GO:0005524	biological_process;;cellular_component;;cellular_component;;molecular_function;;molecular_function;;molecular_function;;molecular_function;;	BP:phenylalanyl-tRNA aminoacylation;;CC:cytoplasm;;CC:phenylalanine-tRNA ligase complex;;MF:phenylalanine-tRNA ligase activity;;MF:magnesium ion binding;;MF:RNA binding;;MF:ATP binding;;	K01890	FARSB, pheT	map00970	Aminoacyl-tRNA biosynthesis	COG0072	J:Translation, ribosomal structure and biogenesis	XP_003524503.2	phenylalanine--tRNA ligase beta subunit, cytoplasmic [Glycine max]	sp|Q9SGE9|SYFB_ARATH;;	Phenylalanine--tRNA ligase beta subunit, cytoplasmic OS=Arabidopsis thaliana OX=3702 GN=At1g72550 PE=2 SV=1;;	PF17759.2;;PF18262.2;;PF03483.18;;PF03484.16;;PF01409.21	tRNA_synthFbeta;;PhetRS_B1;;B3_4;;B5;;tRNA-synt_2d	Phenylalanyl tRNA synthetase beta chain CLM domain;;Phe-tRNA synthetase beta subunit B1 domain;;B3/4 domain;;tRNA synthetase B5 domain;;tRNA synthetases class II core domain
1	Glysoja.05G012581	Phenylalanine--tRNA ligase beta subunit, cytoplasmic [Glycine soja]	GO:0006432;;GO:0004826;;GO:0000287;;GO:0003723;;GO:0005524	biological_process;;molecular_function;;molecular_function;;molecular_function;;molecular_function;;	BP:phenylalanyl-tRNA aminoacylation;;MF:phenylalanine-tRNA ligase activity;;MF:magnesium ion binding;;MF:RNA binding;;MF:ATP binding;;	K12589	RRP42, EXOSC7	map03018	RNA degradation	ENOG410YAIF;;COG0072	S:Function unknown;;J:Translation, ribosomal structure and biogenesis	RZC12884.1	Phenylalanine--tRNA ligase beta subunit, cytoplasmic [Glycine soja]	sp|Q9SGE9|SYFB_ARATH;;	Phenylalanine--tRNA ligase beta subunit, cytoplasmic OS=Arabidopsis thaliana OX=3702 GN=At1g72550 PE=2 SV=1;;	PF17759.2;;PF03484.16	tRNA_synthFbeta;;B5	Phenylalanyl tRNA synthetase beta chain CLM domain;;tRNA synthetase B5 domain
1	Glysoja.03G006601	Gamma-tubulin complex component 2 [Glycine soja]	GO:0007020;;GO:0051321;;GO:0000278;;GO:0031122;;GO:0051415;;GO:0051225;;GO:0005737;;GO:0000923;;GO:0000922;;GO:0008275;;GO:0000930;;GO:0005815;;GO:0005874;;GO:0016829;;GO:0043015	biological_process;;biological_process;;biological_process;;biological_process;;biological_process;;biological_process;;cellular_component;;cellular_component;;cellular_component;;cellular_component;;cellular_component;;cellular_component;;cellular_component;;molecular_function;;molecular_function;;	BP:microtubule nucleation;;BP:meiotic cell cycle;;BP:mitotic cell cycle;;BP:cytoplasmic microtubule organization;;BP:interphase microtubule nucleation by interphase microtubule organizing center;;BP:spindle assembly;;CC:cytoplasm;;CC:equatorial microtubule organizing center;;CC:spindle pole;;CC:gamma-tubulin small complex;;CC:gamma-tubulin complex;;CC:microtubule organizing center;;CC:microtubule…	K16569	TUBGCP2, GCP2	------	------	ENOG410XNRE	S:Function unknown	RZC19817.1	Gamma-tubulin complex component 2 [Glycine soja]	sp|Q9C5H9|GACP2_ARATH;;	Gamma-tubulin complex component 2 OS=Arabidopsis thaliana OX=3702 GN=GCP2 PE=1 SV=1;;	PF17681.2;;PF04130.14	GCP_N_terminal;;GCP_C_terminal	Gamma tubulin complex component N-terminal;;Gamma tubulin complex component C-terminal
1	Glysoja.20G053185	Gamma-tubulin complex component 2 isoform A, partial [Glycine soja]	GO:0007020;;GO:0051321;;GO:0000278;;GO:0031122;;GO:0051415;;GO:0051225;;GO:0005737;;GO:0000923;;GO:0000922;;GO:0008275;;GO:0000930;;GO:0005815;;GO:0005874;;GO:0016829;;GO:0043015	biological_process;;biological_process;;biological_process;;biological_process;;biological_process;;biological_process;;cellular_component;;cellular_component;;cellular_component;;cellular_component;;cellular_component;;cellular_component;;cellular_component;;molecular_function;;molecular_function;;	BP:microtubule nucleation;;BP:meiotic cell cycle;;BP:mitotic cell cycle;;BP:cytoplasmic microtubule organization;;BP:interphase microtubule nucleation by interphase microtubule organizing center;;BP:spindle assembly;;CC:cytoplasm;;CC:equatorial microtubule organizing center;;CC:spindle pole;;CC:gamma-tubulin small complex;;CC:gamma-tubulin complex;;CC:microtubule organizing center;;CC:microtubule…	K16569	TUBGCP2, GCP2	------	------	ENOG410XNRE	S:Function unknown	RZB42458.1	Gamma-tubulin complex component 2 isoform A, partial [Glycine soja]	sp|Q9C5H9|GACP2_ARATH;;	Gamma-tubulin complex component 2 OS=Arabidopsis thaliana OX=3702 GN=GCP2 PE=1 SV=1;;	PF17681.2	GCP_N_terminal	Gamma tubulin complex component N-terminal
1	Glysoja.08G021522	putative endo-1,3(4)-beta-glucanase [Glycine soja]	GO:0008152;;GO:0052862;;GO:0052861	biological_process;;molecular_function;;molecular_function;;	BP:metabolic process;;MF:glucan endo-1,4-beta-glucanase activity, C-3 substituted reducing group;;MF:glucan endo-1,3-beta-glucanase activity, C-3 substituted reducing group;;	K01180	E3.2.1.6	------	------	COG5498	M:Cell wall/membrane/envelope biogenesis	RZB98648.1	putative endo-1,3(4)-beta-glucanase [Glycine soja]	sp|D4AZ24|ENG1_ARTBC;;	Probable endo-1,;;	PF17652.2;;PF03639.14	Glyco_hydro81C;;Glyco_hydro_81	Glycosyl hydrolase family 81 C-terminal domain;;Glycosyl hydrolase family 81 N-terminal domain
1	Glysoja.15G041539	putative endo-1,3(4)-beta-glucanase [Glycine soja]	GO:0008152;;GO:0052862;;GO:0052861	biological_process;;molecular_function;;molecular_function;;	BP:metabolic process;;MF:glucan endo-1,4-beta-glucanase activity, C-3 substituted reducing group;;MF:glucan endo-1,3-beta-glucanase activity, C-3 substituted reducing group;;	K01180	E3.2.1.6	------	------	COG5498	M:Cell wall/membrane/envelope biogenesis	RZB65495.1	putative endo-1,3(4)-beta-glucanase [Glycine soja]	sp|D4AZ24|ENG1_ARTBC;;	Probable endo-1,;;	PF17652.2;;PF03639.14	Glyco_hydro81C;;Glyco_hydro_81	Glycosyl hydrolase family 81 C-terminal domain;;Glycosyl hydrolase family 81 N-terminal domain
1	Glysoja.13G035755	putative endo-1,3(4)-beta-glucanase [Glycine soja]	GO:0008152;;GO:0052862;;GO:0052861;;GO:0042973	biological_process;;molecular_function;;molecular_function;;molecular_function;;	BP:metabolic process;;MF:glucan endo-1,4-beta-glucanase activity, C-3 substituted reducing group;;MF:glucan endo-1,3-beta-glucanase activity, C-3 substituted reducing group;;MF:glucan endo-1,3-beta-D-glucosidase activity;;	K01180	E3.2.1.6	------	------	COG5498	M:Cell wall/membrane/envelope biogenesis	XP_028196899.1	probable endo-1,3(4)-beta-glucanase ARB_01444 [Glycine soja]	sp|D4AZ24|ENG1_ARTBC;;	Probable endo-1,;;	PF17652.2;;PF03639.14	Glyco_hydro81C;;Glyco_hydro_81	Glycosyl hydrolase family 81 C-terminal domain;;Glycosyl hydrolase family 81 N-terminal domain
1	Glysoja.08G021526	putative endo-1,3(4)-beta-glucanase [Glycine soja]	GO:0008152;;GO:0052862;;GO:0052861	biological_process;;molecular_function;;molecular_function;;	BP:metabolic process;;MF:glucan endo-1,4-beta-glucanase activity, C-3 substituted reducing group;;MF:glucan endo-1,3-beta-glucanase activity, C-3 substituted reducing group;;	K01180	E3.2.1.6	------	------	COG5498	M:Cell wall/membrane/envelope biogenesis	XP_028245004.1	probable endo-1,3(4)-beta-glucanase ARB_01444 [Glycine soja]	sp|D4AZ24|ENG1_ARTBC;;	Probable endo-1,;;	PF17652.2;;PF03639.14	Glyco_hydro81C;;Glyco_hydro_81	Glycosyl hydrolase family 81 C-terminal domain;;Glycosyl hydrolase family 81 N-terminal domain
1	Glysoja.13G035757	putative endo-1,3(4)-beta-glucanase [Glycine soja]	GO:0008152;;GO:0052862;;GO:0052861	biological_process;;molecular_function;;molecular_function;;	BP:metabolic process;;MF:glucan endo-1,4-beta-glucanase activity, C-3 substituted reducing group;;MF:glucan endo-1,3-beta-glucanase activity, C-3 substituted reducing group;;	K01180	E3.2.1.6	------	------	COG5498	M:Cell wall/membrane/envelope biogenesis	XP_028197898.1	probable endo-1,3(4)-beta-glucanase ARB_01444 [Glycine soja]	sp|D4AZ24|ENG1_ARTBC;;	Probable endo-1,;;	PF17652.2;;PF03639.14	Glyco_hydro81C;;Glyco_hydro_81	Glycosyl hydrolase family 81 C-terminal domain;;Glycosyl hydrolase family 81 N-terminal domain
1	Glysoja.13G035756	putative endo-1,3(4)-beta-glucanase [Glycine soja]	GO:0008152;;GO:0052862;;GO:0052861	biological_process;;molecular_function;;molecular_function;;	BP:metabolic process;;MF:glucan endo-1,4-beta-glucanase activity, C-3 substituted reducing group;;MF:glucan endo-1,3-beta-glucanase activity, C-3 substituted reducing group;;	K01180	E3.2.1.6	------	------	COG5498	M:Cell wall/membrane/envelope biogenesis	XP_028197362.1	probable endo-1,3(4)-beta-glucanase ARB_01444 [Glycine soja]	sp|D4AZ24|ENG1_ARTBC;;	Probable endo-1,;;	PF17652.2;;PF03639.14	Glyco_hydro81C;;Glyco_hydro_81	Glycosyl hydrolase family 81 C-terminal domain;;Glycosyl hydrolase family 81 N-terminal domain
1	Glysoja.19G050472	putative endo-1,3(4)-beta-glucanase [Glycine soja]	GO:0008152;;GO:0052862;;GO:0052861	biological_process;;molecular_function;;molecular_function;;	BP:metabolic process;;MF:glucan endo-1,4-beta-glucanase activity, C-3 substituted reducing group;;MF:glucan endo-1,3-beta-glucanase activity, C-3 substituted reducing group;;	K01180	E3.2.1.6	------	------	COG5498	M:Cell wall/membrane/envelope biogenesis	XP_003555070.2	probable endo-1,3(4)-beta-glucanase ARB_01444 [Glycine max]	sp|D4AZ24|ENG1_ARTBC;;	Probable endo-1,;;	PF17652.2;;PF03639.14	Glyco_hydro81C;;Glyco_hydro_81	Glycosyl hydrolase family 81 C-terminal domain;;Glycosyl hydrolase family 81 N-terminal domain
1	Glysoja.18G049707	putative endo-1,3(4)-beta-glucanase [Glycine soja]	GO:0008152;;GO:0052862;;GO:0052861	biological_process;;molecular_function;;molecular_function;;	BP:metabolic process;;MF:glucan endo-1,4-beta-glucanase activity, C-3 substituted reducing group;;MF:glucan endo-1,3-beta-glucanase activity, C-3 substituted reducing group;;	K01180	E3.2.1.6	------	------	COG5498	M:Cell wall/membrane/envelope biogenesis	XP_003552568.1	probable endo-1,3(4)-beta-glucanase ARB_01444 [Glycine max]	sp|D4AZ24|ENG1_ARTBC;;	Probable endo-1,;;	PF17652.2;;PF03639.14	Glyco_hydro81C;;Glyco_hydro_81	Glycosyl hydrolase family 81 C-terminal domain;;Glycosyl hydrolase family 81 N-terminal domain
1	Glysoja.18G049710	putative endo-1,3(4)-beta-glucanase [Glycine soja]	GO:0008152;;GO:0052862;;GO:0052861	biological_process;;molecular_function;;molecular_function;;	BP:metabolic process;;MF:glucan endo-1,4-beta-glucanase activity, C-3 substituted reducing group;;MF:glucan endo-1,3-beta-glucanase activity, C-3 substituted reducing group;;	K01180	E3.2.1.6	------	------	COG5498	M:Cell wall/membrane/envelope biogenesis	XP_003552571.1	probable endo-1,3(4)-beta-glucanase ARB_01444 [Glycine max]	sp|D4AZ24|ENG1_ARTBC;;	Probable endo-1,;;	PF17652.2;;PF03639.14	Glyco_hydro81C;;Glyco_hydro_81	Glycosyl hydrolase family 81 C-terminal domain;;Glycosyl hydrolase family 81 N-terminal domain
1	Glysoja.08G021518	putative endo-1,3(4)-beta-glucanase [Glycine soja]	GO:0008152;;GO:0052862;;GO:0052861	biological_process;;molecular_function;;molecular_function;;	BP:metabolic process;;MF:glucan endo-1,4-beta-glucanase activity, C-3 substituted reducing group;;MF:glucan endo-1,3-beta-glucanase activity, C-3 substituted reducing group;;	K01180	E3.2.1.6	------	------	COG5498	M:Cell wall/membrane/envelope biogenesis	XP_003531855.1	probable endo-1,3(4)-beta-glucanase ARB_01444 [Glycine max]	sp|D4AZ24|ENG1_ARTBC;;	Probable endo-1,;;	PF17652.2;;PF03639.14	Glyco_hydro81C;;Glyco_hydro_81	Glycosyl hydrolase family 81 C-terminal domain;;Glycosyl hydrolase family 81 N-terminal domain
1	Glysoja.08G021519	putative endo-1,3(4)-beta-glucanase [Glycine soja]	GO:0008152;;GO:0052862;;GO:0052861	biological_process;;molecular_function;;molecular_function;;	BP:metabolic process;;MF:glucan endo-1,4-beta-glucanase activity, C-3 substituted reducing group;;MF:glucan endo-1,3-beta-glucanase activity, C-3 substituted reducing group;;	K01180	E3.2.1.6	------	------	COG5498	M:Cell wall/membrane/envelope biogenesis	XP_003531856.1	probable endo-1,3(4)-beta-glucanase ARB_01444 [Glycine max]	sp|D4AZ24|ENG1_ARTBC;;	Probable endo-1,;;	PF17652.2;;PF03639.14	Glyco_hydro81C;;Glyco_hydro_81	Glycosyl hydrolase family 81 C-terminal domain;;Glycosyl hydrolase family 81 N-terminal domain
1	Glysoja.01G000776	hypothetical protein D0Y65_000776 [Glycine soja]	GO:0008152;;GO:0052862;;GO:0052861	biological_process;;molecular_function;;molecular_function;;	BP:metabolic process;;MF:glucan endo-1,4-beta-glucanase activity, C-3 substituted reducing group;;MF:glucan endo-1,3-beta-glucanase activity, C-3 substituted reducing group;;	K01180	E3.2.1.6	------	------	COG5498	M:Cell wall/membrane/envelope biogenesis	RZC28935.1	hypothetical protein D0Y65_000776 [Glycine soja]	------	------	PF17652.2	Glyco_hydro81C	Glycosyl hydrolase family 81 C-terminal domain
1	Glysoja.18G049708	hypothetical protein D0Y65_049684 [Glycine soja]	GO:0052861	molecular_function;;	MF:glucan endo-1,3-beta-glucanase activity, C-3 substituted reducing group;;	K01180	E3.2.1.6	------	------	COG5498	M:Cell wall/membrane/envelope biogenesis	XP_028215262.1	endo-1,3(4)-beta-glucanase 1-like [Glycine soja]	------	------	PF17652.2	Glyco_hydro81C	Glycosyl hydrolase family 81 C-terminal domain
1	Glysoja.04G010311	Protein UNIFOLIATA [Glycine soja]	GO:0006355;;GO:0005634;;GO:0003677	biological_process;;cellular_component;;molecular_function;;	BP:regulation of transcription, DNA-templated;;CC:nucleus;;MF:DNA binding;;	------	------	------	------	ENOG4110P9Q	K:Transcription	XP_028227085.1	protein UNIFOLIATA-like [Glycine soja]	sp|O48559|UNI_PEA;;	Protein UNIFOLIATA OS=Pisum sativum OX=3888 GN=UNI PE=2 SV=1;;	PF17538.3;;PF01698.17	C_LFY_FLO;;SAM_LFY	DNA Binding Domain;;Floricaula / Leafy protein SAM domain
1	Glysoja.06G014883	Protein UNIFOLIATA [Glycine soja]	GO:0006355;;GO:0005634;;GO:0003677	biological_process;;cellular_component;;molecular_function;;	BP:regulation of transcription, DNA-templated;;CC:nucleus;;MF:DNA binding;;	------	------	------	------	ENOG4110P9Q	K:Transcription	XP_003526918.2	protein UNIFOLIATA isoform X2 [Glycine max]	sp|O48559|UNI_PEA;;	Protein UNIFOLIATA OS=Pisum sativum OX=3888 GN=UNI PE=2 SV=1;;	PF17538.3;;PF01698.17	C_LFY_FLO;;SAM_LFY	DNA Binding Domain;;Floricaula / Leafy protein SAM domain
1	Glysoja.08G019333	Puromycin-sensitive aminopeptidase isoform A [Glycine soja]	GO:0043171;;GO:0006508;;GO:0005737;;GO:0009507;;GO:0004177;;GO:0008270;;GO:0008237	biological_process;;biological_process;;cellular_component;;cellular_component;;molecular_function;;molecular_function;;molecular_function;;	BP:peptide catabolic process;;BP:proteolysis;;CC:cytoplasm;;CC:chloroplast;;MF:aminopeptidase activity;;MF:zinc ion binding;;MF:metallopeptidase activity;;	K01256	pepN	map00480	Glutathione metabolism	COG0308	E:Amino acid transport and metabolism	XP_028242581.1	puromycin-sensitive aminopeptidase-like isoform X2 [Glycine soja]	sp|Q8H0S9|PSA_ARATH;;	Puromycin-sensitive aminopeptidase OS=Arabidopsis thaliana OX=3702 GN=MPA1 PE=2 SV=1;;	PF17432.3;;PF01433.21;;PF11940.9;;PF17900.2	DUF3458_C;;Peptidase_M1;;DUF3458;;Peptidase_M1_N	Domain of unknown function;;Peptidase family M1 domain;;Domain of unknown function;;Peptidase M1 N-terminal domain
1	Glysoja.05G012924	Puromycin-sensitive aminopeptidase isoform A [Glycine soja]	GO:0043171;;GO:0006508;;GO:0005737;;GO:0009507;;GO:0004177;;GO:0008270;;GO:0008237	biological_process;;biological_process;;cellular_component;;cellular_component;;molecular_function;;molecular_function;;molecular_function;;	BP:peptide catabolic process;;BP:proteolysis;;CC:cytoplasm;;CC:chloroplast;;MF:aminopeptidase activity;;MF:zinc ion binding;;MF:metallopeptidase activity;;	K01256	pepN	map00480	Glutathione metabolism	COG0308	E:Amino acid transport and metabolism	XP_028233574.1	puromycin-sensitive aminopeptidase-like isoform X1 [Glycine soja]	sp|Q8H0S9|PSA_ARATH;;	Puromycin-sensitive aminopeptidase OS=Arabidopsis thaliana OX=3702 GN=MPA1 PE=2 SV=1;;	PF17432.3;;PF01433.21;;PF11940.9;;PF17900.2	DUF3458_C;;Peptidase_M1;;DUF3458;;Peptidase_M1_N	Domain of unknown function;;Peptidase family M1 domain;;Domain of unknown function;;Peptidase M1 N-terminal domain
1	Glysoja.06G013887	hypothetical protein D0Y65_013881 [Glycine soja]	GO:0043171;;GO:0006508;;GO:0005737;;GO:0016021;;GO:0009507;;GO:0004177;;GO:0008270;;GO:0008237	biological_process;;biological_process;;cellular_component;;cellular_component;;cellular_component;;molecular_function;;molecular_function;;molecular_function;;	BP:peptide catabolic process;;BP:proteolysis;;CC:cytoplasm;;CC:integral component of membrane;;CC:chloroplast;;MF:aminopeptidase activity;;MF:zinc ion binding;;MF:metallopeptidase activity;;	K01256	pepN	map00480	Glutathione metabolism	COG0308	E:Amino acid transport and metabolism	RZC06037.1	hypothetical protein D0Y65_013881 [Glycine soja]	sp|Q8H0S9|PSA_ARATH;;	Puromycin-sensitive aminopeptidase OS=Arabidopsis thaliana OX=3702 GN=MPA1 PE=2 SV=1;;	PF17432.3	DUF3458_C	Domain of unknown function
1	Glysoja.11G029210	Nucleolar protein 6 [Glycine soja]	GO:0006409;;GO:0006364;;GO:0032040;;GO:0034456;;GO:0005730;;GO:0032545;;GO:0003723	biological_process;;biological_process;;cellular_component;;cellular_component;;cellular_component;;cellular_component;;molecular_function;;	BP:tRNA export from nucleus;;BP:rRNA processing;;CC:small-subunit processome;;CC:UTP-C complex;;CC:nucleolus;;CC:CURI complex;;MF:RNA binding;;	K14544	UTP22, NOL6	map03008	Ribosome biogenesis in eukaryotes	ENOG410XPP9	S:Function unknown	XP_003537588.1	nucleolar protein 6 isoform X1 [Glycine max]	sp|Q6NRY2|NOL6_XENLA;;	Nucleolar protein 6 OS=Xenopus laevis OX=8355 GN=nol6 PE=2 SV=2;;	PF17406.3;;PF17405.3;;PF17404.3;;PF03813.15;;PF17403.3;;PF17407.3	Nrap_D5;;Nrap_D4;;Nrap_D3;;Nrap;;Nrap_D2;;Nrap_D6	Nrap protein PAP/OAS1-like domain 5;;Nrap protein nucleotidyltransferase domain 4;;Nrap protein domain 3;;Nrap protein domain 1;;Nrap protein PAP/OAS-like domain;;Nrap protein domain 6
1	Glysoja.01G001858	Nucleolar protein 6 [Glycine soja]	GO:0006409;;GO:0006364;;GO:0032040;;GO:0034456;;GO:0005730;;GO:0032545;;GO:0003723	biological_process;;biological_process;;cellular_component;;cellular_component;;cellular_component;;cellular_component;;molecular_function;;	BP:tRNA export from nucleus;;BP:rRNA processing;;CC:small-subunit processome;;CC:UTP-C complex;;CC:nucleolus;;CC:CURI complex;;MF:RNA binding;;	K14544	UTP22, NOL6	map03008	Ribosome biogenesis in eukaryotes	ENOG410XPP9	S:Function unknown	XP_028242329.1	nucleolar protein 6-like [Glycine soja]	sp|Q6NRY2|NOL6_XENLA;;	Nucleolar protein 6 OS=Xenopus laevis OX=8355 GN=nol6 PE=2 SV=2;;	PF17405.3;;PF17406.3;;PF17404.3;;PF17403.3;;PF03813.15;;PF17407.3	Nrap_D4;;Nrap_D5;;Nrap_D3;;Nrap_D2;;Nrap;;Nrap_D6	Nrap protein nucleotidyltransferase domain 4;;Nrap protein PAP/OAS1-like domain 5;;Nrap protein domain 3;;Nrap protein PAP/OAS-like domain;;Nrap protein domain 1;;Nrap protein domain 6
1	Glysoja.03G006647	hypothetical protein D0Y65_006644 [Glycine soja]	GO:0016021;;GO:0005886	cellular_component;;cellular_component;;	CC:integral component of membrane;;CC:plasma membrane;;	------	------	------	------	ENOG410Y91J;;COG1471	S:Function unknown;;J:Translation, ribosomal structure and biogenesis	RZC19884.1	hypothetical protein D0Y65_006644 [Glycine soja]	------	------	PF17401.3	DUF5407	Family of unknown function
1	Glysoja.17G047032	Protein disulfide-isomerase LQY1, chloroplastic isoform A [Glycine soja]	GO:0010206;;GO:0009535;;GO:0009570;;GO:0016021;;GO:0016853;;GO:0003756	biological_process;;cellular_component;;cellular_component;;cellular_component;;molecular_function;;molecular_function;;	BP:photosystem II repair;;CC:chloroplast thylakoid membrane;;CC:chloroplast stroma;;CC:integral component of membrane;;MF:isomerase activity;;MF:protein disulfide isomerase activity;;	K22520	LQY1	------	------	ENOG4111Q7U	S:Function unknown	XP_003550421.1	protein disulfide-isomerase LQY1, chloroplastic isoform X1 [Glycine max]	sp|Q8GSJ6|LQY1_ARATH;;	Protein disulfide-isomerase LQY1, chloroplastic OS=Arabidopsis thaliana OX=3702 GN=LQY1 PE=1 SV=1;;	PF17302.3;;PF00684.20	DUF5351;;DnaJ_CXXCXGXG	Family of unknown function;;DnaJ central domain
1	Glysoja.14G039476	Protein disulfide-isomerase LQY1, chloroplastic isoform A [Glycine soja]	GO:0010206;;GO:0009535;;GO:0009570;;GO:0016021;;GO:0016853;;GO:0003756	biological_process;;cellular_component;;cellular_component;;cellular_component;;molecular_function;;molecular_function;;	BP:photosystem II repair;;CC:chloroplast thylakoid membrane;;CC:chloroplast stroma;;CC:integral component of membrane;;MF:isomerase activity;;MF:protein disulfide isomerase activity;;	K22520	LQY1	------	------	ENOG4111Q7U	S:Function unknown	RZB70201.1	Protein disulfide-isomerase LQY1, chloroplastic isoform A [Glycine soja]	sp|Q8GSJ6|LQY1_ARATH;;	Protein disulfide-isomerase LQY1, chloroplastic OS=Arabidopsis thaliana OX=3702 GN=LQY1 PE=1 SV=1;;	PF17302.3	DUF5351	Family of unknown function
1	Glysoja.04G009053	Protein arginine N-methyltransferase 1.5 isoform A [Glycine soja]	GO:0006355;;GO:0034969;;GO:0005829;;GO:0005634;;GO:0016274;;GO:0008469	biological_process;;biological_process;;cellular_component;;cellular_component;;molecular_function;;molecular_function;;	BP:regulation of transcription, DNA-templated;;BP:histone arginine methylation;;CC:cytosol;;CC:nucleus;;MF:protein-arginine N-methyltransferase activity;;MF:histone-arginine N-methyltransferase activity;;	K02516	PRMT5, HSL7	map03013	RNA transport	ENOG410XNZM	S:Function unknown	XP_006578190.1	protein arginine N-methyltransferase 1.5 [Glycine max]	sp|Q8GWT4|ANM15_ARATH;;	Protein arginine N-methyltransferase 1.5 OS=Arabidopsis thaliana OX=3702 GN=PMRT15 PE=1 SV=2;;	PF17285.3;;PF05185.17;;PF17286.3;;PF02475.17	PRMT5_TIM;;PRMT5;;PRMT5_C;;Met_10	PRMT5 TIM barrel domain;;PRMT5 arginine-N-methyltransferase;;PRMT5 oligomerisation domain;;Met-10+ like-protein
1	Glysoja.06G014031	Protein arginine N-methyltransferase 1.5 [Glycine soja]	GO:0006355;;GO:0034969;;GO:0005829;;GO:0005634;;GO:0016274;;GO:0008469	biological_process;;biological_process;;cellular_component;;cellular_component;;molecular_function;;molecular_function;;	BP:regulation of transcription, DNA-templated;;BP:histone arginine methylation;;CC:cytosol;;CC:nucleus;;MF:protein-arginine N-methyltransferase activity;;MF:histone-arginine N-methyltransferase activity;;	K02516	PRMT5, HSL7	map03013	RNA transport	ENOG410XNZM	S:Function unknown	XP_028235358.1	protein arginine N-methyltransferase 1.5-like [Glycine soja]	sp|Q8GWT4|ANM15_ARATH;;	Protein arginine N-methyltransferase 1.5 OS=Arabidopsis thaliana OX=3702 GN=PMRT15 PE=1 SV=2;;	PF17285.3;;PF05185.17;;PF17286.3	PRMT5_TIM;;PRMT5;;PRMT5_C	PRMT5 TIM barrel domain;;PRMT5 arginine-N-methyltransferase;;PRMT5 oligomerisation domain
1	Glysoja.06G014169	50S ribosomal protein 6, chloroplastic isoform A [Glycine soja]	GO:0006412;;GO:0005840;;GO:0009507;;GO:0003735;;GO:0019843	biological_process;;cellular_component;;cellular_component;;molecular_function;;molecular_function;;	BP:translation;;CC:ribosome;;CC:chloroplast;;MF:structural constituent of ribosome;;MF:rRNA binding;;	K19035	PSRP6	------	------	ENOG410Y35U	S:Function unknown	XP_003526512.1	50S ribosomal protein 6, chloroplastic [Glycine max]	sp|P11892|PSRP6_PEA;;	50S ribosomal protein 6, chloroplastic OS=Pisum sativum OX=3888 GN=PSRP6 PE=3 SV=1;;	PF17257.3	DUF5323	Family of unknown function
1	Glysoja.08G020168	hypothetical protein D0Y65_020158, partial [Glycine soja]	GO:0016021;;GO:0005747	cellular_component;;cellular_component;;	CC:integral component of membrane;;CC:mitochondrial respiratory chain complex I;;	------	------	------	------	ENOG410Y5M1	S:Function unknown	RZB96220.1	hypothetical protein D0Y65_020158, partial [Glycine soja]	------	------	PF17250.3	NDUFB11	NADH-ubiquinone oxidoreductase 11 kDa subunit
1	Glysoja.05G012331	hypothetical protein D0Y65_012327 [Glycine soja]	GO:0016021;;GO:0005747	cellular_component;;cellular_component;;	CC:integral component of membrane;;CC:mitochondrial respiratory chain complex I;;	------	------	------	------	ENOG410Y5M1	S:Function unknown	RZB96220.1	hypothetical protein D0Y65_020158, partial [Glycine soja]	------	------	PF17250.3	NDUFB11	NADH-ubiquinone oxidoreductase 11 kDa subunit
1	Glysoja.14G039172	Ubiquitin carboxyl-terminal hydrolase 26 [Glycine soja]	GO:0016787;;GO:0043531	molecular_function;;molecular_function;;	MF:hydrolase activity;;MF:ADP binding;;	------	------	------	------	COG4886;;ENOG4111Y9V	S:Function unknown;;	XP_028198867.1	uncharacterized protein LOC114383396 isoform X1 [Glycine soja]	sp|Q9SCJ9|UBP26_ARATH;;	Ubiquitin carboxyl-terminal hydrolase 26 OS=Arabidopsis thaliana OX=3702 GN=UBP26 PE=1 SV=3;;	PF17246.3	CDC24_OB1	Cell division control protein 24, OB domain 1
1	Glysoja.14G038376	hypothetical protein D0Y65_038365 [Glycine soja]	GO:0006511;;GO:0016579;;GO:0004197;;GO:0016787;;GO:0004843	biological_process;;biological_process;;molecular_function;;molecular_function;;molecular_function;;	BP:ubiquitin-dependent protein catabolic process;;BP:protein deubiquitination;;MF:cysteine-type endopeptidase activity;;MF:hydrolase activity;;MF:thiol-dependent ubiquitin-specific protease activity;;	K11858	USP48	------	------	COG5077;;ENOG4111Y9V	O:Posttranslational modification, protein turnover, chaperones;;S:Function unknown	RZB68556.1	hypothetical protein D0Y65_038365 [Glycine soja]	sp|Q9SCJ9|UBP26_ARATH;;	Ubiquitin carboxyl-terminal hydrolase 26 OS=Arabidopsis thaliana OX=3702 GN=UBP26 PE=1 SV=3;;	PF17245.3;;PF17246.3	CDC24_OB2;;CDC24_OB1	Cell division control protein 24, OB domain 2;;Cell division control protein 24, OB domain 1
1	Glysoja.07G018840	hypothetical protein D0Y65_018829 [Glycine soja]	------	------	------	------	------	------	------	ENOG4111Y9V	S:Function unknown	XP_028241600.1	uncharacterized protein LOC114419968 [Glycine soja]	------	------	PF17244.3;;PF17246.3;;PF17245.3	CDC24_OB3;;CDC24_OB1;;CDC24_OB2	Cell division control protein 24, OB domain 3;;Cell division control protein 24, OB domain 1;;Cell division control protein 24, OB domain 2
1	Glysoja.17G044774	hypothetical protein D0Y65_044753 [Glycine soja]	------	------	------	------	------	------	------	ENOG4111Y9V	S:Function unknown	RZB54973.1	hypothetical protein D0Y65_044753 [Glycine soja]	------	------	PF17244.3;;PF17246.3;;PF17245.3	CDC24_OB3;;CDC24_OB1;;CDC24_OB2	Cell division control protein 24, OB domain 3;;Cell division control protein 24, OB domain 1;;Cell division control protein 24, OB domain 2
1	Glysoja.13G036682	Nuclear pore complex protein NUP160 isoform B [Glycine soja]	GO:0005643;;GO:0017056	cellular_component;;molecular_function;;	CC:nuclear pore;;MF:structural constituent of nuclear pore;;	K14303	NUP160, NUP120	map03013	RNA transport	ENOG410YYM5	U:Intracellular trafficking, secretion, and vesicular transport	XP_028196944.1	nuclear pore complex protein NUP160-like isoform X3 [Glycine soja]	sp|Q9C811|NU160_ARATH;;	Nuclear pore complex protein NUP160 OS=Arabidopsis thaliana OX=3702 GN=NUP160 PE=1 SV=2;;	PF17238.3;;PF11715.9	DUF5311;;Nup160	Family of unknown function;;Nucleoporin Nup120/160
1	Glysoja.10G026106	Nuclear pore complex protein NUP160 isoform A [Glycine soja]	GO:0005643;;GO:0017056	cellular_component;;molecular_function;;	CC:nuclear pore;;MF:structural constituent of nuclear pore;;	K14303	NUP160, NUP120	map03013	RNA transport	ENOG410YYM5	U:Intracellular trafficking, secretion, and vesicular transport	XP_028183572.1	nuclear pore complex protein NUP160-like isoform X1 [Glycine soja]	sp|Q9C811|NU160_ARATH;;	Nuclear pore complex protein NUP160 OS=Arabidopsis thaliana OX=3702 GN=NUP160 PE=1 SV=2;;	PF17238.3;;PF11715.9	DUF5311;;Nup160	Family of unknown function;;Nucleoporin Nup120/160
1	Glysoja.04G010471	hypothetical protein D0Y65_010467 [Glycine soja]	GO:0045087;;GO:0007165;;GO:0016021;;GO:0043531	biological_process;;biological_process;;cellular_component;;molecular_function;;	BP:innate immune response;;BP:signal transduction;;CC:integral component of membrane;;MF:ADP binding;;	------	------	------	------	ENOG4112BMQ	S:Function unknown	NP_001239963.1	toll/interleukin-1 receptor homology domain-containing protein [Glycine max]	sp|V9M2S5|RPV1_VITRO;;	Disease resistance protein RPV1 OS=Vitis rotundifolia OX=103349 GN=RPV1 PE=1 SV=1;;	PF17232.3	Pep1_7	Elicitor peptide 1-7
1	Glysoja.05G012677	hypothetical protein D0Y65_012672 [Glycine soja]	GO:0045087;;GO:0016021	biological_process;;cellular_component;;	BP:innate immune response;;CC:integral component of membrane;;	------	------	------	------	ENOG4111E15;;ENOG4111CUE	S:Function unknown;;	XP_028233190.1	uncharacterized protein LOC114413158 [Glycine soja]	------	------	PF17232.3	Pep1_7	Elicitor peptide 1-7
1	Glysoja.08G020537	hypothetical protein D0Y65_020528 [Glycine soja]	GO:0045087;;GO:0016021	biological_process;;cellular_component;;	BP:innate immune response;;CC:integral component of membrane;;	------	------	------	------	ENOG4111CUE;;ENOG4111E15	S:Function unknown;;	XP_006585307.1	uncharacterized protein LOC102661382 [Glycine max]	------	------	PF17232.3	Pep1_7	Elicitor peptide 1-7
1	Glysoja.06G014713	hypothetical protein D0Y65_014707 [Glycine soja]	GO:0045087;;GO:0016021	biological_process;;cellular_component;;	BP:innate immune response;;CC:integral component of membrane;;	------	------	------	------	ENOG4111CUE;;ENOG4111E15	S:Function unknown;;	XP_006581737.1	uncharacterized protein LOC100793430 isoform X2 [Glycine max]	------	------	PF17232.3	Pep1_7	Elicitor peptide 1-7
1	Glysoja.10G027783	hypothetical protein D0Y65_027772 [Glycine soja]	GO:0045087	biological_process;;	BP:innate immune response;;	------	------	------	------	------	------	NP_001235154.1	uncharacterized protein LOC100305933 [Glycine max]	------	------	PF17232.3	Pep1_7	Elicitor peptide 1-7
1	Glysoja.20G054422	hypothetical protein D0Y65_054396 [Glycine soja]	GO:0045087	biological_process;;	BP:innate immune response;;	------	------	------	------	------	------	KRG91758.1	hypothetical protein GLYMA_20G172900 [Glycine max]	------	------	PF17232.3	Pep1_7	Elicitor peptide 1-7
1	Glysoja.04G010472	hypothetical protein D0Y65_010468 [Glycine soja]	GO:0045087	biological_process;;	BP:innate immune response;;	------	------	------	------	------	------	KRH64154.1	hypothetical protein GLYMA_04G219800 [Glycine max]	------	------	PF17232.3	Pep1_7	Elicitor peptide 1-7
1	Glysoja.03G007488	putative DNA helicase MCM8 [Glycine soja]	GO:0009555;;GO:0000724;;GO:0006270;;GO:0007140;;GO:0007143;;GO:0042555;;GO:0016021;;GO:0005634;;GO:0004386;;GO:0003688;;GO:0003677;;GO:0003697;;GO:0005524	biological_process;;biological_process;;biological_process;;biological_process;;biological_process;;cellular_component;;cellular_component;;cellular_component;;molecular_function;;molecular_function;;molecular_function;;molecular_function;;molecular_function;;	BP:pollen development;;BP:double-strand break repair via homologous recombination;;BP:DNA replication initiation;;BP:male meiosis;;BP:female meiotic division;;CC:MCM complex;;CC:integral component of membrane;;CC:nucleus;;MF:helicase activity;;MF:DNA replication origin binding;;MF:DNA binding;;MF:single-stranded DNA binding;;MF:ATP binding;;	K10737	MCM8	------	------	COG1241	L:Replication, recombination and repair	RZC21238.1	putative DNA helicase MCM8 [Glycine soja]	sp|Q9SF37|MCM8_ARATH;;	Probable DNA helicase MCM8 OS=Arabidopsis thaliana OX=3702 GN=MCM8 PE=2 SV=2;;	PF17207.4	MCM_OB	MCM OB domain
1	Glysoja.U055294	DNA replication licensing factor MCM3, partial [Glycine soja]	GO:0000727;;GO:0006270;;GO:0006267;;GO:0006271;;GO:1902975;;GO:0042555;;GO:0016021;;GO:0000347;;GO:0005634;;GO:0003688;;GO:0003677;;GO:0003678;;GO:0003697;;GO:0005524	biological_process;;biological_process;;biological_process;;biological_process;;biological_process;;cellular_component;;cellular_component;;cellular_component;;cellular_component;;molecular_function;;molecular_function;;molecular_function;;molecular_function;;molecular_function;;	BP:double-strand break repair via break-induced replication;;BP:DNA replication initiation;;BP:pre-replicative complex assembly involved in nuclear cell cycle DNA replication;;BP:DNA strand elongation involved in DNA replication;;BP:mitotic DNA replication initiation;;CC:MCM complex;;CC:integral component of membrane;;CC:THO complex;;CC:nucleus;;MF:DNA replication origin binding;;MF:DNA binding;;…	K02541	MCM3	map03030	DNA replication	COG1241	L:Replication, recombination and repair	RZB41376.1	DNA replication licensing factor MCM3, partial [Glycine soja]	sp|Q9FL33|MCM3_ARATH;;	DNA replication licensing factor MCM3 OS=Arabidopsis thaliana OX=3702 GN=MCM3 PE=1 SV=1;;	PF17207.4	MCM_OB	MCM OB domain
1	Glysoja.05G013093	putative protein C3F10.06c isoform A [Glycine soja]	GO:0019988;;GO:0043399;;GO:0016763	biological_process;;molecular_function;;molecular_function;;	BP:charged-tRNA amino acid modification;;MF:tRNA A64-2'-O-ribosylphosphate transferase activity;;MF:transferase activity, transferring pentosyl groups;;	K15463	RIT1	------	------	ENOG410ZJFF	S:Function unknown	XP_003524405.1	uncharacterized protein C3F10.06c isoform X1 [Glycine max]	sp|Q10181|YAW6_SCHPO;;	Uncharacterized protein C3F10.06c OS=Schizosaccharomyces pombe;;	PF17184.5;;PF04179.13;;PF00782.21	Rit1_C;;Init_tRNA_PT;;DSPc	Rit1 N-terminal domain;;Rit1 DUSP-like domain;;Dual specificity phosphatase, catalytic domain
1	Glysoja.17G045972	EPIDERMAL PATTERNING FACTOR-like protein 2 [Glycine soja]	GO:0010374;;GO:0010052;;GO:0016021	biological_process;;biological_process;;cellular_component;;	BP:stomatal complex development;;BP:guard cell differentiation;;CC:integral component of membrane;;	------	------	------	------	ENOG410YZE3	S:Function unknown	NP_001238229.1	uncharacterized protein LOC100306142 [Glycine max]	sp|Q9T068|EPFL2_ARATH;;	EPIDERMAL PATTERNING FACTOR-like protein 2 OS=Arabidopsis thaliana OX=3702 GN=EPFL2 PE=2 SV=1;;	PF17181.5	EPF	Epidermal patterning factor proteins
1	Glysoja.08G021206	hypothetical protein D0Y65_021197 [Glycine soja]	GO:0010374;;GO:0010052;;GO:0016021	biological_process;;biological_process;;cellular_component;;	BP:stomatal complex development;;BP:guard cell differentiation;;CC:integral component of membrane;;	------	------	------	------	ENOG4111DSG	S:Function unknown	XP_006585629.1	EPIDERMAL PATTERNING FACTOR-like protein 8 [Glycine max]	sp|Q9T068|EPFL2_ARATH;;	EPIDERMAL PATTERNING FACTOR-like protein 2 OS=Arabidopsis thaliana OX=3702 GN=EPFL2 PE=2 SV=1;;	PF17181.5	EPF	Epidermal patterning factor proteins
1	Glysoja.06G014164	EPIDERMAL PATTERNING FACTOR-like protein 2 isoform B [Glycine soja]	GO:0010374;;GO:0010052;;GO:0016021;;GO:0016787	biological_process;;biological_process;;cellular_component;;molecular_function;;	BP:stomatal complex development;;BP:guard cell differentiation;;CC:integral component of membrane;;MF:hydrolase activity;;	------	------	------	------	ENOG410YZE3	S:Function unknown	RZC06549.1	EPIDERMAL PATTERNING FACTOR-like protein 2 isoform B [Glycine soja]	sp|Q9T068|EPFL2_ARATH;;	EPIDERMAL PATTERNING FACTOR-like protein 2 OS=Arabidopsis thaliana OX=3702 GN=EPFL2 PE=2 SV=1;;	PF17181.5	EPF	Epidermal patterning factor proteins
1	Glysoja.11G028977	EPIDERMAL PATTERNING FACTOR-like protein 2 isoform A [Glycine soja]	GO:0010374;;GO:0010052;;GO:0016021	biological_process;;biological_process;;cellular_component;;	BP:stomatal complex development;;BP:guard cell differentiation;;CC:integral component of membrane;;	------	------	------	------	ENOG410YZE3	S:Function unknown	RZB78331.1	EPIDERMAL PATTERNING FACTOR-like protein 2 isoform A [Glycine soja]	sp|Q9T068|EPFL2_ARATH;;	EPIDERMAL PATTERNING FACTOR-like protein 2 OS=Arabidopsis thaliana OX=3702 GN=EPFL2 PE=2 SV=1;;	PF17181.5	EPF	Epidermal patterning factor proteins
1	Glysoja.04G009180	EPIDERMAL PATTERNING FACTOR-like protein 2 isoform A [Glycine soja]	GO:0010374;;GO:0010052;;GO:0016021;;GO:0016787	biological_process;;biological_process;;cellular_component;;molecular_function;;	BP:stomatal complex development;;BP:guard cell differentiation;;CC:integral component of membrane;;MF:hydrolase activity;;	------	------	------	------	ENOG410YZE3	S:Function unknown	XP_028227012.1	EPIDERMAL PATTERNING FACTOR-like protein 2 [Glycine soja]	sp|Q9T068|EPFL2_ARATH;;	EPIDERMAL PATTERNING FACTOR-like protein 2 OS=Arabidopsis thaliana OX=3702 GN=EPFL2 PE=2 SV=1;;	PF17181.5	EPF	Epidermal patterning factor proteins
1	Glysoja.05G011960	EPIDERMAL PATTERNING FACTOR-like protein 2 [Glycine soja]	GO:0010374;;GO:0010052;;GO:0016021	biological_process;;biological_process;;cellular_component;;	BP:stomatal complex development;;BP:guard cell differentiation;;CC:integral component of membrane;;	------	------	------	------	ENOG410YZE3	S:Function unknown	XP_003524705.1	EPIDERMAL PATTERNING FACTOR-like protein 2 [Glycine max]	sp|Q9T068|EPFL2_ARATH;;	EPIDERMAL PATTERNING FACTOR-like protein 2 OS=Arabidopsis thaliana OX=3702 GN=EPFL2 PE=2 SV=1;;	PF17181.5	EPF	Epidermal patterning factor proteins
1	Glysoja.01G002064	EPIDERMAL PATTERNING FACTOR-like protein 2 [Glycine soja]	GO:0010374;;GO:0010052;;GO:0016021	biological_process;;biological_process;;cellular_component;;	BP:stomatal complex development;;BP:guard cell differentiation;;CC:integral component of membrane;;	------	------	------	------	ENOG410YZE3	S:Function unknown	XP_003517366.1	EPIDERMAL PATTERNING FACTOR-like protein 2 [Glycine max]	sp|Q9T068|EPFL2_ARATH;;	EPIDERMAL PATTERNING FACTOR-like protein 2 OS=Arabidopsis thaliana OX=3702 GN=EPFL2 PE=2 SV=1;;	PF17181.5	EPF	Epidermal patterning factor proteins
1	Glysoja.20G054192	EPIDERMAL PATTERNING FACTOR-like protein 4 [Glycine soja]	GO:0010374;;GO:0010052	biological_process;;biological_process;;	BP:stomatal complex development;;BP:guard cell differentiation;;	------	------	------	------	ENOG410Z0UY	S:Function unknown	XP_003556067.1	EPIDERMAL PATTERNING FACTOR-like protein 5 [Glycine max]	sp|Q9LUH9|EPFL5_ARATH;;	EPIDERMAL PATTERNING FACTOR-like protein 5 OS=Arabidopsis thaliana OX=3702 GN=EPFL5 PE=1 SV=1;;	PF17181.5	EPF	Epidermal patterning factor proteins
1	Glysoja.10G028027	EPIDERMAL PATTERNING FACTOR-like protein 4 [Glycine soja]	GO:0010374;;GO:0010052	biological_process;;biological_process;;	BP:stomatal complex development;;BP:guard cell differentiation;;	------	------	------	------	ENOG410Z0UY	S:Function unknown	XP_003536515.1	EPIDERMAL PATTERNING FACTOR-like protein 5 [Glycine max]	sp|Q9LUH9|EPFL5_ARATH;;	EPIDERMAL PATTERNING FACTOR-like protein 5 OS=Arabidopsis thaliana OX=3702 GN=EPFL5 PE=1 SV=1;;	PF17181.5	EPF	Epidermal patterning factor proteins
1	Glysoja.08G020470	EPIDERMAL PATTERNING FACTOR-like protein 1 [Glycine soja]	GO:0010374;;GO:0010052	biological_process;;biological_process;;	BP:stomatal complex development;;BP:guard cell differentiation;;	------	------	------	------	ENOG410Z50T	S:Function unknown	NP_001237692.1	uncharacterized protein LOC100306366 precursor [Glycine max]	sp|Q9LFT5|EPFL1_ARATH;;	EPIDERMAL PATTERNING FACTOR-like protein 1 OS=Arabidopsis thaliana OX=3702 GN=EPFL1 PE=1 SV=1;;	PF17181.5	EPF	Epidermal patterning factor proteins
1	Glysoja.05G012611	EPIDERMAL PATTERNING FACTOR-like protein 1 [Glycine soja]	GO:0010374;;GO:0010052;;GO:0016021	biological_process;;biological_process;;cellular_component;;	BP:stomatal complex development;;BP:guard cell differentiation;;CC:integral component of membrane;;	------	------	------	------	ENOG410Z50T	S:Function unknown	XP_003525048.1	EPIDERMAL PATTERNING FACTOR-like protein 1 [Glycine max]	sp|Q9LFT5|EPFL1_ARATH;;	EPIDERMAL PATTERNING FACTOR-like protein 1 OS=Arabidopsis thaliana OX=3702 GN=EPFL1 PE=1 SV=1;;	PF17181.5	EPF	Epidermal patterning factor proteins
1	Glysoja.12G034990	Protein EPIDERMAL PATTERNING FACTOR 1 isoform A [Glycine soja]	GO:0010374;;GO:0010052;;GO:0016021	biological_process;;biological_process;;cellular_component;;	BP:stomatal complex development;;BP:guard cell differentiation;;CC:integral component of membrane;;	K20729	EPF1_2	map04016	MAPK signaling pathway - plant	ENOG410YU6S	S:Function unknown	XP_028192592.1	protein EPIDERMAL PATTERNING FACTOR 1-like isoform X1 [Glycine soja]	sp|Q8S8I4|EPF1_ARATH;;	Protein EPIDERMAL PATTERNING FACTOR 1 OS=Arabidopsis thaliana OX=3702 GN=EPF1 PE=1 SV=1;;	PF17181.5	EPF	Epidermal patterning factor proteins
1	Glysoja.11G032203	Protein EPIDERMAL PATTERNING FACTOR 1 [Glycine soja]	GO:0010374;;GO:0010052;;GO:0016021	biological_process;;biological_process;;cellular_component;;	BP:stomatal complex development;;BP:guard cell differentiation;;CC:integral component of membrane;;	K20729	EPF1_2	map04016	MAPK signaling pathway - plant	ENOG410YU6S	S:Function unknown	XP_006594859.1	protein EPIDERMAL PATTERNING FACTOR 1 isoform X1 [Glycine max]	sp|Q8S8I4|EPF1_ARATH;;	Protein EPIDERMAL PATTERNING FACTOR 1 OS=Arabidopsis thaliana OX=3702 GN=EPF1 PE=1 SV=1;;	PF17181.5	EPF	Epidermal patterning factor proteins
1	Glysoja.06G015691	Protein EPIDERMAL PATTERNING FACTOR 1 [Glycine soja]	GO:0015031;;GO:0010374;;GO:0010052	biological_process;;biological_process;;biological_process;;	BP:protein transport;;BP:stomatal complex development;;BP:guard cell differentiation;;	K20729	EPF1_2	map04016	MAPK signaling pathway - plant	ENOG410YU6S	S:Function unknown	RZC09055.1	Protein EPIDERMAL PATTERNING FACTOR 1 [Glycine soja]	sp|Q8S8I4|EPF1_ARATH;;	Protein EPIDERMAL PATTERNING FACTOR 1 OS=Arabidopsis thaliana OX=3702 GN=EPF1 PE=1 SV=1;;	PF17181.5	EPF	Epidermal patterning factor proteins
1	Glysoja.12G034451	Protein EPIDERMAL PATTERNING FACTOR 1 isoform A [Glycine soja]	GO:0015031;;GO:0010374;;GO:0010375;;GO:2000122;;GO:0010052	biological_process;;biological_process;;biological_process;;biological_process;;biological_process;;	BP:protein transport;;BP:stomatal complex development;;BP:stomatal complex patterning;;BP:negative regulation of stomatal complex development;;BP:guard cell differentiation;;	K20729	EPF1_2	map04016	MAPK signaling pathway - plant	ENOG410YU6S	S:Function unknown	KRH26061.1	hypothetical protein GLYMA_12G149500 [Glycine max]	sp|Q8S8I4|EPF1_ARATH;;	Protein EPIDERMAL PATTERNING FACTOR 1 OS=Arabidopsis thaliana OX=3702 GN=EPF1 PE=1 SV=1;;	PF17181.5	EPF	Epidermal patterning factor proteins
1	Glysoja.08G020790	Protein EPIDERMAL PATTERNING FACTOR 2 [Glycine soja]	GO:0010374;;GO:0010052;;GO:0016021	biological_process;;biological_process;;cellular_component;;	BP:stomatal complex development;;BP:guard cell differentiation;;CC:integral component of membrane;;	K20729	EPF1_2	map04016	MAPK signaling pathway - plant	ENOG410YU6S	S:Function unknown	NP_001241233.1	uncharacterized protein LOC100800695 [Glycine max]	sp|Q8LC53|EPF2_ARATH;;	Protein EPIDERMAL PATTERNING FACTOR 2 OS=Arabidopsis thaliana OX=3702 GN=EPF2 PE=1 SV=1;;	PF17181.5	EPF	Epidermal patterning factor proteins
1	Glysoja.15G042094	Protein EPIDERMAL PATTERNING FACTOR 2 [Glycine soja]	GO:0010374;;GO:0010052;;GO:0016021	biological_process;;biological_process;;cellular_component;;	BP:stomatal complex development;;BP:guard cell differentiation;;CC:integral component of membrane;;	K20729	EPF1_2	map04016	MAPK signaling pathway - plant	ENOG410YU6S;;ENOG410XT49	S:Function unknown;;	XP_006598213.1	protein EPIDERMAL PATTERNING FACTOR 2 [Glycine max]	sp|Q8LC53|EPF2_ARATH;;	Protein EPIDERMAL PATTERNING FACTOR 2 OS=Arabidopsis thaliana OX=3702 GN=EPF2 PE=1 SV=1;;	PF17181.5	EPF	Epidermal patterning factor proteins
1	Glysoja.02G004864	EPIDERMAL PATTERNING FACTOR-like protein 6 isoform B [Glycine soja]	GO:0010374;;GO:0010052;;GO:0016021	biological_process;;biological_process;;cellular_component;;	BP:stomatal complex development;;BP:guard cell differentiation;;CC:integral component of membrane;;	------	------	------	------	ENOG410Z4SM	S:Function unknown	XP_003519287.1	uncharacterized protein LOC100814100 isoform X1 [Glycine max]	sp|Q1PEY6|EPFL6_ARATH;;	EPIDERMAL PATTERNING FACTOR-like protein 6 OS=Arabidopsis thaliana OX=3702 GN=EPFL6 PE=1 SV=1;;	PF17181.5	EPF	Epidermal patterning factor proteins
1	Glysoja.18G047625	EPIDERMAL PATTERNING FACTOR-like protein 6 [Glycine soja]	GO:0010374;;GO:0010052;;GO:0016021	biological_process;;biological_process;;cellular_component;;	BP:stomatal complex development;;BP:guard cell differentiation;;CC:integral component of membrane;;	------	------	------	------	ENOG410Z4SM	S:Function unknown	XP_003553221.1	polygalacturonase [Glycine max]	sp|Q1PEY6|EPFL6_ARATH;;	EPIDERMAL PATTERNING FACTOR-like protein 6 OS=Arabidopsis thaliana OX=3702 GN=EPFL6 PE=1 SV=1;;	PF17181.5	EPF	Epidermal patterning factor proteins
1	Glysoja.11G030437	EPIDERMAL PATTERNING FACTOR-like protein 6 [Glycine soja]	GO:0010374;;GO:0010052;;GO:0016021	biological_process;;biological_process;;cellular_component;;	BP:stomatal complex development;;BP:guard cell differentiation;;CC:integral component of membrane;;	------	------	------	------	ENOG410Z4SM	S:Function unknown	XP_006579997.1	polygalacturonase [Glycine max]	sp|Q1PEY6|EPFL6_ARATH;;	EPIDERMAL PATTERNING FACTOR-like protein 6 OS=Arabidopsis thaliana OX=3702 GN=EPFL6 PE=1 SV=1;;	PF17181.5	EPF	Epidermal patterning factor proteins
1	Glysoja.14G039333	hypothetical protein D0Y65_039319 [Glycine soja]	GO:0010374;;GO:0010052;;GO:0016021	biological_process;;biological_process;;cellular_component;;	BP:stomatal complex development;;BP:guard cell differentiation;;CC:integral component of membrane;;	------	------	------	------	ENOG410Z4SM	S:Function unknown	RZB69942.1	hypothetical protein D0Y65_039319 [Glycine soja]	sp|Q1PEY6|EPFL6_ARATH;;	EPIDERMAL PATTERNING FACTOR-like protein 6 OS=Arabidopsis thaliana OX=3702 GN=EPFL6 PE=1 SV=1;;	PF17181.5	EPF	Epidermal patterning factor proteins
1	Glysoja.02G004862	hypothetical protein D0Y65_004859 [Glycine soja]	GO:0010374;;GO:0010052;;GO:0016021	biological_process;;biological_process;;cellular_component;;	BP:stomatal complex development;;BP:guard cell differentiation;;CC:integral component of membrane;;	------	------	------	------	ENOG410Z4SM	S:Function unknown	RZC26398.1	hypothetical protein D0Y65_004859 [Glycine soja]	sp|Q1PEY6|EPFL6_ARATH;;	EPIDERMAL PATTERNING FACTOR-like protein 6 OS=Arabidopsis thaliana OX=3702 GN=EPFL6 PE=1 SV=1;;	PF17181.5	EPF	Epidermal patterning factor proteins
1	Glysoja.14G039335	EPIDERMAL PATTERNING FACTOR-like protein 6 isoform A [Glycine soja]	GO:0010374;;GO:0010052;;GO:0016021	biological_process;;biological_process;;cellular_component;;	BP:stomatal complex development;;BP:guard cell differentiation;;CC:integral component of membrane;;	------	------	------	------	ENOG410Z4SM	S:Function unknown	XP_028199694.1	EPIDERMAL PATTERNING FACTOR-like protein 6 [Glycine soja]	sp|Q1PEY6|EPFL6_ARATH;;	EPIDERMAL PATTERNING FACTOR-like protein 6 OS=Arabidopsis thaliana OX=3702 GN=EPFL6 PE=1 SV=1;;	PF17181.5	EPF	Epidermal patterning factor proteins
1	Glysoja.10G026985	EPIDERMAL PATTERNING FACTOR-like protein 6 [Glycine soja]	GO:0010374;;GO:0010052;;GO:0005634;;GO:0016021;;GO:0003700;;GO:0003677	biological_process;;biological_process;;cellular_component;;cellular_component;;molecular_function;;molecular_function;;	BP:stomatal complex development;;BP:guard cell differentiation;;CC:nucleus;;CC:integral component of membrane;;MF:transcription factor activity, sequence-specific DNA binding;;MF:DNA binding;;	------	------	------	------	ENOG410Z4SM	S:Function unknown	RZB87067.1	EPIDERMAL PATTERNING FACTOR-like protein 6 [Glycine soja]	sp|Q1PEY6|EPFL6_ARATH;;	EPIDERMAL PATTERNING FACTOR-like protein 6 OS=Arabidopsis thaliana OX=3702 GN=EPFL6 PE=1 SV=1;;	PF17181.5	EPF	Epidermal patterning factor proteins
1	Glysoja.01G002501	EPIDERMAL PATTERNING FACTOR-like protein 8 [Glycine soja]	GO:0010374;;GO:0005975;;GO:0010052;;GO:0016021;;GO:0004553	biological_process;;biological_process;;biological_process;;cellular_component;;molecular_function;;	BP:stomatal complex development;;BP:carbohydrate metabolic process;;BP:guard cell differentiation;;CC:integral component of membrane;;MF:hydrolase activity, hydrolyzing O-glycosyl compounds;;	------	------	------	------	COG1472;;ENOG410Z0UY	G:Carbohydrate transport and metabolism;;S:Function unknown	KRH77934.1	hypothetical protein GLYMA_01G242700 [Glycine max]	sp|Q1G3V9|EPFL8_ARATH;;	EPIDERMAL PATTERNING FACTOR-like protein 8 OS=Arabidopsis thaliana OX=3702 GN=EPFL8 PE=1 SV=1;;	PF17181.5	EPF	Epidermal patterning factor proteins
1	Glysoja.11G028568	hypothetical protein D0Y65_028555 [Glycine soja]	GO:0010374;;GO:0010052;;GO:0016021	biological_process;;biological_process;;cellular_component;;	BP:stomatal complex development;;BP:guard cell differentiation;;CC:integral component of membrane;;	------	------	------	------	COG1472;;ENOG410Z0UY	G:Carbohydrate transport and metabolism;;S:Function unknown	RZB77558.1	hypothetical protein D0Y65_028555 [Glycine soja]	sp|Q1G3V9|EPFL8_ARATH;;	EPIDERMAL PATTERNING FACTOR-like protein 8 OS=Arabidopsis thaliana OX=3702 GN=EPFL8 PE=1 SV=1;;	PF17181.5	EPF	Epidermal patterning factor proteins
1	Glysoja.17G045559	hypothetical protein D0Y65_045538 [Glycine soja]	GO:0010374;;GO:0016021	biological_process;;cellular_component;;	BP:stomatal complex development;;CC:integral component of membrane;;	------	------	------	------	ENOG4111DSG	S:Function unknown	XP_025982303.1	EPIDERMAL PATTERNING FACTOR-like protein 8 isoform X1 [Glycine max]	sp|Q1G3V9|EPFL8_ARATH;;	EPIDERMAL PATTERNING FACTOR-like protein 8 OS=Arabidopsis thaliana OX=3702 GN=EPFL8 PE=1 SV=1;;	PF17181.5	EPF	Epidermal patterning factor proteins
1	Glysoja.15G039616	EPIDERMAL PATTERNING FACTOR-like protein 8 [Glycine soja]	GO:0010374;;GO:0010052;;GO:0016021	biological_process;;biological_process;;cellular_component;;	BP:stomatal complex development;;BP:guard cell differentiation;;CC:integral component of membrane;;	------	------	------	------	ENOG4111DSG	S:Function unknown	XP_006597120.1	EPIDERMAL PATTERNING FACTOR-like protein 8 [Glycine max]	sp|Q1G3V9|EPFL8_ARATH;;	EPIDERMAL PATTERNING FACTOR-like protein 8 OS=Arabidopsis thaliana OX=3702 GN=EPFL8 PE=1 SV=1;;	PF17181.5	EPF	Epidermal patterning factor proteins
1	Glysoja.09G023374	EPIDERMAL PATTERNING FACTOR-like protein 3 [Glycine soja]	GO:0010374;;GO:0010052	biological_process;;biological_process;;	BP:stomatal complex development;;BP:guard cell differentiation;;	------	------	------	------	ENOG410ZBMI	S:Function unknown	XP_006587020.1	uncharacterized protein LOC102663244 [Glycine max]	sp|C4B8C4|EPFL3_ARATH;;	EPIDERMAL PATTERNING FACTOR-like protein 3 OS=Arabidopsis thaliana OX=3702 GN=EPFL3 PE=1 SV=1;;	PF17181.5	EPF	Epidermal patterning factor proteins
1	Glysoja.07G016530	EPIDERMAL PATTERNING FACTOR-like protein 3 [Glycine soja]	GO:0010374;;GO:0010052	biological_process;;biological_process;;	BP:stomatal complex development;;BP:guard cell differentiation;;	------	------	------	------	ENOG410ZBMI	S:Function unknown	XP_003529723.1	polygalacturonase [Glycine max]	sp|C4B8C4|EPFL3_ARATH;;	EPIDERMAL PATTERNING FACTOR-like protein 3 OS=Arabidopsis thaliana OX=3702 GN=EPFL3 PE=1 SV=1;;	PF17181.5	EPF	Epidermal patterning factor proteins
1	Glysoja.11G032694	EPIDERMAL PATTERNING FACTOR-like protein 3 [Glycine soja]	GO:0010374;;GO:0010052	biological_process;;biological_process;;	BP:stomatal complex development;;BP:guard cell differentiation;;	------	------	------	------	ENOG410ZBMI	S:Function unknown	XP_006595093.1	EPIDERMAL PATTERNING FACTOR-like protein 3 isoform X1 [Glycine max]	sp|C4B8C4|EPFL3_ARATH;;	EPIDERMAL PATTERNING FACTOR-like protein 3 OS=Arabidopsis thaliana OX=3702 GN=EPFL3 PE=1 SV=1;;	PF17181.5	EPF	Epidermal patterning factor proteins
1	Glysoja.08G021007	EPIDERMAL PATTERNING FACTOR-like protein 3 [Glycine soja]	GO:0010374;;GO:0010052	biological_process;;biological_process;;	BP:stomatal complex development;;BP:guard cell differentiation;;	------	------	------	------	ENOG410ZBMI	S:Function unknown	XP_006585513.1	EPIDERMAL PATTERNING FACTOR-like protein 2 [Glycine max]	sp|C4B8C4|EPFL3_ARATH;;	EPIDERMAL PATTERNING FACTOR-like protein 3 OS=Arabidopsis thaliana OX=3702 GN=EPFL3 PE=1 SV=1;;	PF17181.5	EPF	Epidermal patterning factor proteins
1	Glysoja.17G046866	Proteinaceous RNase P 1, chloroplastic/mitochondrial isoform A [Glycine soja]	GO:0001682;;GO:0005634;;GO:0004526	biological_process;;cellular_component;;molecular_function;;	BP:tRNA 5'-leader removal;;CC:nucleus;;MF:ribonuclease P activity;;	K18213	PRORP	map03013	RNA transport	COG0534	V:Defense mechanisms	XP_003549390.1	proteinaceous RNase P 1, chloroplastic/mitochondrial [Glycine max]	sp|Q66GI4|PRRP1_ARATH;;	Proteinaceous RNase P 1, chloroplastic/mitochondrial OS=Arabidopsis thaliana OX=3702 GN=PRORP1 PE=1 SV=1;;	PF17177.5;;PF16953.6;;PF13812.7;;PF11977.9	PPR_long;;PRORP;;PPR_3;;RNase_Zc3h12a	Pentacotripeptide-repeat region of PRORP;;Protein-only RNase P;;Pentatricopeptide repeat domain;;Zc3h12a-like Ribonuclease NYN domain
1	Glysoja.14G038079	Proteinaceous RNase P 1, chloroplastic/mitochondrial [Glycine soja]	GO:0001682;;GO:0005634;;GO:0004526	biological_process;;cellular_component;;molecular_function;;	BP:tRNA 5'-leader removal;;CC:nucleus;;MF:ribonuclease P activity;;	K18213	PRORP	map03013	RNA transport	COG0534	V:Defense mechanisms	XP_003545320.2	proteinaceous RNase P 1, chloroplastic/mitochondrial [Glycine max]	sp|Q66GI4|PRRP1_ARATH;;	Proteinaceous RNase P 1, chloroplastic/mitochondrial OS=Arabidopsis thaliana OX=3702 GN=PRORP1 PE=1 SV=1;;	PF17177.5;;PF16953.6;;PF13812.7;;PF11977.9	PPR_long;;PRORP;;PPR_3;;RNase_Zc3h12a	Pentacotripeptide-repeat region of PRORP;;Protein-only RNase P;;Pentatricopeptide repeat domain;;Zc3h12a-like Ribonuclease NYN domain
1	Glysoja.11G032379	Proteinaceous RNase P 3 isoform C [Glycine soja]	GO:0001682;;GO:0005634;;GO:0004526	biological_process;;cellular_component;;molecular_function;;	BP:tRNA 5'-leader removal;;CC:nucleus;;MF:ribonuclease P activity;;	K18213	PRORP	map03013	RNA transport	COG0534	V:Defense mechanisms	RZB83833.1	Proteinaceous RNase P 3 isoform C [Glycine soja]	sp|Q680B9|PRRP2_ARATH;;	Proteinaceous RNase P 2 OS=Arabidopsis thaliana OX=3702 GN=PRORP2 PE=1 SV=1;;	PF17177.5;;PF16953.6;;PF11977.9	PPR_long;;PRORP;;RNase_Zc3h12a	Pentacotripeptide-repeat region of PRORP;;Protein-only RNase P;;Zc3h12a-like Ribonuclease NYN domain
1	Glysoja.12G034800	Proteinaceous RNase P 3 isoform A [Glycine soja]	GO:0001682;;GO:0005634;;GO:0004526	biological_process;;cellular_component;;molecular_function;;	BP:tRNA 5'-leader removal;;CC:nucleus;;MF:ribonuclease P activity;;	K18213	PRORP	map03013	RNA transport	COG0534	V:Defense mechanisms	XP_028195332.1	proteinaceous RNase P 2-like [Glycine soja]	sp|Q680B9|PRRP2_ARATH;;	Proteinaceous RNase P 2 OS=Arabidopsis thaliana OX=3702 GN=PRORP2 PE=1 SV=1;;	PF17177.5;;PF16953.6;;PF11977.9	PPR_long;;PRORP;;RNase_Zc3h12a	Pentacotripeptide-repeat region of PRORP;;Protein-only RNase P;;Zc3h12a-like Ribonuclease NYN domain
1	Glysoja.17G045043	Mitochondrial outer membrane import complex protein METAXIN [Glycine soja]	GO:0001401;;GO:0016021	cellular_component;;cellular_component;;	CC:mitochondrial sorting and assembly machinery complex;;CC:integral component of membrane;;	K17776	MTX	------	------	ENOG41100SS;;ENOG410XY7W	U:Intracellular trafficking, secretion, and vesicular transport;;O:Posttranslational modification, protein turnover, chaperones	XP_028209296.1	mitochondrial outer membrane import complex protein METAXIN-like [Glycine soja]	sp|O64471|MTX_ARATH;;	Mitochondrial outer membrane import complex protein METAXIN OS=Arabidopsis thaliana OX=3702 GN=MTX1 PE=1 SV=1;;	PF17172.5;;PF17171.5;;PF10568.10;;PF13410.7	GST_N_4;;GST_C_6;;Tom37;;GST_C_2	Glutathione S-transferase N-terminal domain;;Glutathione S-transferase, C-terminal domain;;Outer mitochondrial membrane transport complex protein;;Glutathione S-transferase, C-terminal domain
1	Glysoja.13G036256	Mitochondrial outer membrane import complex protein METAXIN isoform B [Glycine soja]	GO:0001401;;GO:0016021	cellular_component;;cellular_component;;	CC:mitochondrial sorting and assembly machinery complex;;CC:integral component of membrane;;	K17776	MTX	------	------	ENOG41100SS;;ENOG410XY7W	U:Intracellular trafficking, secretion, and vesicular transport;;O:Posttranslational modification, protein turnover, chaperones	RZB71711.1	Mitochondrial outer membrane import complex protein METAXIN isoform B [Glycine soja]	sp|O64471|MTX_ARATH;;	Mitochondrial outer membrane import complex protein METAXIN OS=Arabidopsis thaliana OX=3702 GN=MTX1 PE=1 SV=1;;	PF17172.5;;PF17171.5	GST_N_4;;GST_C_6	Glutathione S-transferase N-terminal domain;;Glutathione S-transferase, C-terminal domain
1	Glysoja.15G041112	Mitochondrial outer membrane import complex protein METAXIN isoform B [Glycine soja]	GO:0016021	cellular_component;;	CC:integral component of membrane;;	K17776	MTX	------	------	ENOG41100SS	U:Intracellular trafficking, secretion, and vesicular transport	XP_003546422.1	mitochondrial outer membrane import complex protein METAXIN [Glycine max]	sp|O64471|MTX_ARATH;;	Mitochondrial outer membrane import complex protein METAXIN OS=Arabidopsis thaliana OX=3702 GN=MTX1 PE=1 SV=1;;	PF17171.5;;PF17172.5;;PF10568.10	GST_C_6;;GST_N_4;;Tom37	Glutathione S-transferase, C-terminal domain;;Glutathione S-transferase N-terminal domain;;Outer mitochondrial membrane transport complex protein
1	Glysoja.09G023301	Mitochondrial outer membrane import complex protein METAXIN [Glycine soja]	GO:0016021	cellular_component;;	CC:integral component of membrane;;	K17776	MTX	------	------	ENOG41100SS;;ENOG410XY7W	U:Intracellular trafficking, secretion, and vesicular transport;;O:Posttranslational modification, protein turnover, chaperones	NP_001239912.1	uncharacterized protein LOC100811573 [Glycine max]	sp|O64471|MTX_ARATH;;	Mitochondrial outer membrane import complex protein METAXIN OS=Arabidopsis thaliana OX=3702 GN=MTX1 PE=1 SV=1;;	PF17171.5;;PF17172.5	GST_C_6;;GST_N_4	Glutathione S-transferase, C-terminal domain;;Glutathione S-transferase N-terminal domain
1	Glysoja.05G012899	RNA-binding protein NOB1 isoform A [Glycine soja]	GO:0009553;;GO:0009555;;GO:0042274;;GO:0030490;;GO:0000469;;GO:0005737;;GO:0030688;;GO:0005654;;GO:0005634;;GO:0004521;;GO:0046872	biological_process;;biological_process;;biological_process;;biological_process;;biological_process;;cellular_component;;cellular_component;;cellular_component;;cellular_component;;molecular_function;;molecular_function;;	BP:embryo sac development;;BP:pollen development;;BP:ribosomal small subunit biogenesis;;BP:maturation of SSU-rRNA;;BP:cleavage involved in rRNA processing;;CC:cytoplasm;;CC:preribosome, small subunit precursor;;CC:nucleoplasm;;CC:nucleus;;MF:endoribonuclease activity;;MF:metal ion binding;;	K11883	NOB1	map03008	Ribosome biogenesis in eukaryotes	COG1439	S:Function unknown	XP_028233518.1	RNA-binding protein NOB1-like [Glycine soja]	sp|Q9FLL1|NOB1_ARATH;;	RNA-binding NOB1-like protein OS=Arabidopsis thaliana OX=3702 GN=NOB1 PE=1 SV=1;;	PF17146.5;;PF08772.12	PIN_6;;NOB1_Zn_bind	PIN domain of ribonuclease;;Nin one binding
1	Glysoja.08G019306	RNA-binding protein NOB1 isoform A [Glycine soja]	GO:0009553;;GO:0009555;;GO:0042274;;GO:0030490;;GO:0000469;;GO:0005737;;GO:0030688;;GO:0005654;;GO:0005634;;GO:0004521;;GO:0046872	biological_process;;biological_process;;biological_process;;biological_process;;biological_process;;cellular_component;;cellular_component;;cellular_component;;cellular_component;;molecular_function;;molecular_function;;	BP:embryo sac development;;BP:pollen development;;BP:ribosomal small subunit biogenesis;;BP:maturation of SSU-rRNA;;BP:cleavage involved in rRNA processing;;CC:cytoplasm;;CC:preribosome, small subunit precursor;;CC:nucleoplasm;;CC:nucleus;;MF:endoribonuclease activity;;MF:metal ion binding;;	K11883	NOB1	map03008	Ribosome biogenesis in eukaryotes	COG1439	S:Function unknown	XP_003532674.1	20S-pre-rRNA D-site endonuclease nob1 [Glycine max]	sp|Q9FLL1|NOB1_ARATH;;	RNA-binding NOB1-like protein OS=Arabidopsis thaliana OX=3702 GN=NOB1 PE=1 SV=1;;	PF17146.5;;PF08772.12	PIN_6;;NOB1_Zn_bind	PIN domain of ribonuclease;;Nin one binding
1	Glysoja.11G032026	60S ribosomal protein L5 [Glycine soja]	GO:0006412;;GO:0000027;;GO:0005840;;GO:0022625;;GO:0016021;;GO:0008097;;GO:0003735;;GO:0003723	biological_process;;biological_process;;cellular_component;;cellular_component;;cellular_component;;molecular_function;;molecular_function;;molecular_function;;	BP:translation;;BP:ribosomal large subunit assembly;;CC:ribosome;;CC:cytosolic large ribosomal subunit;;CC:integral component of membrane;;MF:5S rRNA binding;;MF:structural constituent of ribosome;;MF:RNA binding;;	K02932	RP-L5e, RPL5	map03010	Ribosome	COG0256	J:Translation, ribosomal structure and biogenesis	XP_028191115.1	60S ribosomal protein L5-like [Glycine soja]	sp|Q6UNT2|RL5_CUCSA;;	60S ribosomal protein L5 OS=Cucumis sativus OX=3659 GN=RPL5 PE=2 SV=1;;	PF17144.5;;PF14204.7	Ribosomal_L5e;;Ribosomal_L18_c	Ribosomal large subunit proteins 60S L5, and 50S L18;;Ribosomal L18 C-terminal region
1	Glysoja.11G032027	60S ribosomal protein L5 isoform A [Glycine soja]	GO:0006412;;GO:0000027;;GO:0005840;;GO:0022625;;GO:0016021;;GO:0008097;;GO:0003735;;GO:0003723	biological_process;;biological_process;;cellular_component;;cellular_component;;cellular_component;;molecular_function;;molecular_function;;molecular_function;;	BP:translation;;BP:ribosomal large subunit assembly;;CC:ribosome;;CC:cytosolic large ribosomal subunit;;CC:integral component of membrane;;MF:5S rRNA binding;;MF:structural constituent of ribosome;;MF:RNA binding;;	K02932	RP-L5e, RPL5	map03010	Ribosome	COG0256	J:Translation, ribosomal structure and biogenesis	XP_028191185.1	60S ribosomal protein L5-like [Glycine soja]	sp|Q6UNT2|RL5_CUCSA;;	60S ribosomal protein L5 OS=Cucumis sativus OX=3659 GN=RPL5 PE=2 SV=1;;	PF17144.5;;PF14204.7	Ribosomal_L5e;;Ribosomal_L18_c	Ribosomal large subunit proteins 60S L5, and 50S L18;;Ribosomal L18 C-terminal region
1	Glysoja.07G017043	60S ribosomal protein L5 isoform A [Glycine soja]	GO:0006412;;GO:0000027;;GO:0005840;;GO:0022625;;GO:0016021;;GO:0008097;;GO:0003735;;GO:0003723	biological_process;;biological_process;;cellular_component;;cellular_component;;cellular_component;;molecular_function;;molecular_function;;molecular_function;;	BP:translation;;BP:ribosomal large subunit assembly;;CC:ribosome;;CC:cytosolic large ribosomal subunit;;CC:integral component of membrane;;MF:5S rRNA binding;;MF:structural constituent of ribosome;;MF:RNA binding;;	K02932	RP-L5e, RPL5	map03010	Ribosome	COG0256	J:Translation, ribosomal structure and biogenesis	RZC01641.1	60S ribosomal protein L5 isoform A [Glycine soja]	sp|Q6UNT2|RL5_CUCSA;;	60S ribosomal protein L5 OS=Cucumis sativus OX=3659 GN=RPL5 PE=2 SV=1;;	PF17144.5;;PF14204.7	Ribosomal_L5e;;Ribosomal_L18_c	Ribosomal large subunit proteins 60S L5, and 50S L18;;Ribosomal L18 C-terminal region
1	Glysoja.18G049000	60S ribosomal protein L5 [Glycine soja]	GO:0006412;;GO:0000027;;GO:0005840;;GO:0022625;;GO:0016021;;GO:0008097;;GO:0003735;;GO:0003723	biological_process;;biological_process;;cellular_component;;cellular_component;;cellular_component;;molecular_function;;molecular_function;;molecular_function;;	BP:translation;;BP:ribosomal large subunit assembly;;CC:ribosome;;CC:cytosolic large ribosomal subunit;;CC:integral component of membrane;;MF:5S rRNA binding;;MF:structural constituent of ribosome;;MF:RNA binding;;	K02932	RP-L5e, RPL5	map03010	Ribosome	COG0256	J:Translation, ribosomal structure and biogenesis	RZB52724.1	60S ribosomal protein L5 [Glycine soja]	sp|Q6UNT2|RL5_CUCSA;;	60S ribosomal protein L5 OS=Cucumis sativus OX=3659 GN=RPL5 PE=2 SV=1;;	PF17144.5;;PF14204.7	Ribosomal_L5e;;Ribosomal_L18_c	Ribosomal large subunit proteins 60S L5, and 50S L18;;Ribosomal L18 C-terminal region
1	Glysoja.07G017042	60S ribosomal protein L5 [Glycine soja]	GO:0006412;;GO:0000027;;GO:0005840;;GO:0022625;;GO:0016021;;GO:0008097;;GO:0003735;;GO:0003723	biological_process;;biological_process;;cellular_component;;cellular_component;;cellular_component;;molecular_function;;molecular_function;;molecular_function;;	BP:translation;;BP:ribosomal large subunit assembly;;CC:ribosome;;CC:cytosolic large ribosomal subunit;;CC:integral component of membrane;;MF:5S rRNA binding;;MF:structural constituent of ribosome;;MF:RNA binding;;	K02932	RP-L5e, RPL5	map03010	Ribosome	COG0256	J:Translation, ribosomal structure and biogenesis	RZC01640.1	60S ribosomal protein L5 [Glycine soja]	sp|Q6UNT2|RL5_CUCSA;;	60S ribosomal protein L5 OS=Cucumis sativus OX=3659 GN=RPL5 PE=2 SV=1;;	PF17144.5;;PF14204.7	Ribosomal_L5e;;Ribosomal_L18_c	Ribosomal large subunit proteins 60S L5, and 50S L18;;Ribosomal L18 C-terminal region
1	Glysoja.16G042554	60S ribosomal protein L5 [Glycine soja]	GO:0006412;;GO:0000027;;GO:0005840;;GO:0022625;;GO:0016021;;GO:0008097;;GO:0003735;;GO:0003723	biological_process;;biological_process;;cellular_component;;cellular_component;;cellular_component;;molecular_function;;molecular_function;;molecular_function;;	BP:translation;;BP:ribosomal large subunit assembly;;CC:ribosome;;CC:cytosolic large ribosomal subunit;;CC:integral component of membrane;;MF:5S rRNA binding;;MF:structural constituent of ribosome;;MF:RNA binding;;	K02932	RP-L5e, RPL5	map03010	Ribosome	COG0256	J:Translation, ribosomal structure and biogenesis	NP_001365532.1	60S ribosomal protein L5 [Glycine max]	sp|Q6UNT2|RL5_CUCSA;;	60S ribosomal protein L5 OS=Cucumis sativus OX=3659 GN=RPL5 PE=2 SV=1;;	PF17144.5;;PF14204.7	Ribosomal_L5e;;Ribosomal_L18_c	Ribosomal large subunit proteins 60S L5, and 50S L18;;Ribosomal L18 C-terminal region
1	Glysoja.03G006735	60S ribosomal protein L5-1 [Glycine soja]	GO:0006412;;GO:0000027;;GO:0005840;;GO:0022625;;GO:0016021;;GO:0008097;;GO:0003735;;GO:0003723	biological_process;;biological_process;;cellular_component;;cellular_component;;cellular_component;;molecular_function;;molecular_function;;molecular_function;;	BP:translation;;BP:ribosomal large subunit assembly;;CC:ribosome;;CC:cytosolic large ribosomal subunit;;CC:integral component of membrane;;MF:5S rRNA binding;;MF:structural constituent of ribosome;;MF:RNA binding;;	K02932	RP-L5e, RPL5	map03010	Ribosome	COG0256	J:Translation, ribosomal structure and biogenesis	RZC20013.1	60S ribosomal protein L5-1 [Glycine soja]	sp|A2WXX3|RL51_ORYSI;;	60S ribosomal protein L5-1 OS=Oryza sativa subsp. indica OX=39946 GN=RPL5A PE=3 SV=2;;	PF17144.5;;PF14204.7	Ribosomal_L5e;;Ribosomal_L18_c	Ribosomal large subunit proteins 60S L5, and 50S L18;;Ribosomal L18 C-terminal region
1	Glysoja.18G048207	50S ribosomal protein L24 [Glycine soja]	GO:0006412;;GO:0005739;;GO:0005840;;GO:0003735	biological_process;;cellular_component;;cellular_component;;molecular_function;;	BP:translation;;CC:mitochondrion;;CC:ribosome;;MF:structural constituent of ribosome;;	K02895	RP-L24, MRPL24, rplX	map03010	Ribosome	COG0198	J:Translation, ribosomal structure and biogenesis	RZB51660.1	50S ribosomal protein L24 [Glycine soja]	sp|Q9ZCR6|RL24_RICPR;;	50S ribosomal protein L24 OS=Rickettsia prowazekii;;	PF17136.5;;PF00467.30	ribosomal_L24;;KOW	Ribosomal proteins 50S L24/mitochondrial 39S L24;;KOW motif
1	Glysoja.17G046506	50S ribosomal protein L24 isoform B [Glycine soja]	GO:0006412;;GO:0005739;;GO:0005840;;GO:0003735	biological_process;;cellular_component;;cellular_component;;molecular_function;;	BP:translation;;CC:mitochondrion;;CC:ribosome;;MF:structural constituent of ribosome;;	K02895	RP-L24, MRPL24, rplX	map03010	Ribosome	COG0198	J:Translation, ribosomal structure and biogenesis	XP_014624773.1	uncharacterized protein LOC100499816 isoform X1 [Glycine max]	sp|Q4UMR8|RL24_RICFE;;	50S ribosomal protein L24 OS=Rickettsia felis;;	PF17136.5;;PF00467.30	ribosomal_L24;;KOW	Ribosomal proteins 50S L24/mitochondrial 39S L24;;KOW motif
1	Glysoja.07G018245	39S ribosomal protein L24, mitochondrial [Glycine soja]	GO:0006412;;GO:0005739;;GO:0005840;;GO:0003735	biological_process;;cellular_component;;cellular_component;;molecular_function;;	BP:translation;;CC:mitochondrion;;CC:ribosome;;MF:structural constituent of ribosome;;	K02895	RP-L24, MRPL24, rplX	map03010	Ribosome	COG0198	J:Translation, ribosomal structure and biogenesis	RDY04486.1	rplX, partial [Mucuna pruriens]	sp|Q4UMR8|RL24_RICFE;;	50S ribosomal protein L24 OS=Rickettsia felis;;	PF17136.5;;PF00467.30	ribosomal_L24;;KOW	Ribosomal proteins 50S L24/mitochondrial 39S L24;;KOW motif
1	Glysoja.11G032077	50S ribosomal protein L24, chloroplastic [Glycine soja]	GO:0032544;;GO:0006412;;GO:0009941;;GO:0005840;;GO:0022625;;GO:0009570;;GO:0003735	biological_process;;biological_process;;cellular_component;;cellular_component;;cellular_component;;cellular_component;;molecular_function;;	BP:plastid translation;;BP:translation;;CC:chloroplast envelope;;CC:ribosome;;CC:cytosolic large ribosomal subunit;;CC:chloroplast stroma;;MF:structural constituent of ribosome;;	K02895	RP-L24, MRPL24, rplX	map03010	Ribosome	COG0198	J:Translation, ribosomal structure and biogenesis	XP_028191842.1	50S ribosomal protein L24, chloroplastic-like [Glycine soja]	sp|P11893|RK24_PEA;;	50S ribosomal protein L24, chloroplastic OS=Pisum sativum OX=3888 GN=RPL24 PE=2 SV=1;;	PF17136.5;;PF00467.30	ribosomal_L24;;KOW	Ribosomal proteins 50S L24/mitochondrial 39S L24;;KOW motif
1	Glysoja.03G007841	60S ribosomal protein L18-2, partial [Glycine soja]	GO:0006412;;GO:0005840;;GO:0022625;;GO:0004523;;GO:0003735;;GO:0003723;;GO:0003676	biological_process;;cellular_component;;cellular_component;;molecular_function;;molecular_function;;molecular_function;;molecular_function;;	BP:translation;;CC:ribosome;;CC:cytosolic large ribosomal subunit;;MF:RNA-DNA hybrid ribonuclease activity;;MF:structural constituent of ribosome;;MF:RNA binding;;MF:nucleic acid binding;;	K02883	RP-L18e, RPL18	map03010	Ribosome	COG1727	J:Translation, ribosomal structure and biogenesis	RZC21806.1	60S ribosomal protein L18-2, partial [Glycine soja]	sp|P42791|RL182_ARATH;;	60S ribosomal protein L18-2 OS=Arabidopsis thaliana OX=3702 GN=RPL18B PE=1 SV=2;;	PF17135.5;;PF13456.7;;PF00828.20	Ribosomal_L18;;RVT_3;;Ribosomal_L27A	Ribosomal protein 60S L18 and 50S L18e;;Reverse transcriptase-like;;Ribosomal proteins 50S-L15, 50S-L18e, 60S-L27A
1	Glysoja.10G027143	60S ribosomal protein L18-2 isoform B [Glycine soja]	GO:0006412;;GO:0005840;;GO:0022625;;GO:0016021;;GO:0004523;;GO:0003735;;GO:0003723;;GO:0003676	biological_process;;cellular_component;;cellular_component;;cellular_component;;molecular_function;;molecular_function;;molecular_function;;molecular_function;;	BP:translation;;CC:ribosome;;CC:cytosolic large ribosomal subunit;;CC:integral component of membrane;;MF:RNA-DNA hybrid ribonuclease activity;;MF:structural constituent of ribosome;;MF:RNA binding;;MF:nucleic acid binding;;	K02883	RP-L18e, RPL18	map03010	Ribosome	COG1727	J:Translation, ribosomal structure and biogenesis	NP_001237789.1	uncharacterized protein LOC100500164 [Glycine max]	sp|P42791|RL182_ARATH;;	60S ribosomal protein L18-2 OS=Arabidopsis thaliana OX=3702 GN=RPL18B PE=1 SV=2;;	PF17135.5;;PF00828.20	Ribosomal_L18;;Ribosomal_L27A	Ribosomal protein 60S L18 and 50S L18e;;Ribosomal proteins 50S-L15, 50S-L18e, 60S-L27A
1	Glysoja.19G052381	60S ribosomal protein L18-2 [Glycine soja]	GO:0006412;;GO:0005840;;GO:0022625;;GO:0004523;;GO:0003735;;GO:0003723;;GO:0003676	biological_process;;cellular_component;;cellular_component;;molecular_function;;molecular_function;;molecular_function;;molecular_function;;	BP:translation;;CC:ribosome;;CC:cytosolic large ribosomal subunit;;MF:RNA-DNA hybrid ribonuclease activity;;MF:structural constituent of ribosome;;MF:RNA binding;;MF:nucleic acid binding;;	K02883	RP-L18e, RPL18	map03010	Ribosome	COG1727	J:Translation, ribosomal structure and biogenesis	XP_028216069.1	60S ribosomal protein L18-2-like [Glycine soja]	sp|P42791|RL182_ARATH;;	60S ribosomal protein L18-2 OS=Arabidopsis thaliana OX=3702 GN=RPL18B PE=1 SV=2;;	PF17135.5;;PF00828.20	Ribosomal_L18;;Ribosomal_L27A	Ribosomal protein 60S L18 and 50S L18e;;Ribosomal proteins 50S-L15, 50S-L18e, 60S-L27A
1	Glysoja.03G008034	60S ribosomal protein L18-2 isoform A [Glycine soja]	GO:0006412;;GO:0005840;;GO:0022625;;GO:0004523;;GO:0003735;;GO:0003723;;GO:0003676	biological_process;;cellular_component;;cellular_component;;molecular_function;;molecular_function;;molecular_function;;molecular_function;;	BP:translation;;CC:ribosome;;CC:cytosolic large ribosomal subunit;;MF:RNA-DNA hybrid ribonuclease activity;;MF:structural constituent of ribosome;;MF:RNA binding;;MF:nucleic acid binding;;	K02883	RP-L18e, RPL18	map03010	Ribosome	COG1727	J:Translation, ribosomal structure and biogenesis	XP_028216069.1	60S ribosomal protein L18-2-like [Glycine soja]	sp|P42791|RL182_ARATH;;	60S ribosomal protein L18-2 OS=Arabidopsis thaliana OX=3702 GN=RPL18B PE=1 SV=2;;	PF17135.5;;PF00828.20	Ribosomal_L18;;Ribosomal_L27A	Ribosomal protein 60S L18 and 50S L18e;;Ribosomal proteins 50S-L15, 50S-L18e, 60S-L27A
1	Glysoja.19G052178	60S ribosomal protein L18-2 isoform B [Glycine soja]	GO:0006412;;GO:0005840;;GO:0022625;;GO:0004523;;GO:0003735;;GO:0003723;;GO:0003676	biological_process;;cellular_component;;cellular_component;;molecular_function;;molecular_function;;molecular_function;;molecular_function;;	BP:translation;;CC:ribosome;;CC:cytosolic large ribosomal subunit;;MF:RNA-DNA hybrid ribonuclease activity;;MF:structural constituent of ribosome;;MF:RNA binding;;MF:nucleic acid binding;;	K02883	RP-L18e, RPL18	map03010	Ribosome	COG1727	J:Translation, ribosomal structure and biogenesis	KHN20393.1	60S ribosomal protein L18-2 [Glycine soja]	sp|P42791|RL182_ARATH;;	60S ribosomal protein L18-2 OS=Arabidopsis thaliana OX=3702 GN=RPL18B PE=1 SV=2;;	PF17135.5;;PF00828.20	Ribosomal_L18;;Ribosomal_L27A	Ribosomal protein 60S L18 and 50S L18e;;Ribosomal proteins 50S-L15, 50S-L18e, 60S-L27A
1	Glysoja.20G055033	60S ribosomal protein L18-2 isoform A [Glycine soja]	GO:0006412;;GO:0005840;;GO:0022625;;GO:0016021;;GO:0004523;;GO:0003735;;GO:0003723;;GO:0003676	biological_process;;cellular_component;;cellular_component;;cellular_component;;molecular_function;;molecular_function;;molecular_function;;molecular_function;;	BP:translation;;CC:ribosome;;CC:cytosolic large ribosomal subunit;;CC:integral component of membrane;;MF:RNA-DNA hybrid ribonuclease activity;;MF:structural constituent of ribosome;;MF:RNA binding;;MF:nucleic acid binding;;	K02883	RP-L18e, RPL18	map03010	Ribosome	COG1727	J:Translation, ribosomal structure and biogenesis	XP_003556523.1	60S ribosomal protein L18 [Glycine max]	sp|P42791|RL182_ARATH;;	60S ribosomal protein L18-2 OS=Arabidopsis thaliana OX=3702 GN=RPL18B PE=1 SV=2;;	PF17135.5;;PF00828.20	Ribosomal_L18;;Ribosomal_L27A	Ribosomal protein 60S L18 and 50S L18e;;Ribosomal proteins 50S-L15, 50S-L18e, 60S-L27A
1	Glysoja.01G000968	hypothetical protein D0Y65_000968 [Glycine soja]	GO:0016567;;GO:0061630;;GO:0008270	biological_process;;molecular_function;;molecular_function;;	BP:protein ubiquitination;;MF:ubiquitin protein ligase activity;;MF:zinc ion binding;;	K16282	RHA2	------	------	ENOG41121N2	O:Posttranslational modification, protein turnover, chaperones	RZC29189.1	hypothetical protein D0Y65_000968 [Glycine soja]	sp|Q6NKR1|ATL28_ARATH;;	RING-H2 finger protein ATL28 OS=Arabidopsis thaliana OX=3702 GN=ATL28 PE=2 SV=1;;	PF17123.6;;PF13639.7;;PF14634.7;;PF13445.7	zf-RING_11;;zf-RING_2;;zf-RING_5;;zf-RING_UBOX	RING-like zinc finger;;Ring finger domain;;zinc-RING finger domain;;RING-type zinc-finger
1	Glysoja.18G049530	hypothetical protein D0Y65_049506 [Glycine soja]	------	------	------	------	------	------	------	ENOG410YHBV;;COG5243;;COG0639;;ENOG41121N2	S:Function unknown;;O:Posttranslational modification, protein turnover, chaperones;;T:Signal transduction mechanisms;;O:Posttranslational modification, protein turnover, chaperones	RZB53601.1	hypothetical protein D0Y65_049506 [Glycine soja]	sp|Q9SK32|MAIL1_ARATH;;	Protein MAIN-LIKE 1 OS=Arabidopsis thaliana OX=3702 GN=MAIL1 PE=2 SV=1;;	PF17123.6;;PF13639.7;;PF13445.7;;PF13923.7;;PF00097.26;;PF14634.7;;PF12678.8	zf-RING_11;;zf-RING_2;;zf-RING_UBOX;;zf-C3HC4_2;;zf-C3HC4;;zf-RING_5;;zf-rbx1	RING-like zinc finger;;Ring finger domain;;RING-type zinc-finger;;Zinc finger, C3HC4 type;;Zinc finger, C3HC4 type;;zinc-RING finger domain;;RING-H2 zinc finger domain
1	Glysoja.18G048077	hypothetical protein D0Y65_048056 [Glycine soja]	GO:0006511;;GO:0061630;;GO:0008270	biological_process;;molecular_function;;molecular_function;;	BP:ubiquitin-dependent protein catabolic process;;MF:ubiquitin protein ligase activity;;MF:zinc ion binding;;	------	------	------	------	ENOG41121N2	O:Posttranslational modification, protein turnover, chaperones	RZB51472.1	hypothetical protein D0Y65_048056 [Glycine soja]	sp|Q8AWW4|RN128_XENLA;;	E3 ubiquitin-protein ligase RNF128 OS=Xenopus laevis OX=8355 GN=rnf128 PE=2 SV=2;;	PF17123.6;;PF13639.7;;PF13445.7;;PF13923.7;;PF00097.26;;PF14634.7;;PF12678.8	zf-RING_11;;zf-RING_2;;zf-RING_UBOX;;zf-C3HC4_2;;zf-C3HC4;;zf-RING_5;;zf-rbx1	RING-like zinc finger;;Ring finger domain;;RING-type zinc-finger;;Zinc finger, C3HC4 type;;Zinc finger, C3HC4 type;;zinc-RING finger domain;;RING-H2 zinc finger domain
1	Glysoja.15G041792	E3 ubiquitin-protein ligase ATL6 [Glycine soja]	GO:0016021	cellular_component;;	CC:integral component of membrane;;	K10664	ATL6S	------	------	ENOG41121N2	O:Posttranslational modification, protein turnover, chaperones	XP_028201955.1	E3 ubiquitin-protein ligase ATL6-like [Glycine soja]	sp|Q8RXX9|ATL6_ARATH;;	E3 ubiquitin-protein ligase ATL6 OS=Arabidopsis thaliana OX=3702 GN=ATL6 PE=1 SV=2;;	PF17123.6;;PF13639.7;;PF12678.8;;PF13445.7;;PF13923.7	zf-RING_11;;zf-RING_2;;zf-rbx1;;zf-RING_UBOX;;zf-C3HC4_2	RING-like zinc finger;;Ring finger domain;;RING-H2 zinc finger domain;;RING-type zinc-finger;;Zinc finger, C3HC4 type
1	Glysoja.18G047807	E3 ubiquitin-protein ligase isoform A [Glycine soja]	GO:0016021;;GO:0016787;;GO:0016874	cellular_component;;molecular_function;;molecular_function;;	CC:integral component of membrane;;MF:hydrolase activity;;MF:ligase activity;;	------	------	------	------	ENOG41121N2	O:Posttranslational modification, protein turnover, chaperones	XP_028215332.1	E3 ubiquitin-protein ligase At4g11680-like [Glycine soja]	sp|Q93Z92|RING4_ARATH;;	E3 ubiquitin-protein ligase At4g11680 OS=Arabidopsis thaliana OX=3702 GN=At4g11680 PE=2 SV=1;;	PF17123.6;;PF13639.7;;PF12678.8;;PF00097.26;;PF13923.7;;PF14634.7	zf-RING_11;;zf-RING_2;;zf-rbx1;;zf-C3HC4;;zf-C3HC4_2;;zf-RING_5	RING-like zinc finger;;Ring finger domain;;RING-H2 zinc finger domain;;Zinc finger, C3HC4 type;;Zinc finger, C3HC4 type;;zinc-RING finger domain
1	Glysoja.08G022417	E3 ubiquitin-protein ligase isoform A [Glycine soja]	GO:0016021;;GO:0016787;;GO:0016874	cellular_component;;molecular_function;;molecular_function;;	CC:integral component of membrane;;MF:hydrolase activity;;MF:ligase activity;;	------	------	------	------	ENOG41121N2	O:Posttranslational modification, protein turnover, chaperones	KHN11170.1	E3 ubiquitin-protein ligase [Glycine soja]	sp|Q93Z92|RING4_ARATH;;	E3 ubiquitin-protein ligase At4g11680 OS=Arabidopsis thaliana OX=3702 GN=At4g11680 PE=2 SV=1;;	PF17123.6;;PF13639.7;;PF12678.8;;PF00097.26;;PF13923.7;;PF14634.7	zf-RING_11;;zf-RING_2;;zf-rbx1;;zf-C3HC4;;zf-C3HC4_2;;zf-RING_5	RING-like zinc finger;;Ring finger domain;;RING-H2 zinc finger domain;;Zinc finger, C3HC4 type;;Zinc finger, C3HC4 type;;zinc-RING finger domain
1	Glysoja.14G038327	hypothetical protein D0Y65_038316 [Glycine soja]	GO:0006511;;GO:0061630	biological_process;;molecular_function;;	BP:ubiquitin-dependent protein catabolic process;;MF:ubiquitin protein ligase activity;;	K16274	AIP2	------	------	ENOG41121N2	O:Posttranslational modification, protein turnover, chaperones	KRH15708.1	hypothetical protein GLYMA_14G105900 [Glycine max]	sp|Q8RXD3|AIP2_ARATH;;	E3 ubiquitin-protein ligase AIP2 OS=Arabidopsis thaliana OX=3702 GN=AIP2 PE=1 SV=1;;	PF17123.6;;PF13639.7;;PF00097.26;;PF13923.7	zf-RING_11;;zf-RING_2;;zf-C3HC4;;zf-C3HC4_2	RING-like zinc finger;;Ring finger domain;;Zinc finger, C3HC4 type;;Zinc finger, C3HC4 type
1	Glysoja.19G052387	E3 ubiquitin-protein ligase RFI2 isoform A [Glycine soja]	------	------	------	------	------	------	------	ENOG410Y9QY	S:Function unknown	XP_028218043.1	E3 ubiquitin-protein ligase RFI2-like [Glycine soja]	sp|O82239|RFI2_ARATH;;	E3 ubiquitin-protein ligase RFI2 OS=Arabidopsis thaliana OX=3702 GN=RFI2 PE=1 SV=2;;	PF17123.6;;PF13639.7;;PF00097.26;;PF13445.7;;PF14570.7;;PF12678.8	zf-RING_11;;zf-RING_2;;zf-C3HC4;;zf-RING_UBOX;;zf-RING_4;;zf-rbx1	RING-like zinc finger;;Ring finger domain;;Zinc finger, C3HC4 type;;RING-type zinc-finger;;RING/Ubox like zinc-binding domain;;RING-H2 zinc finger domain
1	Glysoja.03G006983	hypothetical protein D0Y65_006980 [Glycine soja]	GO:0004839;;GO:0016746;;GO:0008270	molecular_function;;molecular_function;;molecular_function;;	MF:ubiquitin activating enzyme activity;;MF:transferase activity, transferring acyl groups;;MF:zinc ion binding;;	------	------	------	------	------	------	RZC20362.1	hypothetical protein D0Y65_006980 [Glycine soja]	------	------	PF17123.6;;PF13639.7	zf-RING_11;;zf-RING_2	RING-like zinc finger;;Ring finger domain
1	Glysoja.09G024108	hypothetical protein D0Y65_024098 [Glycine soja]	GO:0006511;;GO:0061630	biological_process;;molecular_function;;	BP:ubiquitin-dependent protein catabolic process;;MF:ubiquitin protein ligase activity;;	K11982	RNF115_126	------	------	ENOG41121N2	O:Posttranslational modification, protein turnover, chaperones	KRH38463.1	hypothetical protein GLYMA_09G137100 [Glycine max]	------	------	PF17123.6	zf-RING_11	RING-like zinc finger
1	Glysoja.06G015035	FKBP12-interacting protein of 37 kDa [Glycine soja]	GO:0010073;;GO:0000381;;GO:0080009;;GO:0005634;;GO:0009506;;GO:0043621	biological_process;;biological_process;;biological_process;;cellular_component;;cellular_component;;molecular_function;;	BP:meristem maintenance;;BP:regulation of alternative mRNA splicing, via spliceosome;;BP:mRNA methylation;;CC:nucleus;;CC:plasmodesma;;MF:protein self-association;;	K22824	WTAP	------	------	ENOG410XNW7	S:Function unknown	XP_028237088.1	FKBP12-interacting protein of 37 kDa-like [Glycine soja]	sp|Q9ZSZ8|FIP37_ARATH;;	FKBP12-interacting protein of 37 kDa OS=Arabidopsis thaliana OX=3702 GN=FIP37 PE=1 SV=1;;	PF17098.6;;PF19220.1;;PF09486.11	Wtap;;Crescentin;;HrpB7	WTAP/Mum2p family;;Crescentin protein;;Bacterial type III secretion protein
1	Glysoja.04G009791	FKBP12-interacting protein of 37 kDa [Glycine soja]	GO:0000381;;GO:0080009;;GO:0005634;;GO:0016021	biological_process;;biological_process;;cellular_component;;cellular_component;;	BP:regulation of alternative mRNA splicing, via spliceosome;;BP:mRNA methylation;;CC:nucleus;;CC:integral component of membrane;;	K22824	WTAP	------	------	ENOG410XNW7	S:Function unknown	RZC16634.1	FKBP12-interacting protein of 37 kDa [Glycine soja]	sp|Q9ZSZ8|FIP37_ARATH;;	FKBP12-interacting protein of 37 kDa OS=Arabidopsis thaliana OX=3702 GN=FIP37 PE=1 SV=1;;	PF17098.6;;PF11805.9	Wtap;;DUF3326	WTAP/Mum2p family;;Protein of unknown function
1	Glysoja.05G011230	FKBP12-interacting protein of 37 kDa [Glycine soja]	GO:0000381;;GO:0080009;;GO:0016021;;GO:0005634	biological_process;;biological_process;;cellular_component;;cellular_component;;	BP:regulation of alternative mRNA splicing, via spliceosome;;BP:mRNA methylation;;CC:integral component of membrane;;CC:nucleus;;	K22824	WTAP	------	------	ENOG410XNW7	S:Function unknown	RZC10877.1	FKBP12-interacting protein of 37 kDa [Glycine soja]	sp|Q9ZSZ8|FIP37_ARATH;;	FKBP12-interacting protein of 37 kDa OS=Arabidopsis thaliana OX=3702 GN=FIP37 PE=1 SV=1;;	PF17098.6;;PF09486.11;;PF13949.7	Wtap;;HrpB7;;ALIX_LYPXL_bnd	WTAP/Mum2p family;;Bacterial type III secretion protein;;ALIX V-shaped domain binding to HIV
1	Glysoja.17G045296	FKBP12-interacting protein of 37 kDa isoform B [Glycine soja]	GO:0000381;;GO:0080009;;GO:0005634;;GO:0016021	biological_process;;biological_process;;cellular_component;;cellular_component;;	BP:regulation of alternative mRNA splicing, via spliceosome;;BP:mRNA methylation;;CC:nucleus;;CC:integral component of membrane;;	K22824	WTAP	------	------	ENOG410XNW7	S:Function unknown	RZB55940.1	FKBP12-interacting protein of 37 kDa isoform B [Glycine soja]	sp|Q9ZSZ8|FIP37_ARATH;;	FKBP12-interacting protein of 37 kDa OS=Arabidopsis thaliana OX=3702 GN=FIP37 PE=1 SV=1;;	PF17098.6;;PF09486.11;;PF05557.14;;PF06818.16	Wtap;;HrpB7;;MAD;;Fez1	WTAP/Mum2p family;;Bacterial type III secretion protein;;Mitotic checkpoint protein;;Fez1
1	Glysoja.04G010160	FKBP12-interacting protein of 37 kDa [Glycine soja]	GO:0010073;;GO:0000381;;GO:0080009;;GO:0005634;;GO:0009506;;GO:0043621	biological_process;;biological_process;;biological_process;;cellular_component;;cellular_component;;molecular_function;;	BP:meristem maintenance;;BP:regulation of alternative mRNA splicing, via spliceosome;;BP:mRNA methylation;;CC:nucleus;;CC:plasmodesma;;MF:protein self-association;;	K22824	WTAP	------	------	ENOG410XNW7	S:Function unknown	RZC17196.1	FKBP12-interacting protein of 37 kDa [Glycine soja]	sp|Q9ZSZ8|FIP37_ARATH;;	FKBP12-interacting protein of 37 kDa OS=Arabidopsis thaliana OX=3702 GN=FIP37 PE=1 SV=1;;	PF17098.6	Wtap	WTAP/Mum2p family
1	Glysoja.05G011163	hypothetical protein D0Y65_011159 [Glycine soja]	GO:0000380;;GO:0005737;;GO:0005634	biological_process;;cellular_component;;cellular_component;;	BP:alternative mRNA splicing, via spliceosome;;CC:cytoplasm;;CC:nucleus;;	------	------	------	------	ENOG410Y4WP	S:Function unknown	XP_028231467.1	arginine/serine-rich coiled-coil protein 2-like [Glycine soja]	------	------	PF17069.6	RSRP	Arginine/Serine-Rich protein 1
1	Glysoja.06G013381	30S ribosomal protein S31, mitochondrial [Glycine soja]	GO:0032544;;GO:0009536;;GO:0005840	biological_process;;cellular_component;;cellular_component;;	BP:plastid translation;;CC:plastid;;CC:ribosome;;	K19033	PSRP4, RPS31	------	------	ENOG410YZVA	S:Function unknown	KRH51456.1	hypothetical protein GLYMA_06G007700 [Glycine max]	sp|Q9SJU8|RT31_ARATH;;	30S ribosomal protein S31, mitochondrial OS=Arabidopsis thaliana OX=3702 GN=At2g21290 PE=3 SV=1;;	PF17067.6;;PF17070.6	RPS31;;Thx	Ribosomal protein S31e;;30S ribosomal protein Thx
1	Glysoja.04G008404	30S ribosomal protein S31, mitochondrial [Glycine soja]	GO:0032544;;GO:0009536;;GO:0005840	biological_process;;cellular_component;;cellular_component;;	BP:plastid translation;;CC:plastid;;CC:ribosome;;	K19033	PSRP4, RPS31	------	------	ENOG410YZVA	S:Function unknown	XP_025983931.1	30S ribosomal protein S31, mitochondrial-like [Glycine max]	sp|Q9SJU8|RT31_ARATH;;	30S ribosomal protein S31, mitochondrial OS=Arabidopsis thaliana OX=3702 GN=At2g21290 PE=3 SV=1;;	PF17067.6;;PF17070.6	RPS31;;Thx	Ribosomal protein S31e;;30S ribosomal protein Thx
1	Glysoja.01G001196	30S ribosomal protein S31, chloroplastic [Glycine soja]	GO:0005840	cellular_component;;	CC:ribosome;;	K19033	PSRP4, RPS31	------	------	ENOG410XX58	S:Function unknown	ACU20550.1	unknown [Glycine max]	sp|O80439|RR31_ARATH;;	30S ribosomal protein S31, chloroplastic OS=Arabidopsis thaliana OX=3702 GN=RPS31 PE=1 SV=1;;	PF17067.6	RPS31	Ribosomal protein S31e
1	Glysoja.03G006274	30S ribosomal protein S31, chloroplastic [Glycine soja]	GO:0005840	cellular_component;;	CC:ribosome;;	K19033	PSRP4, RPS31	------	------	ENOG410XX58	S:Function unknown	ACU20550.1	unknown [Glycine max]	sp|O80439|RR31_ARATH;;	30S ribosomal protein S31, chloroplastic OS=Arabidopsis thaliana OX=3702 GN=RPS31 PE=1 SV=1;;	PF17067.6	RPS31	Ribosomal protein S31e
1	Glysoja.20G053174	Neutral ceramidase 2 [Glycine soja]	GO:0042759;;GO:0046514;;GO:0046512;;GO:0005576;;GO:0017040;;GO:0102121	biological_process;;biological_process;;biological_process;;cellular_component;;molecular_function;;molecular_function;;	BP:long-chain fatty acid biosynthetic process;;BP:ceramide catabolic process;;BP:sphingosine biosynthetic process;;CC:extracellular region;;MF:ceramidase activity;;MF:ceramidase activity;;	K12349	ASAH2	map00600	Sphingolipid metabolism	ENOG410XQWE	S:Function unknown	RZB42439.1	Neutral ceramidase 2 [Glycine soja]	sp|Q0JL46|NCASE_ORYSJ;;	Neutral ceramidase OS=Oryza sativa subsp. japonica OX=39947 GN=Os01g0624000 PE=1 SV=1;;	PF17048.6;;PF04734.14	Ceramidse_alk_C;;Ceramidase_alk	Neutral/alkaline non-lysosomal ceramidase, C-terminal;;Neutral/alkaline non-lysosomal ceramidase, N-terminal
1	Glysoja.14G038860	Synaptotagmin-1, partial [Glycine soja]	GO:0006869;;GO:0016021;;GO:0005783;;GO:0008289	biological_process;;cellular_component;;cellular_component;;molecular_function;;	BP:lipid transport;;CC:integral component of membrane;;CC:endoplasmic reticulum;;MF:lipid binding;;	------	------	------	------	ENOG410YR1B;;COG5038	S:Function unknown;;	XP_028198759.1	synaptotagmin-3-like [Glycine soja]	sp|Q7XA06|SYT3_ARATH;;	Synaptotagmin-3 OS=Arabidopsis thaliana OX=3702 GN=SYT3 PE=2 SV=1;;	PF17047.6	SMP_LBD	Synaptotagmin-like mitochondrial-lipid-binding domain
1	Glysoja.06G016062	Transcription factor GTE4 [Glycine soja]	------	------	------	K11684	BDF1	------	------	COG5076;;COG5076	B:Chromatin structure and dynamics;;K:Transcription	XP_028238043.1	transcription factor GTE4-like [Glycine soja]	sp|Q9LNC4|GTE4_ARATH;;	Transcription factor GTE4 OS=Arabidopsis thaliana OX=3702 GN=GTE4 PE=2 SV=1;;	PF17035.6;;PF00439.26	BET;;Bromodomain	Bromodomain extra-terminal - transcription regulation;;Bromodomain
1	Glysoja.12G034122	Transcription factor GTE4 isoform A [Glycine soja]	------	------	------	K11684	BDF1	------	------	COG5076;;COG5076	B:Chromatin structure and dynamics;;K:Transcription	RZB75515.1	Transcription factor GTE4 isoform A [Glycine soja]	sp|Q9LNC4|GTE4_ARATH;;	Transcription factor GTE4 OS=Arabidopsis thaliana OX=3702 GN=GTE4 PE=2 SV=1;;	PF17035.6;;PF00439.26	BET;;Bromodomain	Bromodomain extra-terminal - transcription regulation;;Bromodomain
1	Glysoja.11G032140	Transcription factor GTE4 isoform A [Glycine soja]	------	------	------	------	------	------	------	COG5076;;COG5076	B:Chromatin structure and dynamics;;K:Transcription	RZB83443.1	Transcription factor GTE4 isoform A [Glycine soja]	sp|Q9LNC4|GTE4_ARATH;;	Transcription factor GTE4 OS=Arabidopsis thaliana OX=3702 GN=GTE4 PE=2 SV=1;;	PF17035.6;;PF00439.26	BET;;Bromodomain	Bromodomain extra-terminal - transcription regulation;;Bromodomain
1	Glysoja.12G035048	Transcription factor GTE4 isoform A [Glycine soja]	------	------	------	------	------	------	------	COG5076;;COG5076	B:Chromatin structure and dynamics;;K:Transcription	XP_028193706.1	transcription factor GTE4 [Glycine soja]	sp|Q9LNC4|GTE4_ARATH;;	Transcription factor GTE4 OS=Arabidopsis thaliana OX=3702 GN=GTE4 PE=2 SV=1;;	PF17035.6;;PF00439.26	BET;;Bromodomain	Bromodomain extra-terminal - transcription regulation;;Bromodomain
1	Glysoja.17G046261	Transcription factor GTE1 [Glycine soja]	------	------	------	------	------	------	------	COG5076;;COG5076	B:Chromatin structure and dynamics;;K:Transcription	XP_006601018.2	transcription factor GTE6 isoform X1 [Glycine max]	sp|Q84XV2|GTE1_ARATH;;	Transcription factor GTE1 OS=Arabidopsis thaliana OX=3702 GN=GTE1 PE=2 SV=1;;	PF17035.6;;PF00439.26	BET;;Bromodomain	Bromodomain extra-terminal - transcription regulation;;Bromodomain
1	Glysoja.15G040116	Transcription factor GTE3, chloroplastic isoform A [Glycine soja]	------	------	------	------	------	------	------	COG5076;;COG5076	B:Chromatin structure and dynamics;;K:Transcription	XP_003545746.1	transcription factor GTE7 [Glycine max]	sp|Q7Y214|GTE7_ARATH;;	Transcription factor GTE7 OS=Arabidopsis thaliana OX=3702 GN=GTE7 PE=2 SV=1;;	PF17035.6;;PF00439.26	BET;;Bromodomain	Bromodomain extra-terminal - transcription regulation;;Bromodomain
1	Glysoja.11G031784	Transcription factor GTE4 isoform A [Glycine soja]	------	------	------	------	------	------	------	COG5076;;COG5076	B:Chromatin structure and dynamics;;K:Transcription	XP_003543125.1	transcription factor GTE7 [Glycine max]	sp|Q7Y214|GTE7_ARATH;;	Transcription factor GTE7 OS=Arabidopsis thaliana OX=3702 GN=GTE7 PE=2 SV=1;;	PF17035.6;;PF00439.26	BET;;Bromodomain	Bromodomain extra-terminal - transcription regulation;;Bromodomain
1	Glysoja.15G040117	Transcription factor GTE4 isoform B [Glycine soja]	------	------	------	------	------	------	------	COG5076;;COG5076	B:Chromatin structure and dynamics;;K:Transcription	RZB63318.1	Transcription factor GTE4 isoform B [Glycine soja]	sp|Q7Y214|GTE7_ARATH;;	Transcription factor GTE7 OS=Arabidopsis thaliana OX=3702 GN=GTE7 PE=2 SV=1;;	PF17035.6;;PF00439.26	BET;;Bromodomain	Bromodomain extra-terminal - transcription regulation;;Bromodomain
1	Glysoja.16G042934	hypothetical protein D0Y65_042912 [Glycine soja]	------	------	------	------	------	------	------	ENOG410ZFW4	S:Function unknown	XP_014624514.1	uncharacterized protein LOC100790673 isoform X2 [Glycine max]	sp|Q84XV2|GTE1_ARATH;;	Transcription factor GTE1 OS=Arabidopsis thaliana OX=3702 GN=GTE1 PE=2 SV=1;;	PF17035.6	BET	Bromodomain extra-terminal - transcription regulation
1	Glysoja.19G050847	hypothetical protein D0Y65_050820 [Glycine soja]	------	------	------	------	------	------	------	ENOG410ZFW4	S:Function unknown	KRG94362.1	hypothetical protein GLYMA_19G079100 [Glycine max]	------	------	PF17035.6	BET	Bromodomain extra-terminal - transcription regulation
1	Glysoja.14G038686	hypothetical protein D0Y65_038673 [Glycine soja]	------	------	------	------	------	------	------	ENOG4112BZ0	S:Function unknown	XP_003544690.1	uncharacterized protein LOC100820054 [Glycine max]	------	------	PF17032.6;;PF13240.7;;PF12773.8	zinc_ribbon_15;;zinc_ribbon_2;;DZR	zinc-ribbon family;;zinc-ribbon domain;;Double zinc ribbon
1	Glysoja.08G020140	Signal recognition particle subunit SRP72 [Glycine soja]	GO:0006614;;GO:0005786;;GO:0048500;;GO:0008312	biological_process;;cellular_component;;cellular_component;;molecular_function;;	BP:SRP-dependent cotranslational protein targeting to membrane;;CC:signal recognition particle, endoplasmic reticulum targeting;;CC:signal recognition particle;;MF:7S RNA binding;;	K03108	SRP72	map03060	Protein export	ENOG410XRWI	U:Intracellular trafficking, secretion, and vesicular transport	XP_003531178.1	signal recognition particle subunit SRP72 [Glycine max]	sp|P33731|SRP72_CANLF;;	Signal recognition particle subunit SRP72 OS=Canis lupus familiaris OX=9615 GN=SRP72 PE=1 SV=3;;	PF17004.6;;PF08492.13;;PF12895.8	SRP_TPR_like;;SRP72;;ANAPC3	Putative TPR-like repeat;;SRP72 RNA-binding domain;;Anaphase-promoting complex, cyclosome, subunit 3
1	Glysoja.08G021158	hypothetical protein D0Y65_021149 [Glycine soja]	GO:0016021;;GO:0016757	cellular_component;;molecular_function;;	CC:integral component of membrane;;MF:transferase activity, transferring glycosyl groups;;	------	------	------	------	COG0438	M:Cell wall/membrane/envelope biogenesis	XP_028246627.1	uncharacterized protein LOC114423917 isoform X1 [Glycine soja]	sp|Q81ST7|BSHA_BACAN;;	N-acetyl-alpha-D-glucosaminyl L-malate synthase OS=Bacillus anthracis OX=1392 GN=bshA PE=1 SV=1;;	PF16994.6;;PF00534.21;;PF13692.7;;PF13524.7	Glyco_trans_4_5;;Glycos_transf_1;;Glyco_trans_1_4;;Glyco_trans_1_2	Glycosyl-transferase family 4;;Glycosyl transferases group 1;;Glycosyl transferases group 1;;Glycosyl transferases group 1
1	Glysoja.04G008608	hypothetical protein D0Y65_008605 [Glycine soja]	------	------	------	------	------	------	------	COG0438	M:Cell wall/membrane/envelope biogenesis	XP_028227531.1	uncharacterized protein LOC114408620 isoform X1 [Glycine soja]	sp|Q81ST7|BSHA_BACAN;;	N-acetyl-alpha-D-glucosaminyl L-malate synthase OS=Bacillus anthracis OX=1392 GN=bshA PE=1 SV=1;;	PF16994.6;;PF00534.21;;PF13692.7;;PF13524.7	Glyco_trans_4_5;;Glycos_transf_1;;Glyco_trans_1_4;;Glyco_trans_1_2	Glycosyl-transferase family 4;;Glycosyl transferases group 1;;Glycosyl transferases group 1;;Glycosyl transferases group 1
1	Glysoja.17G046999	hypothetical protein D0Y65_046978 [Glycine soja]	GO:0006979;;GO:0042744;;GO:0016021;;GO:0020037;;GO:0046872;;GO:0004601	biological_process;;biological_process;;cellular_component;;molecular_function;;molecular_function;;molecular_function;;	BP:response to oxidative stress;;BP:hydrogen peroxide catabolic process;;CC:integral component of membrane;;MF:heme binding;;MF:metal ion binding;;MF:peroxidase activity;;	------	------	------	------	COG0438	M:Cell wall/membrane/envelope biogenesis	XP_028209573.1	uncharacterized protein LOC114392585 isoform X1 [Glycine soja]	sp|Q81ST7|BSHA_BACAN;;	N-acetyl-alpha-D-glucosaminyl L-malate synthase OS=Bacillus anthracis OX=1392 GN=bshA PE=1 SV=1;;	PF16994.6;;PF00534.21;;PF13692.7;;PF13524.7	Glyco_trans_4_5;;Glycos_transf_1;;Glyco_trans_1_4;;Glyco_trans_1_2	Glycosyl-transferase family 4;;Glycosyl transferases group 1;;Glycosyl transferases group 1;;Glycosyl transferases group 1
1	Glysoja.06G013584	hypothetical protein D0Y65_013578 [Glycine soja]	------	------	------	------	------	------	------	COG0438	M:Cell wall/membrane/envelope biogenesis	XP_003527946.1	uncharacterized protein LOC100791337 [Glycine max]	sp|Q81ST7|BSHA_BACAN;;	N-acetyl-alpha-D-glucosaminyl L-malate synthase OS=Bacillus anthracis OX=1392 GN=bshA PE=1 SV=1;;	PF16994.6;;PF00534.21;;PF13692.7;;PF13524.7	Glyco_trans_4_5;;Glycos_transf_1;;Glyco_trans_1_4;;Glyco_trans_1_2	Glycosyl-transferase family 4;;Glycosyl transferases group 1;;Glycosyl transferases group 1;;Glycosyl transferases group 1
1	Glysoja.07G016787	hypothetical protein D0Y65_016778 [Glycine soja]	GO:0016021;;GO:0016757	cellular_component;;molecular_function;;	CC:integral component of membrane;;MF:transferase activity, transferring glycosyl groups;;	------	------	------	------	COG0438	M:Cell wall/membrane/envelope biogenesis	XP_006583137.1	uncharacterized protein LOC100796443 [Glycine max]	sp|P42982|BSHA_BACSU;;	N-acetyl-alpha-D-glucosaminyl L-malate synthase OS=Bacillus subtilis;;	PF16994.6;;PF00534.21;;PF13692.7;;PF13524.7	Glyco_trans_4_5;;Glycos_transf_1;;Glyco_trans_1_4;;Glyco_trans_1_2	Glycosyl-transferase family 4;;Glycosyl transferases group 1;;Glycosyl transferases group 1;;Glycosyl transferases group 1
1	Glysoja.11G032812	hypothetical protein D0Y65_032800 [Glycine soja]	GO:0016021;;GO:0016757	cellular_component;;molecular_function;;	CC:integral component of membrane;;MF:transferase activity, transferring glycosyl groups;;	------	------	------	------	COG0438	M:Cell wall/membrane/envelope biogenesis	XP_003542107.1	uncharacterized protein LOC100795000 [Glycine max]	sp|P42982|BSHA_BACSU;;	N-acetyl-alpha-D-glucosaminyl L-malate synthase OS=Bacillus subtilis;;	PF16994.6;;PF00534.21;;PF13692.7;;PF13524.7	Glyco_trans_4_5;;Glycos_transf_1;;Glyco_trans_1_4;;Glyco_trans_1_2	Glycosyl-transferase family 4;;Glycosyl transferases group 1;;Glycosyl transferases group 1;;Glycosyl transferases group 1
1	Glysoja.15G039668	hypothetical protein D0Y65_039654 [Glycine soja]	GO:0016021;;GO:0016757	cellular_component;;molecular_function;;	CC:integral component of membrane;;MF:transferase activity, transferring glycosyl groups;;	------	------	------	------	COG0438	M:Cell wall/membrane/envelope biogenesis	XP_028204150.1	uncharacterized protein LOC114388014 [Glycine soja]	sp|P42982|BSHA_BACSU;;	N-acetyl-alpha-D-glucosaminyl L-malate synthase OS=Bacillus subtilis;;	PF16994.6;;PF00534.21;;PF13692.7	Glyco_trans_4_5;;Glycos_transf_1;;Glyco_trans_1_4	Glycosyl-transferase family 4;;Glycosyl transferases group 1;;Glycosyl transferases group 1
1	Glysoja.14G037945	hypothetical protein D0Y65_037934, partial [Glycine soja]	GO:0042744;;GO:0006979;;GO:0046872;;GO:0004601;;GO:0020037	biological_process;;biological_process;;molecular_function;;molecular_function;;molecular_function;;	BP:hydrogen peroxide catabolic process;;BP:response to oxidative stress;;MF:metal ion binding;;MF:peroxidase activity;;MF:heme binding;;	------	------	------	------	COG0438	M:Cell wall/membrane/envelope biogenesis	RZB67842.1	hypothetical protein D0Y65_037934, partial [Glycine soja]	------	------	PF16994.6;;PF00534.21;;PF13692.7	Glyco_trans_4_5;;Glycos_transf_1;;Glyco_trans_1_4	Glycosyl-transferase family 4;;Glycosyl transferases group 1;;Glycosyl transferases group 1
1	Glysoja.07G016722	Mediator of RNA polymerase II transcription subunit 15a isoform A [Glycine soja]	GO:0006355;;GO:0003712;;GO:0031490	biological_process;;molecular_function;;molecular_function;;	BP:regulation of transcription, DNA-templated;;MF:transcription cofactor activity;;MF:chromatin DNA binding;;	K14972	PAXIP1, PTIP	------	------	ENOG4111KNE	S:Function unknown	XP_028239036.1	mediator of RNA polymerase II transcription subunit 15a-like isoform X1 [Glycine soja]	sp|F4I171|MD15A_ARATH;;	Mediator of RNA polymerase II transcription subunit 15a OS=Arabidopsis thaliana OX=3702 GN=MED15A PE=1 SV=1;;	PF16987.6	KIX_2	KIX domain
1	Glysoja.11G031158	Mediator of RNA polymerase II transcription subunit 15a [Glycine soja]	GO:0006355;;GO:0031490;;GO:0003712	biological_process;;molecular_function;;molecular_function;;	BP:regulation of transcription, DNA-templated;;MF:chromatin DNA binding;;MF:transcription cofactor activity;;	K14972	PAXIP1, PTIP	------	------	ENOG4111KNE	S:Function unknown	XP_028189390.1	mediator of RNA polymerase II transcription subunit 15a-like [Glycine soja]	sp|F4I171|MD15A_ARATH;;	Mediator of RNA polymerase II transcription subunit 15a OS=Arabidopsis thaliana OX=3702 GN=MED15A PE=1 SV=1;;	PF16987.6	KIX_2	KIX domain
1	Glysoja.08G021234	Mediator of RNA polymerase II transcription subunit 15a isoform A [Glycine soja]	GO:0006355;;GO:0016021;;GO:0031490;;GO:0003712	biological_process;;cellular_component;;molecular_function;;molecular_function;;	BP:regulation of transcription, DNA-templated;;CC:integral component of membrane;;MF:chromatin DNA binding;;MF:transcription cofactor activity;;	K14972	PAXIP1, PTIP	------	------	ENOG4111KNE	S:Function unknown	XP_028244649.1	mediator of RNA polymerase II transcription subunit 15a-like [Glycine soja]	sp|F4I171|MD15A_ARATH;;	Mediator of RNA polymerase II transcription subunit 15a OS=Arabidopsis thaliana OX=3702 GN=MED15A PE=1 SV=1;;	PF16987.6	KIX_2	KIX domain
1	Glysoja.11G032882	Mediator of RNA polymerase II transcription subunit 15a isoform A [Glycine soja]	GO:0006355;;GO:0003712;;GO:0031490	biological_process;;molecular_function;;molecular_function;;	BP:regulation of transcription, DNA-templated;;MF:transcription cofactor activity;;MF:chromatin DNA binding;;	K14972	PAXIP1, PTIP	------	------	ENOG4111KNE	S:Function unknown	XP_028190679.1	mediator of RNA polymerase II transcription subunit 15a-like [Glycine soja]	sp|F4I171|MD15A_ARATH;;	Mediator of RNA polymerase II transcription subunit 15a OS=Arabidopsis thaliana OX=3702 GN=MED15A PE=1 SV=1;;	PF16987.6	KIX_2	KIX domain
1	Glysoja.15G039590	Mediator of RNA polymerase II transcription subunit 15a [Glycine soja]	GO:0006355;;GO:0003712;;GO:0031490	biological_process;;molecular_function;;molecular_function;;	BP:regulation of transcription, DNA-templated;;MF:transcription cofactor activity;;MF:chromatin DNA binding;;	K14972	PAXIP1, PTIP	------	------	ENOG4111KNE	S:Function unknown	RZB62317.1	Mediator of RNA polymerase II transcription subunit 15a [Glycine soja]	sp|F4I171|MD15A_ARATH;;	Mediator of RNA polymerase II transcription subunit 15a OS=Arabidopsis thaliana OX=3702 GN=MED15A PE=1 SV=1;;	PF16987.6	KIX_2	KIX domain
1	Glysoja.17G046472	Molybdate transporter 1 [Glycine soja]	GO:0016021;;GO:0015098	cellular_component;;molecular_function;;	CC:integral component of membrane;;MF:molybdate ion transmembrane transporter activity;;	------	------	------	------	ENOG410XTGP	P:Inorganic ion transport and metabolism	XP_028209674.1	molybdate transporter 1-like [Glycine soja]	sp|Q9SL95|MOT1_ARATH;;	Molybdate transporter 1 OS=Arabidopsis thaliana OX=3702 GN=MOT1 PE=1 SV=1;;	PF16983.6;;PF00916.21;;PF00860.21	MFS_MOT1;;Sulfate_transp;;Xan_ur_permease	Molybdate transporter of MFS superfamily;;Sulfate permease family;;Permease family
1	Glysoja.17G046466	Molybdate transporter 1 [Glycine soja]	GO:0016021;;GO:0015098	cellular_component;;molecular_function;;	CC:integral component of membrane;;MF:molybdate ion transmembrane transporter activity;;	------	------	------	------	ENOG410XTGP	P:Inorganic ion transport and metabolism	XP_028209404.1	molybdate transporter 1-like [Glycine soja]	sp|Q9SL95|MOT1_ARATH;;	Molybdate transporter 1 OS=Arabidopsis thaliana OX=3702 GN=MOT1 PE=1 SV=1;;	PF16983.6	MFS_MOT1	Molybdate transporter of MFS superfamily
1	Glysoja.17G046468	Molybdate transporter 1 [Glycine soja]	GO:0016021;;GO:0015098	cellular_component;;molecular_function;;	CC:integral component of membrane;;MF:molybdate ion transmembrane transporter activity;;	------	------	------	------	ENOG410XTGP	P:Inorganic ion transport and metabolism	XP_028209309.1	molybdate transporter 1-like [Glycine soja]	sp|Q9SL95|MOT1_ARATH;;	Molybdate transporter 1 OS=Arabidopsis thaliana OX=3702 GN=MOT1 PE=1 SV=1;;	PF16983.6	MFS_MOT1	Molybdate transporter of MFS superfamily
1	Glysoja.14G038509	Molybdate transporter 1 [Glycine soja]	GO:0016021;;GO:0015098	cellular_component;;molecular_function;;	CC:integral component of membrane;;MF:molybdate ion transmembrane transporter activity;;	------	------	------	------	ENOG410XTGP	P:Inorganic ion transport and metabolism	XP_003545516.1	molybdate transporter 1 [Glycine max]	sp|Q9SL95|MOT1_ARATH;;	Molybdate transporter 1 OS=Arabidopsis thaliana OX=3702 GN=MOT1 PE=1 SV=1;;	PF16983.6	MFS_MOT1	Molybdate transporter of MFS superfamily
1	Glysoja.04G009040	Molybdate transporter 1 [Glycine soja]	GO:0016021;;GO:0015098	cellular_component;;molecular_function;;	CC:integral component of membrane;;MF:molybdate ion transmembrane transporter activity;;	------	------	------	------	ENOG410XTGP	P:Inorganic ion transport and metabolism	XP_003523708.1	molybdate transporter 1 [Glycine max]	sp|Q9SL95|MOT1_ARATH;;	Molybdate transporter 1 OS=Arabidopsis thaliana OX=3702 GN=MOT1 PE=1 SV=1;;	PF16983.6	MFS_MOT1	Molybdate transporter of MFS superfamily
1	Glysoja.06G014018	Molybdate transporter 1 [Glycine soja]	GO:0016021;;GO:0015098	cellular_component;;molecular_function;;	CC:integral component of membrane;;MF:molybdate ion transmembrane transporter activity;;	------	------	------	------	ENOG410XTGP	P:Inorganic ion transport and metabolism	XP_003527804.1	molybdate transporter 1 [Glycine max]	sp|Q9SL95|MOT1_ARATH;;	Molybdate transporter 1 OS=Arabidopsis thaliana OX=3702 GN=MOT1 PE=1 SV=1;;	PF16983.6	MFS_MOT1	Molybdate transporter of MFS superfamily
1	Glysoja.08G021172	Molybdate transporter 2 [Glycine soja]	GO:0016021;;GO:0015098	cellular_component;;molecular_function;;	CC:integral component of membrane;;MF:molybdate ion transmembrane transporter activity;;	------	------	------	------	ENOG410XTGP	P:Inorganic ion transport and metabolism	XP_003531693.1	molybdate transporter 2 [Glycine max]	sp|Q0WP36|MOT2_ARATH;;	Molybdate transporter 2 OS=Arabidopsis thaliana OX=3702 GN=MOT2 PE=1 SV=2;;	PF16983.6	MFS_MOT1	Molybdate transporter of MFS superfamily
1	Glysoja.17G045661	High-affinity nitrate transporter 3.1 [Glycine soja]	GO:0016787	molecular_function;;	MF:hydrolase activity;;	K01517	ADPRM	map00564;;map00230	Glycerophospholipid metabolism;;Purine metabolism	COG1409	S:Function unknown	XP_028211400.1	manganese-dependent ADP-ribose/CDP-alcohol diphosphatase-like [Glycine soja]	sp|Q9SB68|ADPRM_ARATH;;	Manganese-dependent ADP-ribose/CDP-alcohol diphosphatase OS=Arabidopsis thaliana OX=3702 GN=At4g24730 PE=2 SV=1;;	PF16974.6	NAR2	High-affinity nitrate transporter accessory
1	Glysoja.05G011250	High-affinity nitrate transporter 3.1 [Glycine soja]	GO:0010167;;GO:0015706;;GO:0042128;;GO:0016021;;GO:0005886;;GO:0015112	biological_process;;biological_process;;biological_process;;cellular_component;;cellular_component;;molecular_function;;	BP:response to nitrate;;BP:nitrate transport;;BP:nitrate assimilation;;CC:integral component of membrane;;CC:plasma membrane;;MF:nitrate transmembrane transporter activity;;	------	------	------	------	ENOG4111P96	P:Inorganic ion transport and metabolism	XP_003525590.1	high-affinity nitrate transporter 3.1 [Glycine max]	sp|Q9FGS5|NRT31_ARATH;;	High-affinity nitrate transporter 3.1 OS=Arabidopsis thaliana OX=3702 GN=NRT3.1 PE=1 SV=1;;	PF16974.6	NAR2	High-affinity nitrate transporter accessory
1	Glysoja.08G019253	Signal recognition particle subunit SRP68 isoform A [Glycine soja]	GO:0006614;;GO:0005786;;GO:0030942;;GO:0008312;;GO:0005047	biological_process;;cellular_component;;molecular_function;;molecular_function;;molecular_function;;	BP:SRP-dependent cotranslational protein targeting to membrane;;CC:signal recognition particle, endoplasmic reticulum targeting;;MF:endoplasmic reticulum signal peptide binding;;MF:7S RNA binding;;MF:signal recognition particle binding;;	K03107	SRP68	map03060	Protein export	ENOG410XPW1	U:Intracellular trafficking, secretion, and vesicular transport	KRH41061.1	hypothetical protein GLYMA_08G008000 [Glycine max]	sp|Q8BMA6|SRP68_MOUSE;;	Signal recognition particle subunit SRP68 OS=Mus musculus OX=10090 GN=Srp68 PE=1 SV=2;;	PF16969.6;;PF13857.7;;PF00023.31;;PF13637.7;;PF13606.7	SRP68;;Ank_5;;Ank;;Ank_4;;Ank_3	RNA-binding signal recognition particle 68;;Ankyrin repeats;;Ankyrin repeat;;Ankyrin repeats;;Ankyrin repeat
1	Glysoja.05G012844	Signal recognition particle subunit SRP68 isoform C [Glycine soja]	GO:0006614;;GO:0005786;;GO:0030942;;GO:0008312;;GO:0005047	biological_process;;cellular_component;;molecular_function;;molecular_function;;molecular_function;;	BP:SRP-dependent cotranslational protein targeting to membrane;;CC:signal recognition particle, endoplasmic reticulum targeting;;MF:endoplasmic reticulum signal peptide binding;;MF:7S RNA binding;;MF:signal recognition particle binding;;	K03107	SRP68	map03060	Protein export	ENOG410XPW1	U:Intracellular trafficking, secretion, and vesicular transport	RZC13369.1	Signal recognition particle subunit SRP68 isoform C [Glycine soja]	sp|Q8BMA6|SRP68_MOUSE;;	Signal recognition particle subunit SRP68 OS=Mus musculus OX=10090 GN=Srp68 PE=1 SV=2;;	PF16969.6	SRP68	RNA-binding signal recognition particle 68
[truncated: 54,971 more rows]
