# Supplementary material for: Root-centered sodium sequestration and transcriptomic regulation under salt and alkali stress in wild soybean (Glycine soja)
Source: Front Plant Sci. 2025 Sep 18;16:1675559. doi: 10.3389/fpls.2025.1675559 (PMC12488681; doi:10.3389/fpls.2025.1675559)
Supplement: Supplementary Table 2 — Different expressed genes between different treatments. [file Table2.xlsx]

## Sheet: 0.6-G vs CK-G
Gene_id	Gene name	Gene description	FC(Y_06_G/Y_CK_G)	Log2FC(Y_06_G/Y_CK_G)	Pvalue	Padjust	Significant	Regulate	Y_CK_G_1	Y_CK_G_2	Y_CK_G_3	Y_06_G_1	Y_06_G_2	Y_06_G_3	Y_CK_G	Y_06_G
Glysoja.11G031379		Sugar transporter ERD6-like 16 isoform C [Glycine soja]	0.058	-4.10937	5.32273e-31	1.97032e-26	yes	down	46.63	24.9	33.22	2.67	1.5	2.34	34.9167	2.17
Glysoja.09G023762		Cellulose synthase A catalytic subunit 3 isoform A [Glycine soja]	0.384	-1.38005	1.06817e-23	1.97703e-19	yes	down	51.57	52.69	46.29	21.31	19.93	18.74	50.1833	19.9933
Glysoja.14G037719		Subtilisin-like protease [Glycine soja]	0.003	-8.29628	8.05916e-23	9.48775e-19	yes	down	10.9	10.36	24.77	0.04	0	0.13	15.3433	0.0566667
Glysoja.13G036734		Protein DMR6-LIKE OXYGENASE 1 isoform A [Glycine soja]	7.493	2.90549	1.02523e-22	9.48775e-19	yes	up	12.62	7.18	6.63	75.95	77.32	52.57	8.81	68.6133
Glysoja.14G037286		Fasciclin-like arabinogalactan protein 2 [Glycine soja]	0.339	-1.55874	1.20254e-20	8.90291e-17	yes	down	274.76	287.14	319.28	97.16	103.14	111.55	293.727	103.95
Glysoja.06G014385		WAT1-related protein [Glycine soja]	11.74	3.55333	3.88313e-20	2.3957e-16	yes	up	3.14	1.99	0.81	24.14	26.15	19.23	1.98	23.1733
Glysoja.12G033855		Fasciclin-like arabinogalactan protein 16 isoform A [Glycine soja]	0.381	-1.39043	8.95654e-20	4.73635e-16	yes	down	101.25	97.11	97.84	41.57	36.8	39.09	98.7333	39.1533
Glysoja.04G009191		Tubulin alpha-1 chain [Glycine soja]	0.369	-1.44022	9.52617e-19	4.40788e-15	yes	down	234.12	219.62	259.53	93.73	90.27	90.51	237.757	91.5033
Glysoja.10G026181		Protein DMR6-LIKE OXYGENASE 1 [Glycine soja]	3.414	1.77148	6.08061e-17	2.50095e-13	yes	up	30.57	26.32	23.98	117.5	87.76	82.67	26.9567	95.9767
Glysoja.18G047111		UDP-glucuronate 4-epimerase 6 [Glycine soja]	0.287	-1.80273	1.74102e-16	6.44474e-13	yes	down	33.95	41	49.69	12.96	12.27	12.07	41.5467	12.4333
Glysoja.08G021659		Chitinase-like protein 1 [Glycine soja]	0.421	-1.2466	2.10523e-16	7.08448e-13	yes	down	349.42	346.98	377.17	164.22	149.73	158.09	357.857	157.347
Glysoja.02G005593		Fasciclin-like arabinogalactan protein 2 [Glycine soja]	0.309	-1.69521	2.38771e-16	7.3655e-13	yes	down	213.76	276.98	236.94	78.77	64.18	89.93	242.56	77.6267
Glysoja.03G007053		Glucan endo-1,3-beta-glucosidase [Glycine soja]	0.063	-3.98151	3.16775e-16	9.02006e-13	yes	down	24.79	39.56	70.46	5.19	1.84	1.94	44.9367	2.99
Glysoja.17G046034		Peroxidase 73 [Glycine soja]	0.273	-1.87417	1.13183e-15	2.99263e-12	yes	down	105	117.63	155.98	40.69	31.85	35.53	126.203	36.0233
Glysoja.19G051023		ACT domain-containing protein ACR6 isoform A [Glycine soja]	4.111	2.03947	2.72911e-15	6.7349e-12	yes	up	4.03	4.74	3.48	14.84	22.19	15.11	4.08333	17.38
Glysoja.15G040486		Sugar transporter ERD6-like 16 [Glycine soja]	0.254	-1.97498	1.26118e-14	2.91782e-11	yes	down	43.78	36.27	29.9	11.28	7.28	10.02	36.65	9.52667
Glysoja.06G015276		Protein COBRA isoform A [Glycine soja]	0.306	-1.71018	1.03131e-13	2.24566e-10	yes	down	52.22	68.12	74.3	20.61	17.75	23.46	64.88	20.6067
Glysoja.16G043372		ABC transporter G family member 14 [Glycine soja]	5.476	2.45325	1.6215e-13	3.25831e-10	yes	up	2.23	1.42	1.94	13.9	10.28	7.88	1.86333	10.6867
Glysoja.11G030944		Protein NRT1/ PTR FAMILY 6.2 [Glycine soja]	0.302	-1.72642	3.0321e-13	5.61197e-10	yes	down	89.49	68.45	64.73	22.41	19.55	27.88	74.2233	23.28
Glysoja.18G049856		Chitinase-like protein 1 isoform B [Glycine soja]	0.444	-1.17037	4.2095e-13	7.42014e-10	yes	down	252.09	239.91	275.18	128.39	118.13	110.21	255.727	118.91
Glysoja.12G034356		Kinesin-like protein KIN-12B [Glycine soja]	97.996	6.61466	5.85309e-13	9.84835e-10	yes	up	0.22	0	0.07	12.28	15.73	2.58	0.0966667	10.1967
Glysoja.02G003139		Salicylic acid-binding protein 2 [Glycine soja]	0.154	-2.70103	1.07272e-12	1.69474e-09	yes	down	41.36	58.89	62.61	11.16	4.27	10.6	54.2867	8.67667
Glysoja.12G035033		Fasciclin-like arabinogalactan protein 9 [Glycine soja]	0.117	-3.09528	1.09879e-12	1.69474e-09	yes	down	37.73	14.49	38.02	2.83	4	4.37	30.08	3.73333
Glysoja.14G038197		Protein NDL2 [Glycine soja]	0.42	-1.25005	1.38954e-12	2.05747e-09	yes	down	34.61	39.02	36.88	17.44	17.02	14.11	36.8367	16.19
Glysoja.13G037174		Cytochrome P450 78A5, partial [Glycine soja]	3.771	1.915	1.76412e-12	2.51163e-09	yes	up	9.16	11.83	6.22	28.46	42.76	34.97	9.07	35.3967
Glysoja.04G008355		Aquaporin PIP2-7 [Glycine soja]	0.347	-1.52855	2.11353e-12	2.89765e-09	yes	down	147.5	117.64	162.45	46.45	53.46	56.18	142.53	52.03
Glysoja.20G054353		hypothetical protein D0Y65_054327 [Glycine soja]	0.264	-1.92177	2.93103e-12	3.86194e-09	yes	down	708.4	1100.24	1082.47	282.28	163.61	243.8	963.703	229.897
Glysoja.16G043934		Cellulose synthase A catalytic subunit 6 [Glycine soja]	0.407	-1.29535	3.02553e-12	3.86194e-09	yes	down	62.45	67.28	53.74	30.69	22.69	23.96	61.1567	25.78
Glysoja.11G030755		Cysteine-rich receptor-like protein kinase 2 isoform A [Glycine soja]	6.577	2.71745	5.40337e-12	6.66722e-09	yes	up	6.27	4.66	2.73	23.87	49.97	20.35	4.55333	31.3967
Glysoja.14G039496		Synaptotagmin-2 isoform B [Glycine soja]	0.314	-1.66938	9.88153e-12	1.14308e-08	yes	down	20.99	26.46	24.12	9.78	6.04	7.44	23.8567	7.75333
Glysoja.04G009379		Cytochrome P450 71A1 [Glycine soja]	0.056	-4.15787	1.14328e-11	1.25375e-08	yes	down	9.22	8.15	22.55	0.97	0.13	1.12	13.3067	0.74
Glysoja.08G022479		Hydroquinone glucosyltransferase [Glycine soja]	10.022	3.32505	1.15156e-11	1.25375e-08	yes	up	2.59	0.98	1.44	15.35	28.73	9.27	1.67	17.7833
Glysoja.02G003305		Cellulose synthase A catalytic subunit 6 isoform A [Glycine soja]	0.476	-1.07245	1.77908e-11	1.88161e-08	yes	down	119.09	127.94	108.89	65.29	57.41	50.84	118.64	57.8467
Glysoja.17G047042		Tubulin beta-1 chain isoform A [Glycine soja]	0.278	-1.84627	2.70473e-11	2.78114e-08	yes	down	20.2	19.6	30.37	6.41	7.6	6.37	23.39	6.79333
Glysoja.08G019660		hypothetical protein D0Y65_019650 [Glycine soja]	0.305	-1.71429	7.86322e-11	7.86683e-08	yes	down	24.04	17.38	17.88	7.63	6.5	4.75	19.7667	6.29333
Glysoja.02G004017		Nuclear transcription factor Y subunit B-5 [Glycine soja]	2.488	1.31504	1.37424e-10	1.33869e-07	yes	up	26.3	32.35	22.58	76.22	70.19	65.9	27.0767	70.77
Glysoja.10G025635		hypothetical protein D0Y65_025625 [Glycine soja]	2.819	1.49511	1.79711e-10	1.70574e-07	yes	up	691.23	711.4	486.68	2043.71	2239.47	1370.29	629.77	1884.49
Glysoja.08G021238		Transcription factor bHLH19 [Glycine soja]	0.29	-1.78592	1.93647e-10	1.77086e-07	yes	down	18.4	16.73	12.51	5.27	4.15	4.83	15.88	4.75
Glysoja.08G021237		putative UPF0481 protein [Glycine soja]	0.263	-1.92891	1.9614e-10	1.77086e-07	yes	down	12.23	11.93	12.04	4.54	2.97	2.42	12.0667	3.31
Glysoja.05G012548		Glutelin type-A 2 [Glycine soja]	0.013	-6.25695	2.21202e-10	1.94958e-07	yes	down	0.93	12.36	21.76	0.27	0.14	0.07	11.6833	0.16
Glysoja.08G022394		Fasciclin-like arabinogalactan protein 1 [Glycine soja]	0.258	-1.95295	2.35561e-10	2.02785e-07	yes	down	100.48	121.32	170.04	39.24	24.17	42.07	130.613	35.16
Glysoja.01G002005		Lysine-rich arabinogalactan protein 18 [Glycine soja]	0.318	-1.65432	4.30052e-10	3.61801e-07	yes	down	46.61	43.16	69.81	18.03	17.43	17.91	53.1933	17.79
Glysoja.20G053660		Galactinol synthase 2 isoform A [Glycine soja]	4.159	2.05641	4.49078e-10	3.69411e-07	yes	up	39.14	17.71	25.65	97.14	155.31	115.81	27.5	122.753
Glysoja.06G015861		G-type lectin S-receptor-like serine/threonine-protein kinase [Glycine soja]	8.528	3.09222	6.76058e-10	5.44035e-07	yes	up	0.76	0.64	0.49	5.06	9.44	2.48	0.63	5.66
Glysoja.13G036029		L-ascorbate oxidase [Glycine soja]	0.244	-2.03253	8.21094e-10	6.4669e-07	yes	down	135.52	161.19	204.79	55.34	24.51	47.97	167.167	42.6067
Glysoja.11G029038		Lysine-rich arabinogalactan protein 18 [Glycine soja]	0.231	-2.11678	8.65344e-10	6.67343e-07	yes	down	157.21	133.62	237.08	49.13	26.03	52.07	175.97	42.41
Glysoja.18G049080		Vacuolar cation/proton exchanger 3 isoform A [Glycine soja]	0.043	-4.55535	9.10927e-10	6.88159e-07	yes	down	2.79	3.38	17.62	0.37	0.29	0.43	7.93	0.363333
Glysoja.08G020373		Beta-amyrin 28-monooxygenase isoform E [Glycine soja]	2.981	1.57571	1.1456e-09	8.47854e-07	yes	up	13.07	11.28	8.26	36.07	40.01	24.48	10.87	33.52
Glysoja.03G006997		F-box protein isoform A [Glycine soja]	2.671	1.41716	1.16813e-09	8.47854e-07	yes	up	10.15	11.57	9.75	22.43	29.06	34.31	10.49	28.6
Glysoja.20G054524		hypothetical protein D0Y65_054498 [Glycine soja]	0.401	-1.31735	1.58697e-09	1.12971e-06	yes	down	714.65	1141.85	730.21	336.95	428.68	319.81	862.237	361.813
Glysoja.06G014124		Carotenoid 9,10(9',10')-cleavage dioxygenase 1 isoform A [Glycine soja]	0.042	-4.55851	1.77549e-09	1.23095e-06	yes	down	5.86	3.75	2.14	0.36	0	0.15	3.91667	0.17
Glysoja.08G019315		Tubulin beta-1 chain [Glycine soja]	0.126	-2.98409	1.79569e-09	1.23095e-06	yes	down	24.52	6.69	24.04	2.86	1.81	2.68	18.4167	2.45
Glysoja.14G038248		Cytokinin dehydrogenase 7 [Glycine soja]	2.535	1.34201	1.97258e-09	1.32645e-06	yes	up	10.63	11.99	10.85	34.46	32.03	21.87	11.1567	29.4533
Glysoja.09G025050		Protein EXORDIUM-like 3 [Glycine soja]	0.457	-1.12959	2.00668e-09	1.32645e-06	yes	down	57.06	72.23	69.78	31.68	28.7	34.15	66.3567	31.51
Glysoja.08G022064		DnaJ-like subfamily B member 1 [Glycine soja]	0.465	-1.10348	2.06505e-09	1.34108e-06	yes	down	33.66	35.06	28.03	16.34	17.05	13.58	32.25	15.6567
Glysoja.06G015930		TMV resistance protein N isoform C [Glycine soja]	32.949	5.04217	2.41801e-09	1.54323e-06	yes	up	0	0.06	0.05	0.71	2.16	0.88	0.0366667	1.25
Glysoja.14G038746		putative calcium-binding protein CML44 [Glycine soja]	4.936	2.30343	3.33907e-09	2.09495e-06	yes	up	2.84	2.37	2.93	8.97	16.14	17.19	2.71333	14.1
Glysoja.04G009899		Protein COBRA [Glycine soja]	0.256	-1.96577	3.54512e-09	2.18716e-06	yes	down	8.7	14.71	18.14	3.41	3.73	3.98	13.85	3.70667
Glysoja.06G013497		Ornithine decarboxylase [Glycine soja]	0.116	-3.10371	4.12445e-09	2.50287e-06	yes	down	61.24	26.61	76.82	9.51	2.25	8.3	54.89	6.68667
Glysoja.02G004018		Potassium transporter 5 [Glycine soja]	180.747	7.49783	4.71763e-09	2.80418e-06	yes	up	0	0	0.02	1.27	2.09	1.11	0.00666667	1.49
Glysoja.02G003147		Ribonuclease 1 [Glycine soja]	0.107	-3.22721	4.7725e-09	2.80418e-06	yes	down	6.84	12.73	14.55	1.05	0.74	1.96	11.3733	1.25
Glysoja.01G000438		Homeobox-leucine zipper protein ATHB-13 isoform A [Glycine soja]	0.384	-1.37915	5.45452e-09	3.15484e-06	yes	down	24.76	26.36	31	11.28	12.99	8.57	27.3733	10.9467
Glysoja.01G001255		Omega-3 fatty acid desaturase, chloroplastic isoform B [Glycine soja]	0.301	-1.7298	5.85438e-09	3.28505e-06	yes	down	12.29	13.67	18.5	5.46	3.48	5.1	14.82	4.68
Glysoja.17G045337		U-box domain-containing protein 19 [Glycine soja]	3.887	1.95859	5.85713e-09	3.28505e-06	yes	up	20.58	12.33	11.18	39.13	83.67	56.45	14.6967	59.75
Glysoja.04G009094		putative calcium-binding protein CML43 [Glycine soja]	0.226	-2.14505	9.40671e-09	5.12071e-06	yes	down	30.51	17.33	23.93	5.96	7.45	3.92	23.9233	5.77667
Glysoja.19G050115		2-methylene-furan-3-one reductase isoform A [Glycine soja]	2.955	1.56293	1.01166e-08	5.42731e-06	yes	up	154.51	130.06	73.86	358.21	428.93	315.72	119.477	367.62
Glysoja.04G009336		putative WD repeat-containing protein C2A9.03 [Glycine soja]	2.876	1.52391	1.03982e-08	5.49869e-06	yes	up	46.48	26.74	26.18	89.42	102.59	96.78	33.1333	96.2633
Glysoja.19G052189		Sucrose synthase 2 isoform A [Glycine soja]	2.393	1.25873	1.09587e-08	5.71349e-06	yes	up	46.18	36.13	29.58	97.48	101.01	75.88	37.2967	91.4567
Glysoja.08G020855		putative glutathione S-transferase [Glycine soja]	4.655	2.21881	1.21542e-08	6.24877e-06	yes	up	13.01	7.5	7.04	64.05	26.99	42.68	9.18333	44.5733
Glysoja.19G052337		Galactinol synthase 2 [Glycine soja]	5.011	2.32509	1.41135e-08	7.1567e-06	yes	up	65.85	25.28	26.73	220.25	274.43	121.41	39.2867	205.363
Glysoja.03G006357		Aldehyde oxidase GLOX [Glycine soja]	0.197	-2.34505	1.77244e-08	8.86629e-06	yes	down	10.62	12.99	28.16	4.44	3.35	2.97	17.2567	3.58667
Glysoja.08G020198		Xyloglucan endotransglucosylase/hydrolase 2 [Glycine soja]	0.41	-1.28493	1.81229e-08	8.94476e-06	yes	down	81.98	98.07	120.47	40.52	39.89	48.48	100.173	42.9633
Glysoja.05G012907		Tubulin beta-1 chain [Glycine soja]	0.309	-1.69253	2.81553e-08	1.37135e-05	yes	down	54.85	28.49	56.31	14.57	16.79	14.17	46.55	15.1767
Glysoja.20G054083		Cysteine-rich receptor-like protein kinase 26 isoform A [Glycine soja]	0.235	-2.0912	2.96204e-08	1.42397e-05	yes	down	5.04	4.42	7.08	1.12	1.19	1.75	5.51333	1.35333
Glysoja.06G013659		Transcription factor MYB77 [Glycine soja]	0.116	-3.11367	3.46042e-08	1.62145e-05	yes	down	23.42	19.75	93.95	7.12	3.68	6.01	45.7067	5.60333
Glysoja.05G012361		Xyloglucan endotransglucosylase/hydrolase 2 [Glycine soja]	0.335	-1.57669	3.58793e-08	1.64918e-05	yes	down	31.27	33.3	50.02	14.06	10.88	15.23	38.1967	13.39
Glysoja.09G023212		Galactan beta-1,4-galactosyltransferase GALS2 [Glycine soja]	0.399	-1.32491	3.60871e-08	1.64918e-05	yes	down	20.46	20.87	25.64	7.71	11.64	8.68	22.3233	9.34333
Glysoja.03G008285		putative L-gulonolactone oxidase 6 [Glycine soja]	0.424	-1.23948	3.9835e-08	1.79826e-05	yes	down	33.27	37.5	36.09	14.78	13.52	19.31	35.62	15.87
Glysoja.18G047881		Disease resistance protein RPM1 isoform A [Glycine soja]	162.01	7.33994	4.32822e-08	1.93033e-05	yes	up	0.06	0	0	0.85	7.49	0.85	0.02	3.06333
Glysoja.07G016618		Dehydration-responsive element-binding protein 3 [Glycine soja]	0.324	-1.62586	4.43066e-08	1.94088e-05	yes	down	42.89	49.52	29.21	15.35	10.77	15.03	40.54	13.7167
Glysoja.10G026145		Alpha carbonic anhydrase 7 isoform A [Glycine soja]	2.694	1.42964	4.45674e-08	1.94088e-05	yes	up	36.38	24.61	29.55	85.77	109.21	64.04	30.18	86.34
Glysoja.11G030969		Aldehyde dehydrogenase family 2 member B4, mitochondrial isoform A [Glycine soja]	0.163	-2.61692	4.64196e-08	1.96151e-05	yes	down	26.56	78.04	66.39	16.22	4.92	8.08	56.9967	9.74
Glysoja.14G037297		Fasciclin-like arabinogalactan protein 7 [Glycine soja]	0.38	-1.39766	4.64627e-08	1.96151e-05	yes	down	77.83	68.74	109.13	29.37	35.89	36.85	85.2333	34.0367
Glysoja.13G037070		Ethylene-responsive transcription factor RAP2-4 [Glycine soja]	2.781	1.47561	4.66307e-08	1.96151e-05	yes	up	36.01	21.99	22.46	62.99	94.28	77.12	26.82	78.13
Glysoja.12G033425		hypothetical protein D0Y65_033414 [Glycine soja]	0.358	-1.48382	4.8467e-08	2.0142e-05	yes	down	8.22	8.21	10.85	3.44	4.2	2.61	9.09333	3.41667
Glysoja.17G046754		Protein NDL2 [Glycine soja]	0.468	-1.09516	4.89716e-08	2.0142e-05	yes	down	18.92	21.62	22.96	10.68	10.51	9.88	21.1667	10.3567
Glysoja.02G003146		Ribonuclease 1 [Glycine soja]	0.353	-1.50201	5.26394e-08	2.14127e-05	yes	down	49.37	62.15	53.26	16.11	17.28	27.34	54.9267	20.2433
Glysoja.05G012405		Protein YLS3 isoform A [Glycine soja]	0.5	-1.00044	5.86005e-08	2.35784e-05	yes	down	46.91	51.79	57.95	28.94	29.81	24.04	52.2167	27.5967
Glysoja.03G007850		Sucrose synthase 2 isoform A [Glycine soja]	2.214	1.14681	5.94532e-08	2.36643e-05	yes	up	46.97	45.36	31.06	88.93	113.37	82.12	41.13	94.8067
Glysoja.06G013416		Glucose-1-phosphate adenylyltransferase large subunit 1 [Glycine soja]	0.418	-1.25942	6.15255e-08	2.40673e-05	yes	down	15.4	17.32	20.34	8.44	6.74	7.91	17.6867	7.69667
Glysoja.09G023820		Peroxidase 53 [Glycine soja]	0.085	-3.56157	6.1766e-08	2.40673e-05	yes	down	6.03	21.51	59	3.1	1.53	3.09	28.8467	2.57333
Glysoja.02G002589		putative inorganic phosphate transporter 1-7 isoform B [Glycine soja]	6.017	2.58897	6.36686e-08	2.45502e-05	yes	up	12.22	7.09	5.31	64.37	76.74	17.46	8.20667	52.8567
Glysoja.10G027089		Galactinol synthase 2 isoform A [Glycine soja]	3.526	1.81822	6.93162e-08	2.63062e-05	yes	up	111.23	53.73	46.02	215.76	298.56	262.67	70.3267	258.997
Glysoja.15G039894		Scarecrow-like protein 9 [Glycine soja]	2.687	1.4262	7.4889e-08	2.80017e-05	yes	up	5.81	5.07	4.19	12.87	18.44	11.02	5.02333	14.11
Glysoja.13G036785		Cytochrome P450 94C1 [Glycine soja]	0.201	-2.31814	7.91869e-08	2.90224e-05	yes	down	5.04	5.4	6.22	1.87	0.78	0.83	5.55333	1.16
Glysoja.14G037359		E3 ubiquitin-protein ligase isoform A [Glycine soja]	3.52	1.81549	8.86093e-08	3.21573e-05	yes	up	24.65	15.76	12.74	44.41	95.79	56.34	17.7167	65.5133
Glysoja.02G002913		hypothetical protein D0Y65_002911 [Glycine soja]	0.44	-1.18593	9.09113e-08	3.26725e-05	yes	down	1126.42	909.01	1029.34	365.24	619.88	514.73	1021.59	499.95
Glysoja.20G054074		Cysteine-rich receptor-like protein kinase 29 isoform B [Glycine soja]	0.185	-2.434	9.28224e-08	3.30385e-05	yes	down	18.53	34.09	44.06	6.85	2.72	8.84	32.2267	6.13667
Glysoja.03G005981		putative disease resistance RPP13-like protein 1 [Glycine soja]	8.044	3.00796	9.52948e-08	3.35955e-05	yes	up	0.78	0.59	0.35	4.44	8.25	1.98	0.573333	4.89
Glysoja.03G006893		Ubiquitin carboxyl-terminal hydrolase 13 [Glycine soja]	2.323	1.21582	9.75675e-08	3.40722e-05	yes	up	66.74	44.4	44.19	115.73	138.28	124.4	51.7767	126.137
Glysoja.19G052285		Suppressor of disruption of TFIIS isoform A [Glycine soja]	4.198	2.0696	1.01329e-07	3.50549e-05	yes	up	1.48	1.59	2.06	7.39	8.66	6.17	1.71	7.40667
Glysoja.05G011398		14 kDa proline-rich protein DC2.15 [Glycine soja]	0.391	-1.35654	1.05281e-07	3.60851e-05	yes	down	730.66	1080.52	965.79	425.73	275.04	431.93	925.657	377.567
Glysoja.20G054069		Cysteine-rich receptor-like protein kinase 25 [Glycine soja]	3.145	1.6531	1.07153e-07	3.63897e-05	yes	up	4.07	8.69	5.8	19.68	21.26	23.35	6.18667	21.43
Glysoja.14G039056		hypothetical protein D0Y65_039042 [Glycine soja]	67.415	6.07499	1.08444e-07	3.64933e-05	yes	up	0.12	0.04	0.04	7.71	0.35	2.12	0.0666667	3.39333
Glysoja.11G030365		Annexin-like protein RJ4 [Glycine soja]	0.151	-2.72342	1.19171e-07	3.94367e-05	yes	down	6.25	8.36	18.23	1.16	0.55	2.28	10.9467	1.33
Glysoja.05G012919		putative aquaporin PIP1-2 isoform A [Glycine soja]	0.265	-1.91615	1.19321e-07	3.94367e-05	yes	down	230.23	95.7	249.34	49.81	50.81	60.93	191.757	53.85
Glysoja.17G044548		1-aminocyclopropane-1-carboxylate oxidase [Glycine soja]	3.083	1.62412	1.22975e-07	4.02846e-05	yes	up	40.79	31.51	16.77	94.18	107.37	84.72	29.69	95.4233
Glysoja.12G035132		Calcium-binding protein KRP1 [Glycine soja]	0.146	-2.77238	1.25662e-07	4.08039e-05	yes	down	14.19	26	32.43	5.52	1.32	4.25	24.2067	3.69667
Glysoja.06G015221		Protein ENHANCED DISEASE RESISTANCE 2 [Glycine soja]	65.255	6.02801	1.28069e-07	4.12239e-05	yes	up	0.06	0	0.07	2.63	7.17	0.36	0.0433333	3.38667
Glysoja.13G037040		Glutathione hydrolase 1 [Glycine soja]	0.433	-1.20752	1.30972e-07	4.17946e-05	yes	down	9.1	10.87	7.56	4.66	3.74	3.94	9.17667	4.11333
Glysoja.08G020493		hypothetical protein D0Y65_020484 [Glycine soja]	0.35	-1.51581	1.35603e-07	4.29029e-05	yes	down	8.3	12.24	9.12	3.19	3.41	4.13	9.88667	3.57667
Glysoja.12G034915		Peroxidase 3 [Glycine soja]	0.467	-1.09706	1.50379e-07	4.71744e-05	yes	down	293.72	257.3	257.63	106.91	130.73	157.15	269.55	131.597
Glysoja.17G045130		hypothetical protein D0Y65_045109 [Glycine soja]	3.217	1.68576	1.79633e-07	5.55506e-05	yes	up	133.09	65.77	58.72	257.29	334.62	283.41	85.86	291.773
Glysoja.15G040506		F-box/kelch-repeat protein isoform B [Glycine soja]	3.62	1.85605	1.80082e-07	5.55506e-05	yes	up	5.27	4.76	4.04	14.28	27.99	10.88	4.69	17.7167
Glysoja.15G040175		Equilibrative nucleotide transporter 3 isoform B [Glycine soja]	0.491	-1.02723	1.84931e-07	5.63177e-05	yes	down	21.98	20.54	23.51	11.82	11.17	10.77	22.01	11.2533
Glysoja.03G006836		Cellulose synthase-like protein E2 [Glycine soja]	0.47	-1.08916	1.85611e-07	5.63177e-05	yes	down	25.6	21.45	19.96	10.21	11.15	9.64	22.3367	10.3333
Glysoja.14G038531		NADH dehydrogenase [ubiquinone] 1 beta subcomplex subunit 7 [Glycine soja]	163.433	7.35255	1.90147e-07	5.72249e-05	yes	up	0	0	0	1.98	2.37	0.74	0	1.69667
Glysoja.06G014337		Heavy metal-associated isoprenylated plant protein 24 isoform B [Glycine soja]	3.026	1.59763	1.98588e-07	5.92834e-05	yes	up	71.09	54.51	34.91	151.04	229.33	132.16	53.5033	170.843
Glysoja.05G012818		Patellin-3 isoform A [Glycine soja]	0.392	-1.35098	2.00703e-07	5.94355e-05	yes	down	18.25	17.87	26.48	7.52	9.57	8.71	20.8667	8.6
Glysoja.09G024780		hypothetical protein D0Y65_024770 [Glycine soja]	0.144	-2.80074	2.23597e-07	6.49802e-05	yes	down	6.34	9.44	9.28	1.12	0.61	1.74	8.35333	1.15667
Glysoja.08G022085		putative LRR receptor-like serine/threonine-protein kinase isoform A [Glycine soja]	0.49	-1.029	2.24693e-07	6.49802e-05	yes	down	29.71	38.65	29.42	14.51	15.97	18.66	32.5933	16.38
Glysoja.07G016717		Transcription factor bHLH25 [Glycine soja]	0.047	-4.39805	2.3783e-07	6.82461e-05	yes	down	2.01	3.48	5.34	0.38	0.16	0	3.61	0.18
Glysoja.15G042193		Homeobox-leucine zipper protein HOX27 [Glycine soja]	2.932	1.5519	2.54166e-07	7.18203e-05	yes	up	7.49	4.58	4.2	13.48	17.75	18.11	5.42333	16.4467
Glysoja.06G014520		Bidirectional sugar transporter SWEET3 isoform A [Glycine soja]	0.195	-2.35981	2.61903e-07	7.31907e-05	yes	down	63.34	19.12	29.61	7.23	5.54	10.05	37.3567	7.60667
Glysoja.15G040413		BAG family molecular chaperone regulator 3 isoform B [Glycine soja]	0.345	-1.53634	2.6297e-07	7.31907e-05	yes	down	20.28	19.98	28.75	10.23	7.52	7.55	23.0033	8.43333
Glysoja.03G006110		hypothetical protein D0Y65_006107 [Glycine soja]	203.655	7.66999	2.77925e-07	7.67759e-05	yes	up	0	0	0	1.92	5.05	0.64	0	2.53667
Glysoja.11G032498		Dof zinc finger protein DOF5.3 [Glycine soja]	0.262	-1.93106	2.81974e-07	7.73172e-05	yes	down	5.51	7.82	8.73	2.54	1.55	1.96	7.35333	2.01667
Glysoja.16G042513		Cytochrome b561 and DOMON domain-containing protein isoform B [Glycine soja]	0.402	-1.3142	2.90735e-07	7.91333e-05	yes	down	14.25	12	14.82	5.78	5.07	6.7	13.69	5.85
Glysoja.18G049824		Protein trichome birefringence-like 19 [Glycine soja]	0.116	-3.10911	2.98962e-07	8.07786e-05	yes	down	1.85	4.76	5.52	0.62	0.19	0.64	4.04333	0.483333
Glysoja.19G052238		Stachyose synthase [Glycine soja]	2.548	1.3491	3.09145e-07	8.29249e-05	yes	up	15.09	12.62	10.6	34	44.73	23.36	12.77	34.03
Glysoja.06G014852		Patellin-3 isoform A [Glycine soja]	0.399	-1.32534	3.43563e-07	9.08406e-05	yes	down	47.99	53.5	71.83	21.84	20.75	29.33	57.7733	23.9733
Glysoja.04G010104		hypothetical protein D0Y65_010100 [Glycine soja]	8.175	3.03121	3.48612e-07	9.15217e-05	yes	up	1.06	1.59	0.35	6.99	12.63	2.53	1	7.38333
Glysoja.19G050821		hypothetical protein D0Y65_050794 [Glycine soja]	4.351	2.12122	3.82266e-07	9.89535e-05	yes	up	1.55	1.81	2.26	9.21	12.3	4.36	1.87333	8.62333
Glysoja.07G016891		hypothetical protein D0Y65_016882 [Glycine soja]	0.074	-3.75144	4.23683e-07	0.000108162	yes	down	7.44	10.46	38.06	2.03	0.21	2.07	18.6533	1.43667
Glysoja.02G003668		Ninja-family protein AFP2 [Glycine soja]	3.171	1.66492	4.39415e-07	0.00011141	yes	up	13.59	8.34	6.56	25.25	40.52	21.71	9.49667	29.16
Glysoja.17G046695		L-type lectin-domain containing receptor kinase IX.1 [Glycine soja]	2.703	1.43473	4.49573e-07	0.000112884	yes	up	1.8	2.25	1.83	4.58	6.3	5.66	1.96	5.51333
Glysoja.11G032151		Fasciclin-like arabinogalactan protein 6 [Glycine soja]	0.282	-1.82678	4.5133e-07	0.000112884	yes	down	298.21	127.46	229.21	44.86	88.73	64.88	218.293	66.1567
Glysoja.01G001874		UDP-glycosyltransferase 72E1 [Glycine soja]	2.504	1.32408	4.9434e-07	0.000122812	yes	up	28.99	31.69	20.65	94.13	61.96	55.17	27.11	70.42
Glysoja.09G024695		O-acyltransferase WSD1 isoform B [Glycine soja]	3.661	1.87217	5.19367e-07	0.000128169	yes	up	6.63	4.95	3.88	14.72	29.88	12.66	5.15333	19.0867
Glysoja.13G036172		hypothetical protein D0Y65_036162 [Glycine soja]	0.176	-2.50817	5.30285e-07	0.000129997	yes	down	19.76	48.95	26.55	7.25	2.31	7.7	31.7533	5.75333
Glysoja.04G009154		hypothetical protein D0Y65_009151 [Glycine soja]	123.623	6.9498	5.3425e-07	0.000130107	yes	up	0	0	0	1.08	0.41	0.86	0	0.783333
Glysoja.14G038251		Thermospermine synthase ACAULIS5 isoform A [Glycine soja]	3.696	1.8861	5.5796e-07	0.000134805	yes	up	7.75	4.95	2.95	14.51	22.97	23.71	5.21667	20.3967
Glysoja.18G047394		putative L-type lectin-domain containing receptor kinase S.7 [Glycine soja]	0.335	-1.5787	5.60821e-07	0.000134805	yes	down	4.89	5.18	5.3	1.68	2.18	1.53	5.12333	1.79667
Glysoja.07G017956		Nodulation-signaling pathway 2 protein [Glycine soja]	4.521	2.17656	5.72224e-07	0.000136658	yes	up	2.69	1.12	0.96	6.71	7.25	8.41	1.59	7.45667
Glysoja.05G011240		Ferric reduction oxidase 8, mitochondrial [Glycine soja]	4.339	2.11735	5.76837e-07	0.000136877	yes	up	1.6	1.44	0.81	5.72	8.88	3.47	1.28333	6.02333
Glysoja.14G037797		Cytosolic endo-beta-N-acetylglucosaminidase 1 isoform A [Glycine soja]	0.386	-1.37491	5.89012e-07	0.000138876	yes	down	22.05	24.84	25.95	10.49	6.63	11.9	24.28	9.67333
Glysoja.05G012380		Serine hydroxymethyltransferase 4 isoform A [Glycine soja]	0.43	-1.21768	5.95659e-07	0.000139554	yes	down	126.96	132.24	184.35	66.53	56.16	75.86	147.85	66.1833
Glysoja.12G032973		Protein EXORDIUM-like 3 [Glycine soja]	0.409	-1.2911	6.74708e-07	0.00015708	yes	down	42.48	61.24	72.31	26.85	21.6	26.56	58.6767	25.0033
Glysoja.01G001742		Histidine kinase 1 [Glycine soja]	2.536	1.34248	7.02437e-07	0.000161537	yes	up	18.44	16.27	9.18	33.15	43.26	38.58	14.63	38.33
Glysoja.16G043919		Peroxidase 12 [Glycine soja]	0.31	-1.69148	7.10408e-07	0.000161978	yes	down	604.82	354.25	587.58	200.99	100.68	198.38	515.55	166.683
Glysoja.11G030023		Carotenoid cleavage dioxygenase 7, chloroplastic [Glycine soja]	0.268	-1.89759	7.13251e-07	0.000161978	yes	down	5.71	11.57	13.03	3.36	2.33	2.78	10.1033	2.82333
Glysoja.10G025788		hypothetical protein D0Y65_025778 [Glycine soja]	0.121	-3.04747	7.29551e-07	0.000164669	yes	down	14.23	10.56	34.89	3.55	1.8	2.42	19.8933	2.59
Glysoja.02G003237		Aquaporin PIP2-2 [Glycine soja]	0.007	-7.10016	7.45178e-07	0.000167177	yes	down	2.92	1.52	0.93	0	0	0	1.79	0
Glysoja.04G010013		Organic cation/carnitine transporter 3 [Glycine soja]	0.033	-4.92922	7.62177e-07	0.000169684	yes	down	2.7	0.96	2.54	0.16	0.06	0	2.06667	0.0733333
Glysoja.07G019066		WRKY transcription factor 6 [Glycine soja]	2.178	1.12273	7.6552e-07	0.000169684	yes	up	9.94	10.66	7.24	19.81	25.63	17.61	9.28	21.0167
Glysoja.10G026255		Glycinol 4-dimethylallyltransferase [Glycine soja]	2.474	1.30706	8.02507e-07	0.000176261	yes	up	18.18	28.23	20.38	74.17	45.31	52.24	22.2633	57.24
Glysoja.18G048316		DnaJ-like subfamily B member 1 [Glycine soja]	0.479	-1.06106	8.04715e-07	0.000176261	yes	down	46.07	38.03	31.94	21.66	20.29	15.37	38.68	19.1067
Glysoja.02G005584		Fasciclin-like arabinogalactan protein 7 isoform B [Glycine soja]	0.395	-1.3414	8.63784e-07	0.000187374	yes	down	62.68	61.21	93.78	24.61	30.38	34.18	72.5567	29.7233
Glysoja.02G002807		Metalloendoproteinase 5-MMP [Glycine soja]	0.096	-3.38002	8.65573e-07	0.000187374	yes	down	4	3.81	15.05	1.13	0.9	0.37	7.62	0.8
Glysoja.15G040027		Peroxidase 43 [Glycine soja]	2.78	1.47519	8.76598e-07	0.000188657	yes	up	4.98	4.58	4.73	11.9	18.22	10.51	4.76333	13.5433
Glysoja.11G032621		DNA damage-repair/toleration protein DRT100 [Glycine soja]	0.358	-1.48053	8.90299e-07	0.000188909	yes	down	17.4	10.15	15.19	5.42	4.79	5.8	14.2467	5.33667
Glysoja.17G045237		Cytochrome P450 78A5 [Glycine soja]	0.173	-2.5338	8.91453e-07	0.000188909	yes	down	6.9	28.62	11.66	4.12	2.57	1.68	15.7267	2.79
Glysoja.12G035121		Indole-3-acetic acid-amido synthetase GH3.6 [Glycine soja]	0.113	-3.14475	8.9308e-07	0.000188909	yes	down	2.14	3.66	2.25	0.65	0.17	0.12	2.68333	0.313333
Glysoja.10G027471		Phosphoenolpyruvate carboxylase kinase 1 [Glycine soja]	2.405	1.2662	9.1687e-07	0.00019284	yes	up	20.02	20.81	16.32	41.02	65.97	37.42	19.05	48.1367
Glysoja.19G051341		Tubulin beta-6 chain isoform A [Glycine soja]	0.497	-1.00775	9.24101e-07	0.000193262	yes	down	127.22	102.96	137.16	60.87	67.24	67.87	122.447	65.3267
Glysoja.13G036074		WAT1-related protein [Glycine soja]	3.411	1.77024	9.80175e-07	0.000202699	yes	up	32.72	19	14.86	61.59	118.33	59.06	22.1933	79.66
Glysoja.04G009367		hypothetical protein D0Y65_009364 [Glycine soja]	228.685	7.83722	1.10947e-06	0.000225656	yes	up	0	0	0	2.23	11.98	0.58	0	4.93
Glysoja.04G009146		Dehydration-responsive element-binding protein 3 [Glycine soja]	0.44	-1.18324	1.13364e-06	0.000228064	yes	down	11.29	13.55	15.1	6.01	7.11	5.3	13.3133	6.14
Glysoja.09G023669		Isoflavone-7-O-methyltransferase 6 [Glycine soja]	0.044	-4.4905	1.15982e-06	0.000232071	yes	down	3.2	5.4	15.35	0.25	0	0.91	7.98333	0.386667
Glysoja.04G008559		Tubulin beta-1 chain [Glycine soja]	0.461	-1.11625	1.23538e-06	0.000245862	yes	down	74.31	66.83	95.95	32.48	41.4	40.67	79.03	38.1833
Glysoja.11G029687		hypothetical protein D0Y65_029677 [Glycine soja]	2.281	1.18982	1.32655e-06	0.000261196	yes	up	18.27	11.71	13.38	33.88	39.68	30.93	14.4533	34.83
Glysoja.03G006509		Metallothionein-like protein 1 [Glycine soja]	3.338	1.73898	1.33378e-06	0.000261231	yes	up	261.91	129.32	136.34	511.27	942.21	448.71	175.857	634.063
Glysoja.01G001609		putative serine/threonine-protein kinase PBL15 [Glycine soja]	2.851	1.5113	1.35083e-06	0.000263177	yes	up	20.24	18.52	10.52	37.37	65	44.23	16.4267	48.8667
Glysoja.07G016784		Auxin-induced protein AUX22 [Glycine soja]	0.355	-1.49301	1.39612e-06	0.000270577	yes	down	13.91	11.89	14.25	4.5	6.25	4.29	13.35	5.01333
Glysoja.19G051994		Protein TERMINAL FLOWER 1 [Glycine soja]	0.353	-1.50132	1.42302e-06	0.000274354	yes	down	110.33	63.37	56.47	26.52	26	32.96	76.7233	28.4933
Glysoja.16G042703		Calcium load-activated calcium channel [Glycine soja]	0.047	-4.39691	1.46098e-06	0.000280214	yes	down	7.1	8.57	16.42	1.27	0.19	0	10.6967	0.486667
Glysoja.13G036913		Protein phosphatase 2C 37 [Glycine soja]	2.437	1.28522	1.51679e-06	0.000289418	yes	up	38.85	30.23	29.97	72.51	118.81	62.26	33.0167	84.5267
Glysoja.05G012372		Protein RALF-like 32 [Glycine soja]	0.24	-2.06067	1.55452e-06	0.000295096	yes	down	36.48	49.16	92.38	12.99	9.7	21.94	59.34	14.8767
Glysoja.10G028219		Heavy metal-associated isoprenylated plant protein 22 [Glycine soja]	2.839	1.50539	1.61314e-06	0.000303114	yes	up	10.17	13.59	6.45	29.17	25.42	32.46	10.07	29.0167
Glysoja.17G047003		Beta-galactosidase 5 [Glycine soja]	0.445	-1.1687	1.69608e-06	0.000317091	yes	down	8.33	7.68	9.09	3.39	4.75	3.52	8.36667	3.88667
Glysoja.14G038979		Low affinity sulfate transporter 3 isoform A [Glycine soja]	0.359	-1.47628	1.71569e-06	0.000319144	yes	down	4.57	8.34	6.89	2.88	2.54	1.93	6.6	2.45
Glysoja.04G008923		Protein POLAR LOCALIZATION DURING ASYMMETRIC DIVISION AND REDISTRIBUTION [Glycine soja]	2.847	1.50925	1.76496e-06	0.000326668	yes	up	12.23	10.9	7.21	25.21	43.53	22.49	10.1133	30.41
Glysoja.03G007940		hypothetical protein D0Y65_007937 [Glycine soja]	2.793	1.48182	1.78654e-06	0.000329016	yes	up	29.12	14.92	24.83	64	87.18	52.42	22.9567	67.8667
Glysoja.01G000604		Ninja-family protein AFP2 [Glycine soja]	2.978	1.57452	1.83119e-06	0.00033557	yes	up	18.06	11.87	9.95	32.13	58.34	32.86	13.2933	41.11
Glysoja.13G036207		Pathogenesis-related protein PR-1 [Glycine soja]	0.477	-1.0692	1.84527e-06	0.000336485	yes	down	133.01	167.78	149.71	64.74	66.81	93.49	150.167	75.0133
Glysoja.10G027066		Hydrophobic protein LTI6A [Glycine soja]	4.04	2.0142	1.87355e-06	0.000339967	yes	up	69.8	13.11	53.54	248.15	348.37	74.09	45.4833	223.537
Glysoja.16G042697		Nucleoside-triphosphatase [Glycine soja]	0.031	-5.03074	1.95343e-06	0.000349325	yes	down	0.85	2.87	4.88	0.28	0	0	2.86667	0.0933333
Glysoja.19G050380		Phospholipase D beta 1 [Glycine soja]	0.276	-1.85751	1.99979e-06	0.000354192	yes	down	4.76	5.63	4.4	2.35	1.21	2.78	4.93	2.11333
Glysoja.15G039904		putative serine/threonine-protein kinase PBL9 isoform A [Glycine soja]	2.014	1.01037	2.02895e-06	0.000357646	yes	up	10.33	9.8	8.32	22.66	20.46	16.69	9.48333	19.9367
Glysoja.07G016913		putative RNA-binding protein ARP1 [Glycine soja]	0.255	-1.97132	2.08494e-06	0.000365272	yes	down	10.11	5.63	10.99	1.71	3.17	2.34	8.91	2.40667
Glysoja.06G014268		Transcription factor bHLH96 isoform A [Glycine soja]	0.211	-2.245	2.09195e-06	0.000365272	yes	down	15.42	51.66	54.59	13.16	8.29	5.32	40.5567	8.92333
Glysoja.02G002769		Glutathione S-transferase U17 isoform B [Glycine soja]	25.085	4.64876	2.1724e-06	0.000377539	yes	up	1.37	1.6	2.3	11.55	4.88	0.66	1.75667	5.69667
Glysoja.03G006085		putative protein phosphatase 2C 65 [Glycine soja]	5.244	2.39076	2.30307e-06	0.000398377	yes	up	2.92	3.08	1.59	16.09	32.28	4.85	2.53	17.74
Glysoja.07G017646		ABC transporter C family member 9 isoform B [Glycine soja]	2.803	1.48697	2.39799e-06	0.000412866	yes	up	11.85	9.59	5.08	22.4	32.87	21.44	8.84	25.57
Glysoja.08G020644		DNA damage-repair/toleration protein DRT100 [Glycine soja]	0.274	-1.86805	2.42141e-06	0.000414969	yes	down	10.12	17.46	21.81	4.78	3.05	6.2	16.4633	4.67667
Glysoja.08G020497		PLAT domain-containing protein 2 [Glycine soja]	0.291	-1.77923	2.43688e-06	0.000415696	yes	down	79.59	63.92	159.51	33.81	25.06	34.8	101.007	31.2233
Glysoja.18G048174		putative calcium-binding protein CML13 isoform A [Glycine soja]	11.541	3.52871	2.45409e-06	0.000416711	yes	up	1.03	1.32	0.83	7.32	17.92	1.27	1.06	8.83667
Glysoja.08G022220		Spermidine hydroxycinnamoyl transferase [Glycine soja]	14.336	3.84154	2.63915e-06	0.000446089	yes	up	0.18	0.03	0.13	3.1	1	1	0.113333	1.7
Glysoja.11G031373		Receptor-like cytosolic serine/threonine-protein kinase RBK2 isoform A [Glycine soja]	0.247	-2.01526	2.68936e-06	0.000448477	yes	down	3.48	3.23	3.84	0.92	0.63	1.22	3.51667	0.923333
Glysoja.15G042076		Deacetoxyvindoline 4-hydroxylase isoform A [Glycine soja]	2.072	1.05105	2.69548e-06	0.000448477	yes	up	11.29	7.58	7.35	14.29	22.61	16.48	8.74	17.7933
Glysoja.12G035359		TMV resistance protein N isoform A [Glycine soja]	2.136	1.09519	2.70097e-06	0.000448477	yes	up	3.65	3.6	3.09	8.84	8.08	5.95	3.44667	7.62333
Glysoja.09G023877		Zinc finger protein BRUTUS isoform B [Glycine soja]	2.911	1.54158	2.70174e-06	0.000448477	yes	up	3.42	4.37	2.01	8.49	12.99	8.67	3.26667	10.05
Glysoja.05G011819		Cyclin-D3-2 [Glycine soja]	0.191	-2.39051	2.72449e-06	0.000450234	yes	down	4.31	6.57	13.41	2.4	1.14	1.33	8.09667	1.62333
Glysoja.08G019691		Thaumatin-like protein [Glycine soja]	0.437	-1.19378	2.74938e-06	0.000452327	yes	down	30.49	31.35	37.94	13.95	12.65	18.81	33.26	15.1367
Glysoja.18G049083		GDSL esterase/lipase CPRD49 [Glycine soja]	0.417	-1.2632	2.89521e-06	0.000470053	yes	down	65.83	48.76	59.25	23.49	18.29	31.86	57.9467	24.5467
Glysoja.16G044033		S-type anion channel SLAH3 isoform B [Glycine soja]	3.785	1.92047	2.9605e-06	0.000476473	yes	up	3.64	3.73	2.11	11.56	19.77	6.11	3.16	12.48
Glysoja.15G040316		Protein trichome birefringence-like 38 isoform A [Glycine soja]	0.491	-1.0265	2.98705e-06	0.000478664	yes	down	14.08	14.66	16.84	7.4	8.84	7.14	15.1933	7.79333
Glysoja.08G020798		Feruloyl CoA ortho-hydroxylase 1 [Glycine soja]	3.525	1.81757	3.03061e-06	0.000483552	yes	up	14.93	9.62	4.57	45.05	33.19	31.2	9.70667	36.48
Glysoja.18G050022		Bidirectional sugar transporter N3 [Glycine soja]	0.164	-2.61105	3.13196e-06	0.000497579	yes	down	4.53	17.03	7.14	1.56	1.3	1.95	9.56667	1.60333
Glysoja.09G024249		Kinesin-like protein KIN-12B isoform A [Glycine soja]	116.228	6.86081	3.21999e-06	0.000509378	yes	up	0.07	0	0	2.71	5.72	0.92	0.0233333	3.11667
Glysoja.15G041342		WRKY transcription factor 42 [Glycine soja]	3.012	1.59051	3.25063e-06	0.000512037	yes	up	10.87	10.41	4.32	25.87	32.1	22.04	8.53333	26.67
Glysoja.14G038745		hypothetical protein D0Y65_038732 [Glycine soja]	2.316	1.21169	3.35233e-06	0.000525819	yes	up	2.8	3.04	2.66	6.26	8.72	5.54	2.83333	6.84
Glysoja.19G051738		Acid phosphatase 1 [Glycine soja]	0.309	-1.69394	3.36817e-06	0.000525993	yes	down	5.64	5.89	8.03	2.53	1.87	1.94	6.52	2.11333
Glysoja.18G047378		putative acetyltransferase [Glycine soja]	0.017	-5.85596	3.43561e-06	0.000532116	yes	down	0.34	2.44	6.87	0.12	0	0.06	3.21667	0.06
Glysoja.12G035065		Protein LIGHT-DEPENDENT SHORT HYPOCOTYLS 10 [Glycine soja]	0.322	-1.63546	3.5209e-06	0.000543055	yes	down	23.12	50.05	40.67	17.17	10.13	10.92	37.9467	12.74
Glysoja.03G007168		Actin-3 isoform A [Glycine soja]	0.427	-1.22636	3.55028e-06	0.00054482	yes	down	49.23	56.15	84.79	27.23	26.21	29.73	63.39	27.7233
Glysoja.17G045116		hypothetical protein D0Y65_045095 [Glycine soja]	2.455	1.29585	3.56178e-06	0.00054482	yes	up	20.4	11.92	11.77	40.12	40.02	33.49	14.6967	37.8767
Glysoja.13G037197		Amino acid transporter AVT1H [Glycine soja]	3.44	1.7823	3.62553e-06	0.000551887	yes	up	3.98	4.32	1.49	10.26	11.99	12.37	3.26333	11.54
Glysoja.17G044621		Adenylate isopentenyltransferase 5, chloroplastic [Glycine soja]	6.696	2.74321	3.6378e-06	0.000551887	yes	up	0.34	0.66	0.24	2.97	3.17	2.18	0.413333	2.77333
Glysoja.02G005154		Protein MALE DISCOVERER 2 isoform A [Glycine soja]	2.714	1.44065	3.71385e-06	0.000558844	yes	up	8.41	9.03	6.67	20.48	33.38	14.3	8.03667	22.72
Glysoja.04G010055		hypothetical protein D0Y65_010051 [Glycine soja]	155.894	7.28442	3.83108e-06	0.00057415	yes	up	0	0	0	1.8	3.16	0.24	0	1.73333
Glysoja.18G049506		SPX domain-containing membrane protein isoform A [Glycine soja]	3.219	1.68665	3.91786e-06	0.000584788	yes	up	5.42	4.45	2.72	20.23	12.75	8.92	4.19667	13.9667
Glysoja.12G034653		Exocyst complex component SEC3A [Glycine soja]	34.415	5.10495	3.94951e-06	0.000587144	yes	up	0.04	0.11	0	1.47	3.46	0.43	0.05	1.78667
Glysoja.11G029169		UDP-glycosyltransferase 72E1 [Glycine soja]	3.866	1.95087	3.98944e-06	0.000590709	yes	up	1.6	0.95	1.75	6.94	6.73	3.9	1.43333	5.85667
Glysoja.03G006855		Ethylene-responsive transcription factor 13 [Glycine soja]	0.079	-3.66082	4.02086e-06	0.000592989	yes	down	3.34	5.46	17.77	0.49	0.39	1.34	8.85667	0.74
Glysoja.17G045806		pEARLI1-like lipid transfer protein 2 [Glycine soja]	0.374	-1.41793	4.08487e-06	0.000600038	yes	down	485.83	260.29	437.59	141.56	154.03	206.85	394.57	167.48
Glysoja.17G046819		Strigolactone esterase RMS3 isoform A [Glycine soja]	2.097	1.0682	4.23958e-06	0.00061786	yes	up	44.27	33.27	33.24	97.65	68.39	76.15	36.9267	80.73
Glysoja.09G023103		Glucan endo-1,3-beta-glucosidase, basic isoform [Glycine soja]	40.953	5.3559	4.28397e-06	0.000618447	yes	up	0.3	0	0	0.78	6.64	5.25	0.1	4.22333
Glysoja.02G005082		Cytochrome P450 90A1 [Glycine soja]	0.161	-2.63225	4.29079e-06	0.000618447	yes	down	1.62	2.29	3.54	0.32	0.34	0.58	2.48333	0.413333
Glysoja.20G054277		Transcription factor LAF1, partial [Glycine soja]	0.378	-1.40297	4.59017e-06	0.000657774	yes	down	14.75	18.15	15.97	7.86	7.13	4.44	16.29	6.47667
Glysoja.05G011970		Transcription factor bHLH25 isoform B [Glycine soja]	0.371	-1.43115	4.60231e-06	0.000657774	yes	down	26.29	32.14	42.65	17.79	9.78	11.58	33.6933	13.05
Glysoja.18G047882		Disease resistance protein RPM1 [Glycine soja]	125.72	6.97407	4.6728e-06	0.000664217	yes	up	0	0	0	0.37	1.28	0.28	0	0.643333
Glysoja.03G007942		putative protein C24B11.05 isoform C [Glycine soja]	5.204	2.37967	4.68327e-06	0.000664217	yes	up	0.96	0.45	0.7	2.41	6.17	2.61	0.703333	3.73
Glysoja.07G017176		hypothetical protein D0Y65_017166 [Glycine soja]	2.782	1.4762	4.84629e-06	0.000684714	yes	up	4.69	3.6	2.8	13.39	10.33	7.77	3.69667	10.4967
Glysoja.18G047262		Ethylene-responsive transcription factor ERF060 [Glycine soja]	2.385	1.2542	5.07376e-06	0.000708645	yes	up	26.91	20.85	13.19	44.89	58.97	52.91	20.3167	52.2567
Glysoja.20G054072		Cysteine-rich receptor-like protein kinase 29 [Glycine soja]	0.155	-2.68638	5.09224e-06	0.000708645	yes	down	7.52	10.88	33.93	3.46	1.26	3.79	17.4433	2.83667
Glysoja.05G011402		pEARLI1-like lipid transfer protein 2 [Glycine soja]	0.268	-1.89955	5.37446e-06	0.000745117	yes	down	302.2	119.89	354.77	54.89	109.22	62.23	258.953	75.4467
Glysoja.12G033652		Receptor-like protein kinase HERK 1 isoform B [Glycine soja]	3.156	1.65788	5.58827e-06	0.000769	yes	up	4.09	2.95	2.43	7.74	16.14	7.42	3.15667	10.4333
Glysoja.07G017988		Protein indeterminate-domain 4, chloroplastic isoform B [Glycine soja]	0.255	-1.9728	5.69345e-06	0.000780572	yes	down	3.62	11.73	9.13	2.39	2.19	1.81	8.16	2.13
Glysoja.07G018142		Alpha,alpha-trehalose-phosphate synthase 6 isoform B [Glycine soja]	2.264	1.17873	5.78349e-06	0.000788735	yes	up	24.92	17.09	13.2	41.05	50.04	38.55	18.4033	43.2133
Glysoja.15G040352		WAT1-related protein [Glycine soja]	0.352	-1.50692	5.79561e-06	0.000788735	yes	down	8.92	15.64	12.03	5.7	5.11	3.03	12.1967	4.61333
Glysoja.08G019794		L-galactose dehydrogenase [Glycine soja]	0.379	-1.3989	5.83841e-06	0.00079165	yes	down	22.53	40.3	46.7	13.26	14.11	16.02	36.51	14.4633
Glysoja.06G015055		putative boron transporter 2 isoform A [Glycine soja]	2.945	1.55811	5.99621e-06	0.000810079	yes	up	101.16	93.46	36.55	202.96	289.98	208.99	77.0567	233.977
Glysoja.11G030782		Cysteine-rich receptor-like protein kinase 2 [Glycine soja]	2.438	1.28575	6.22913e-06	0.000832432	yes	up	25.45	18.4	14.13	51.02	61.91	34.75	19.3267	49.2267
Glysoja.17G044918		von Willebrand factor A domain-containing protein isoform A [Glycine soja]	2.01	1.00752	6.26247e-06	0.000833877	yes	up	44.81	43.28	27.09	75.25	92.06	71.72	38.3933	79.6767
Glysoja.11G031752		Cysteine-rich repeat secretory protein 38 [Glycine soja]	3.296	1.72071	6.37906e-06	0.000846357	yes	up	2.02	1.76	1.46	7.44	6.03	4.55	1.74667	6.00667
Glysoja.03G007461		Protein GPR107 [Glycine soja]	0.457	-1.12993	6.42095e-06	0.000848872	yes	down	15.45	16.16	18.98	6.96	8.51	8.76	16.8633	8.07667
Glysoja.09G024714		Syntaxin-binding protein 5 isoform A [Glycine soja]	2.136	1.09524	6.65588e-06	0.000870865	yes	up	4.02	6.49	5.28	12.39	13.01	9.2	5.26333	11.5333
Glysoja.14G038095		putative isoaspartyl peptidase/L-asparaginase 2 [Glycine soja]	0.27	-1.89095	6.65788e-06	0.000870865	yes	down	152.48	174.16	131.49	52.07	15.84	58.89	152.71	42.2667
Glysoja.13G035614		putative calcium-binding protein CML44 [Glycine soja]	4.769	2.25365	6.92951e-06	0.000903203	yes	up	7.93	3.12	4.76	13.32	26.29	40.11	5.27	26.5733
Glysoja.10G025922		Ethylene-responsive transcription factor 1B [Glycine soja]	0.436	-1.19657	6.98632e-06	0.000905111	yes	down	9.87	13.85	11.97	5.44	5.48	5.33	11.8967	5.41667
Glysoja.11G031782		hypothetical protein D0Y65_031770 [Glycine soja]	3.165	1.66222	7.22381e-06	0.000931316	yes	up	65.9	48.86	33.62	137.15	262.66	94.55	49.46	164.787
Glysoja.08G022071		Protein NRT1/ PTR FAMILY 4.6 [Glycine soja]	2.09	1.06352	7.24584e-06	0.000931316	yes	up	10.07	12.22	8.14	22.17	26.94	16.94	10.1433	22.0167
Glysoja.20G054491		GATA transcription factor 9 isoform A [Glycine soja]	0.452	-1.14655	7.35895e-06	0.000942582	yes	down	33.17	42.64	51.48	19.96	16.42	22.39	42.43	19.59
Glysoja.03G006094		putative disease resistance RPP13-like protein 1 isoform B [Glycine soja]	6.785	2.76235	7.39874e-06	0.000944411	yes	up	0.65	0.98	0.33	4.38	8.47	1.03	0.653333	4.62667
Glysoja.11G028892		DeSI-like protein isoform B [Glycine soja]	2.5	1.32175	7.43913e-06	0.000946303	yes	up	17.14	14.57	11.63	25.9	45.15	31.96	14.4467	34.3367
Glysoja.08G022509		Chymotrypsin inhibitor 3 [Glycine soja]	0.022	-5.48388	7.55359e-06	0.000956046	yes	down	24.07	405.17	200.31	4.68	0.85	8.69	209.85	4.74
Glysoja.11G029628		GATA transcription factor 7 isoform B [Glycine soja]	2.34	1.2268	7.64031e-06	0.000961977	yes	up	14.47	11.46	9.74	23.88	38.88	25.6	11.89	29.4533
Glysoja.03G008073		Mevalonate kinase [Glycine soja]	0.316	-1.66032	7.66873e-06	0.000962283	yes	down	26.73	30.07	38.51	11.53	5.52	14.18	31.77	10.41
Glysoja.01G002236		Bifunctional dTDP-4-dehydrorhamnose 3,5-epimerase/dTDP-4-dehydrorhamnose reductase [Glycine soja]	0.407	-1.29556	7.7128e-06	0.000964542	yes	down	41.67	40.48	66.65	18.76	19.99	24.89	49.6	21.2133
Glysoja.07G016801		hypothetical protein D0Y65_016792 [Glycine soja]	0.36	-1.47222	7.7522e-06	0.000966206	yes	down	63.37	111.73	146.2	49.23	33.76	38.27	107.1	40.42
Glysoja.11G031322		Protein trichome birefringence-like 11 [Glycine soja]	2.772	1.47092	7.84699e-06	0.000974738	yes	up	3.45	1.97	2.29	7.84	8.62	5.89	2.57	7.45
Glysoja.17G044716		Late embryogenesis abundant protein Lea5 [Glycine soja]	2.895	1.53344	8.06093e-06	0.000991334	yes	up	110.76	55.1	53.27	218.24	297.59	154.78	73.0433	223.537
Glysoja.03G008099		Receptor-like cytosolic serine/threonine-protein kinase RBK2 isoform C [Glycine soja]	4.738	2.24436	8.12429e-06	0.000993603	yes	up	1.51	0.81	2.07	7.63	10.9	3.18	1.46333	7.23667
Glysoja.04G008937		Zinc finger protein 3 [Glycine soja]	2.668	1.41584	8.31274e-06	0.00101221	yes	up	4.45	3.78	3.4	12.68	10.83	9.03	3.87667	10.8467
Glysoja.11G029261		Cytochrome P450 84A1 [Glycine soja]	0.366	-1.45057	8.50317e-06	0.00102086	yes	down	14.38	28.29	26.24	9.26	6.56	10.24	22.97	8.68667
Glysoja.02G003618		Eukaryotic translation initiation factor 5A isoform A [Glycine soja]	2.051	1.03644	8.51511e-06	0.00102086	yes	up	97.78	66.01	65.01	168.58	188.54	137.99	76.2667	165.037
Glysoja.17G046137		Mitogen-activated protein kinase kinase kinase 17 [Glycine soja]	0.188	-2.40881	8.51662e-06	0.00102086	yes	down	12.71	17.17	52.83	7.6	3.23	5.61	27.57	5.48
Glysoja.11G031216		Aspartyl protease AED3 isoform A [Glycine soja]	0.266	-1.91296	8.55326e-06	0.00102086	yes	down	18.99	42.41	44.34	11.37	6.23	13.44	35.2467	10.3467
Glysoja.11G032366		Myb-related protein 2 [Glycine soja]	0.321	-1.63998	8.56348e-06	0.00102086	yes	down	3.5	4.73	5.64	1.52	1.17	2.32	4.62333	1.67
Glysoja.19G050315		UDP-glucose 6-dehydrogenase 1 [Glycine soja]	0.355	-1.49567	8.57681e-06	0.00102086	yes	down	41.25	72.78	94.94	24.05	21.12	31.84	69.6567	25.67
Glysoja.02G002887		Polygalacturonase isoform B [Glycine soja]	4.15	2.05296	8.6893e-06	0.0010305	yes	up	3.43	2.32	1.73	5.33	16.52	10.63	2.49333	10.8267
Glysoja.12G033961		External alternative NAD(P)H-ubiquinone oxidoreductase B4, mitochondrial isoform B [Glycine soja]	8.406	3.07145	8.71347e-06	0.0010305	yes	up	0.4	0.67	1.2	7.65	11.97	1.57	0.756667	7.06333
Glysoja.11G031464		Serine carboxypeptidase-like 12 isoform A [Glycine soja]	3.611	1.85239	8.79858e-06	0.00103669	yes	up	18.67	15.02	7.74	53.47	75.27	28.68	13.81	52.4733
Glysoja.06G014823		Beta-galactosidase 10 [Glycine soja]	0.309	-1.69214	8.82182e-06	0.00103669	yes	down	2.54	3.42	4.48	1.34	0.87	1.13	3.48	1.11333
Glysoja.05G010875		Galactinol--sucrose galactosyltransferase [Glycine soja]	2.581	1.36787	8.89883e-06	0.00104243	yes	up	63.91	32.23	34.1	109.81	145.85	93.63	43.4133	116.43
Glysoja.18G049838		Ethylene-responsive transcription factor ERF113 [Glycine soja]	3.294	1.71977	8.94718e-06	0.00104479	yes	up	5.35	3.62	2.34	16.68	10.08	11.88	3.77	12.88
Glysoja.20G054635		Disease resistance RPP8-like protein 3 isoform B [Glycine soja]	0.441	-1.18275	9.02893e-06	0.00105102	yes	down	8.32	10.1	10.74	4.36	3.48	5.47	9.72	4.43667
Glysoja.11G030195		Glucomannan 4-beta-mannosyltransferase 2 [Glycine soja]	0.426	-1.23184	9.06177e-06	0.00105153	yes	down	50.75	89	61.53	34.34	21.13	32.42	67.0933	29.2967
Glysoja.11G032054		Calcium-binding protein PBP1 [Glycine soja]	0.197	-2.34691	9.15549e-06	0.00105909	yes	down	10.3	33.64	41.32	7.02	3.39	7.11	28.42	5.84
Glysoja.16G044221		putative methyltransferase PMT16 [Glycine soja]	0.238	-2.06886	9.38483e-06	0.00107036	yes	down	1.57	2.76	2.67	0.73	0.56	0.45	2.33333	0.58
Glysoja.12G034766		Lysosomal Pro-X carboxypeptidase isoform A [Glycine soja]	0.07	-3.84611	9.39142e-06	0.00107036	yes	down	1.12	5.47	8.46	0.85	0.1	0.14	5.01667	0.363333
Glysoja.01G001075		Aldehyde oxidase GLOX [Glycine soja]	0.465	-1.10401	9.39748e-06	0.00107036	yes	down	14.56	15.4	18.86	6.69	7.77	9.2	16.2733	7.88667
Glysoja.15G040271		Dormancy-associated protein 1 [Glycine soja]	2.232	1.15808	9.55992e-06	0.00108262	yes	up	825.99	494.7	444.33	1446.21	1453.99	1241.49	588.34	1380.56
Glysoja.10G028188		Alpha-L-fucosidase 2 [Glycine soja]	0.252	-1.98903	9.5636e-06	0.00108262	yes	down	2.06	2.58	3.19	0.95	0.76	0.37	2.61	0.693333
Glysoja.02G003916		Ammonium transporter 3 member 1 isoform A [Glycine soja]	5.205	2.37977	9.70644e-06	0.00109544	yes	up	1.38	1.15	0.47	2.59	7.3	6.27	1	5.38667
Glysoja.08G021090		ATP-dependent 6-phosphofructokinase 3 isoform A [Glycine soja]	0.144	-2.79442	9.74167e-06	0.00109607	yes	down	17.24	11.45	18.47	3.77	0.28	3.03	15.72	2.36
Glysoja.03G006308		L-type lectin-domain containing receptor kinase S.4 [Glycine soja]	0.363	-1.46141	9.93387e-06	0.00111431	yes	down	13.83	14.57	26.63	7.33	6.03	7.58	18.3433	6.98
Glysoja.12G034792		Stress-response A/B barrel domain-containing protein [Glycine soja]	0.052	-4.27156	9.97109e-06	0.00111511	yes	down	1.85	4.01	20.21	0.48	0.51	0.48	8.69	0.49
Glysoja.08G022264		hypothetical protein D0Y65_022255 [Glycine soja]	2.924	1.54798	1.00552e-05	0.0011204	yes	up	6.31	6.81	5.37	18.83	23.07	15.74	6.16333	19.2133
Glysoja.06G013792		Protein NDL2 isoform A [Glycine soja]	0.341	-1.55005	1.0079e-05	0.0011204	yes	down	14.2	26.45	28.36	11.41	6.24	7.29	23.0033	8.31333
Glysoja.18G047978		Imidazole glycerol phosphate synthase hisHF, chloroplastic [Glycine soja]	0.01	-6.63307	1.01306e-05	0.00112276	yes	down	2.05	1.29	3.97	0	0	0	2.43667	0
Glysoja.16G043907		Protein GIGANTEA isoform B [Glycine soja]	3.573	1.8373	1.01863e-05	0.00112557	yes	up	47.84	42.43	14.09	91.66	187.69	105.95	34.7867	128.433
Glysoja.14G039524		L-ascorbate oxidase-like isoform A [Glycine soja]	0.394	-1.34345	1.02266e-05	0.00112666	yes	down	16.88	18.47	27.54	7.17	11.55	7.22	20.9633	8.64667
Glysoja.16G044338		putative UPF0481 protein [Glycine soja]	0.093	-3.42551	1.03341e-05	0.00113177	yes	down	2.35	2.01	6.46	0.77	0.1	0.19	3.60667	0.353333
Glysoja.14G038148		hypothetical protein D0Y65_038137 [Glycine soja]	2.776	1.47316	1.03899e-05	0.00113453	yes	up	17.47	20.54	10.18	32.24	59.84	48.4	16.0633	46.8267
Glysoja.12G033080		Alcohol dehydrogenase-like 2 isoform B [Glycine soja]	0.215	-2.21628	1.07433e-05	0.00116354	yes	down	13.2	11.69	24.11	3.14	1.76	6.18	16.3333	3.69333
Glysoja.01G000987		hypothetical protein D0Y65_000987 [Glycine soja]	2.22	1.15028	1.075e-05	0.00116354	yes	up	92.93	74.7	50.97	160.38	213.12	134.9	72.8667	169.467
Glysoja.15G039730		LysM domain receptor-like kinase 3 isoform A [Glycine soja]	0.235	-2.08845	1.07837e-05	0.0011638	yes	down	1.41	2.02	2.27	0.54	0.3	0.55	1.9	0.463333
Glysoja.09G024518		Protein DETOXIFICATION 16 isoform A [Glycine soja]	2.2	1.13767	1.12445e-05	0.001203	yes	up	5.53	4.96	3.72	10.72	12.77	8.96	4.73667	10.8167
Glysoja.01G000277		Polygalacturonase isoform A [Glycine soja]	5.655	2.49949	1.1334e-05	0.00120908	yes	up	0.64	0.67	1.41	2.5	7.6	5.35	0.906667	5.15
Glysoja.04G010102		BURP domain protein RD22 [Glycine soja]	287.949	8.16967	1.1408e-05	0.00121164	yes	up	9	6.19	7.99	3492.57	1492.39	0.77	7.72667	1661.91
Glysoja.01G002477		Protein FANTASTIC FOUR 3 [Glycine soja]	0.424	-1.23799	1.14284e-05	0.00121164	yes	down	14.3	15.01	12.15	5.44	6.13	6.83	13.82	6.13333
Glysoja.11G031357		F-box/kelch-repeat protein isoform A [Glycine soja]	3.317	1.72992	1.14562e-05	0.00121164	yes	up	4.49	4.8	2.87	11.09	22.38	8.37	4.05333	13.9467
Glysoja.02G002803		Metalloendoproteinase 5-MMP [Glycine soja]	0.049	-4.35507	1.15495e-05	0.00121742	yes	down	1.44	0.99	4.15	0.14	0.15	0.07	2.19333	0.12
Glysoja.06G015834		TMV resistance protein N [Glycine soja]	0.191	-2.38815	1.18829e-05	0.00124608	yes	down	9.72	12.69	30.5	3.16	1.9	5.7	17.6367	3.58667
Glysoja.01G001587		Histone-lysine N-methyltransferase ASHR2 [Glycine soja]	0.407	-1.29693	1.23722e-05	0.00129009	yes	down	15.04	18.95	27.17	8.45	8.68	9	20.3867	8.71
Glysoja.06G014287		Protein EXORDIUM [Glycine soja]	0.223	-2.16761	1.24266e-05	0.00129212	yes	down	25.47	29.72	103.54	14.43	11.12	11.95	52.91	12.5
Glysoja.17G044563		WRKY transcription factor 6 [Glycine soja]	2.22	1.15038	1.2508e-05	0.00129694	yes	up	10.83	10.44	6.29	20.35	27.27	16.82	9.18667	21.48
Glysoja.20G054356		Jasmonic acid-amido synthetase JAR1 isoform B [Glycine soja]	12.321	3.6231	1.2563e-05	0.001299	yes	up	0.41	0.28	0.06	2.72	0.94	2.4	0.25	2.02
Glysoja.04G008926		CBL-interacting serine/threonine-protein kinase 25 isoform A [Glycine soja]	3.099	1.63198	1.26561e-05	0.00130361	yes	up	18.6	12.31	13.64	39.4	79.69	27.23	14.85	48.7733
Glysoja.19G052167		ABC transporter C family member 4 [Glycine soja]	0.38	-1.39765	1.27657e-05	0.00130361	yes	down	4.41	5.26	5.52	1.91	1.35	2.68	5.06333	1.98
Glysoja.03G007288		VAN3-binding protein [Glycine soja]	0.135	-2.88625	1.27836e-05	0.00130361	yes	down	3.48	13.01	14.16	2.1	0.32	1.84	10.2167	1.42
Glysoja.12G034357		G-type lectin S-receptor-like serine/threonine-protein kinase SD1-1 isoform A [Glycine soja]	0.265	-1.91427	1.29295e-05	0.00131314	yes	down	3.05	2.29	2.36	0.99	0.71	0.4	2.56667	0.7
Glysoja.15G040764		Patatin-like protein 7 [Glycine soja]	0.374	-1.41811	1.2948e-05	0.00131314	yes	down	13.72	13.66	19.37	8.55	5.41	4.4	15.5833	6.12
Glysoja.14G038263		Protein PLASTID MOVEMENT IMPAIRED 1-RELATED 2 isoform B [Glycine soja]	580.489	9.18113	1.34627e-05	0.00136161	yes	up	0	0	0	2.02	5.96	0.27	0	2.75
Glysoja.02G002855		U-box domain-containing protein 19 [Glycine soja]	2.198	1.13633	1.37736e-05	0.00138555	yes	up	6.32	4.42	4.93	10.01	13.84	12.12	5.22333	11.99
Glysoja.01G002025		putative N-acetyltransferase HLS1-like isoform A [Glycine soja]	2.862	1.51678	1.37743e-05	0.00138555	yes	up	2.06	2.39	1.18	5.29	6.52	4.74	1.87667	5.51667
Glysoja.12G033353		hypothetical protein D0Y65_033342 [Glycine soja]	2.074	1.0525	1.38908e-05	0.00139349	yes	up	16.08	10.12	12.42	25.34	31.8	24.41	12.8733	27.1833
Glysoja.11G029078		Protein RALF-like 34 [Glycine soja]	0.307	-1.70296	1.4163e-05	0.00141258	yes	down	23.17	27.82	56.39	13.11	12	10.03	35.7933	11.7133
Glysoja.02G002745		Protein NRT1/ PTR FAMILY 4.6 [Glycine soja]	2.791	1.48063	1.41956e-05	0.00141258	yes	up	1.63	2.41	1.53	4.28	6.91	4.96	1.85667	5.38333
Glysoja.20G052861		MLP-like protein 328 [Glycine soja]	0.22	-2.18425	1.44116e-05	0.00143022	yes	down	48.91	205.7	206.74	40.96	19.1	45.14	153.783	35.0667
Glysoja.19G051658		hypothetical protein D0Y65_051631 [Glycine soja]	3.097	1.63068	1.44846e-05	0.00143299	yes	up	3.19	2.47	1.51	5.65	9.72	6.79	2.39	7.38667
Glysoja.02G003782		hypothetical protein D0Y65_003780 [Glycine soja]	0.178	-2.49383	1.45238e-05	0.00143299	yes	down	7.94	96.24	154.06	17.91	6.15	5.44	86.08	9.83333
Glysoja.14G039062		Protein EXORDIUM [Glycine soja]	0.161	-2.63258	1.45556e-05	0.00143299	yes	down	14.5	16.92	87.53	8.2	6.07	6.3	39.65	6.85667
Glysoja.19G051538		Actin-3 isoform B [Glycine soja]	0.495	-1.0157	1.46677e-05	0.0014402	yes	down	64.55	64.48	94.21	35.47	40.28	39.68	74.4133	38.4767
Glysoja.20G052908		putative zinc transporter 10 [Glycine soja]	3.875	1.95432	1.47824e-05	0.0014462	yes	up	98.78	77.44	20.83	277.47	328.29	187.41	65.6833	264.39
Glysoja.06G013847		Serine/threonine-protein kinase RIPK isoform A [Glycine soja]	0.334	-1.58119	1.53302e-05	0.00148555	yes	down	25.17	32.35	28.23	15.27	5.3	8.94	28.5833	9.83667
Glysoja.08G019902		Vacuolar iron transporter-like 4 [Glycine soja]	8.592	3.10297	1.53911e-05	0.00148737	yes	up	2.15	1.66	0.3	12.72	4.21	19.05	1.37	11.9933
Glysoja.20G053016		NAC transcription factor 29 isoform A [Glycine soja]	3.552	1.82872	1.54294e-05	0.00148737	yes	up	8.05	3.82	2.86	21.51	17.57	14.72	4.91	17.9333
Glysoja.19G050824		Lysine histidine transporter 1 [Glycine soja]	3.07	1.61828	1.58328e-05	0.00151835	yes	up	4.04	2.95	4.94	18.65	11.28	8.65	3.97667	12.86
Glysoja.06G014937		Protein NUCLEAR FUSION DEFECTIVE 4 [Glycine soja]	3.238	1.69522	1.59708e-05	0.00152763	yes	up	3.21	3.83	3.65	10.37	19.22	6.07	3.56333	11.8867
Glysoja.18G049928		hypothetical protein D0Y65_049904 [Glycine soja]	0.066	-3.91419	1.61411e-05	0.00153722	yes	down	1.83	4.05	17.96	0.42	0.22	1.03	7.94667	0.556667
Glysoja.06G015561		UDP-glycosyltransferase 79B3 [Glycine soja]	0.189	-2.40042	1.61542e-05	0.00153722	yes	down	6.28	9.6	9.05	1.25	0.54	3.04	8.31	1.61
Glysoja.05G011883		Subtilisin-like protease SBT1.7 isoform D [Glycine soja]	0.479	-1.06321	1.64276e-05	0.00155467	yes	down	15.09	19.83	22.71	10.58	8.04	10.29	19.21	9.63667
Glysoja.12G035036		Rac-like GTP-binding protein RAC2 isoform C [Glycine soja]	0.441	-1.18149	1.64538e-05	0.00155467	yes	down	25.81	34.37	43.55	13.76	14.27	18.18	34.5767	15.4033
Glysoja.09G025115		O-acyltransferase WSD1 [Glycine soja]	0.175	-2.51268	1.64636e-05	0.00155467	yes	down	1.51	2.13	4.16	0.46	0.68	0.59	2.6	0.576667
Glysoja.12G035316		Protein CASPARIAN STRIP INTEGRITY FACTOR 1 isoform B [Glycine soja]	3.334	1.73742	1.67101e-05	0.00156995	yes	up	20.47	14.61	9.5	31.79	82.29	43.78	14.86	52.62
Glysoja.12G033911		Xyloglucan endotransglucosylase/hydrolase protein 9 [Glycine soja]	0.231	-2.1127	1.68371e-05	0.00157629	yes	down	10.14	13.71	26.35	5.86	2.15	4.15	16.7333	4.05333
Glysoja.20G054095		Cysteine-rich receptor-like protein kinase 25 isoform A [Glycine soja]	0.162	-2.62628	1.68628e-05	0.00157629	yes	down	2.42	6.8	11.75	0.97	2.56	2.75	6.99	2.09333
Glysoja.06G016290		Cellulose synthase-like protein H1 [Glycine soja]	3.754	1.90841	1.69808e-05	0.00158332	yes	up	4.18	4.55	1.32	14.51	9.68	14.7	3.35	12.9633
Glysoja.04G010042		(-)-isopiperitenol/(-)-carveol dehydrogenase, mitochondrial [Glycine soja]	0.142	-2.82085	1.70404e-05	0.00158488	yes	down	8.4	22.35	49.12	5.53	1.22	5.08	26.6233	3.94333
Glysoja.07G016952		NAC domain-containing protein 43 [Glycine soja]	0.381	-1.39303	1.71749e-05	0.00159339	yes	down	8.02	16.61	9.67	5.2	4.2	4.07	11.4333	4.49
Glysoja.15G039909		Epsin-3 [Glycine soja]	2.464	1.30125	1.75661e-05	0.00162561	yes	up	4.37	4.56	4.29	12.26	14.9	7.54	4.40667	11.5667
Glysoja.20G053009		Phosphate transporter PHO1-like 3 [Glycine soja]	2.07	1.04955	1.77559e-05	0.00163907	yes	up	7.7	11.82	6.56	17.11	19.85	18.69	8.69333	18.55
Glysoja.18G048972		Protein NRT1/ PTR FAMILY 5.6 [Glycine soja]	0.244	-2.03335	1.78219e-05	0.00163908	yes	down	7.14	15.53	20.86	4.03	1.92	5.04	14.51	3.66333
Glysoja.02G003802		ABSCISIC ACID-INSENSITIVE 5-like protein 4 isoform B [Glycine soja]	2.111	1.07816	1.79111e-05	0.00164112	yes	up	25.1	24.06	14.79	40.73	56.85	41.55	21.3167	46.3767
Glysoja.10G026429		ABC transporter G family member 22 isoform A [Glycine soja]	4.865	2.28235	1.81838e-05	0.001662	yes	up	8.61	2.85	3.59	20.21	45.93	10.81	5.01667	25.65
Glysoja.07G018455		Triose phosphate/phosphate translocator, chloroplastic isoform B [Glycine soja]	0.166	-2.59405	1.82493e-05	0.00166387	yes	down	5.39	9.38	32.55	3.72	2.57	2.32	15.7733	2.87
Glysoja.16G043479		L-type lectin-domain containing receptor kinase IX.1 [Glycine soja]	5.058	2.33845	1.83465e-05	0.00166863	yes	up	0.6	0.73	0.29	4	3.06	1.42	0.54	2.82667
Glysoja.02G003144		Ribonuclease S-2 [Glycine soja]	0.263	-1.92641	1.86133e-05	0.00168875	yes	down	253.14	293.57	286.71	49.59	37.46	138.14	277.807	75.0633
Glysoja.13G036721		Triosephosphate isomerase, chloroplastic [Glycine soja]	0.424	-1.23872	1.88395e-05	0.00170509	yes	down	12.08	17.29	19.55	7.97	6.1	7.59	16.3067	7.22
Glysoja.13G036816		Protein REVEILLE 1 [Glycine soja]	2.178	1.12319	1.91104e-05	0.00172237	yes	up	39.63	30.42	20.91	57.5	72.28	75.36	30.32	68.38
Glysoja.U055170		G-type lectin S-receptor-like serine/threonine-protein kinase isoform A [Glycine soja]	3.443	1.78346	1.917e-05	0.00172237	yes	up	2.17	1.22	0.88	4.65	6.93	3.8	1.42333	5.12667
Glysoja.03G007396		Pleiotropic drug resistance protein 1 isoform A [Glycine soja]	2.422	1.27641	1.92225e-05	0.0017229	yes	up	17.51	12.4	7.57	32.53	30.83	30.9	12.4933	31.42
Glysoja.10G027203		GDSL esterase/lipase isoform A [Glycine soja]	0.276	-1.85784	1.93301e-05	0.00172837	yes	down	7.32	25.85	20.18	6.42	4.95	3.97	17.7833	5.11333
Glysoja.19G051474		Remorin 4.1 [Glycine soja]	2.013	1.00907	1.94058e-05	0.00173095	yes	up	82.78	79.54	59.42	139.48	206.49	120.75	73.9133	155.573
Glysoja.04G009222		Aspartyl protease AED3 [Glycine soja]	0.39	-1.35671	1.97289e-05	0.00175554	yes	down	48.66	111.11	94.07	43.53	30.15	29.09	84.6133	34.2567
Glysoja.14G039457		Protein WALLS ARE THIN 1 [Glycine soja]	0.479	-1.06244	2.02697e-05	0.00179933	yes	down	46.68	69.69	82.76	33.8	33.76	32.16	66.3767	33.24
Glysoja.01G000205		putative mannitol dehydrogenase isoform A [Glycine soja]	0.203	-2.29819	2.03919e-05	0.00180585	yes	down	18.49	37.13	83.95	14.94	5.14	9.75	46.5233	9.94333
Glysoja.05G013274		Thaumatin-like protein [Glycine soja]	0.428	-1.22579	2.07455e-05	0.00182842	yes	down	19.03	21.8	26.47	9.7	9.25	11.42	22.4333	10.1233
Glysoja.09G024487		Phosphoethanolamine N-methyltransferase isoform D [Glycine soja]	0.35	-1.51598	2.08045e-05	0.00182926	yes	down	19.61	36.34	54.15	15.85	13.51	10.83	36.7	13.3967
Glysoja.20G054476		Serine carboxypeptidase-like 27 isoform A [Glycine soja]	0.442	-1.17801	2.08719e-05	0.00183084	yes	down	11.97	13.41	17.78	5.92	5.94	7.91	14.3867	6.59
Glysoja.04G008456		hypothetical protein D0Y65_008453 [Glycine soja]	2.133	1.09264	2.09382e-05	0.00183232	yes	up	112.96	87.56	65.57	217.21	229.07	153.75	88.6967	200.01
Glysoja.08G022740		Hydroquinone glucosyltransferase [Glycine soja]	0.208	-2.26719	2.1021e-05	0.00183522	yes	down	5.66	3.18	6	1.3	0.5	1.41	4.94667	1.07
Glysoja.06G015260		Exocyst complex component EXO70E2 [Glycine soja]	2.231	1.15775	2.11016e-05	0.00183792	yes	up	2.37	2.57	2.27	6.2	7.09	4.38	2.40333	5.89
Glysoja.17G046917		Transcription factor MYB73 [Glycine soja]	0.063	-3.99013	2.133e-05	0.00185346	yes	down	2.06	3.46	8.74	0.59	0	0.35	4.75333	0.313333
Glysoja.03G006856		Ethylene-responsive transcription factor 13 [Glycine soja]	0.098	-3.34593	2.15619e-05	0.00186922	yes	down	7.44	7.64	38.31	3.45	1.03	1.16	17.7967	1.88
Glysoja.18G048646		putative glucan endo-1,3-beta-glucosidase A6 [Glycine soja]	0.268	-1.9001	2.26469e-05	0.00195869	yes	down	4.02	6.87	10.99	2.26	1.37	2.47	7.29333	2.03333
Glysoja.01G001891		Cytochrome P450 71D8 [Glycine soja]	2.136	1.09518	2.36622e-05	0.00204173	yes	up	10.89	8.74	9.8	26.79	17.1	21.56	9.81	21.8167
Glysoja.07G016495		Protein MANNAN SYNTHESIS-RELATED 1 [Glycine soja]	0.446	-1.16521	2.38114e-05	0.00204174	yes	down	47.6	50.19	68.53	25.22	19.85	32.04	55.44	25.7033
Glysoja.03G006877		UPF0481 protein [Glycine soja]	0.332	-1.59078	2.38277e-05	0.00204174	yes	down	8.07	6.23	12.37	3.68	3.34	3.02	8.89	3.34667
Glysoja.07G016966		Homeobox-leucine zipper protein ATHB-7 [Glycine soja]	3.013	1.59126	2.40123e-05	0.0020528	yes	up	21.83	12.39	8.61	38.64	64.59	32.13	14.2767	45.12
Glysoja.02G003178		Nudix hydrolase 12, mitochondrial [Glycine soja]	2.574	1.36411	2.41516e-05	0.00205668	yes	up	17.58	15.53	8.26	31.75	47.95	28.29	13.79	35.9967
Glysoja.05G013242		hypothetical protein D0Y65_013237 [Glycine soja]	3.853	1.94607	2.41688e-05	0.00205668	yes	up	12.38	11.36	3.06	27.24	49.46	25.71	8.93333	34.1367
Glysoja.17G046499		ABC transporter G family member 40 [Glycine soja]	3.958	1.98477	2.43233e-05	0.00206508	yes	up	3.44	4.1	0.95	10.92	14.89	7.67	2.83	11.16
Glysoja.16G043338		Pectin acetylesterase 8 isoform A [Glycine soja]	0.366	-1.44986	2.47377e-05	0.00209546	yes	down	51.53	82.73	110.4	34.53	20.44	36.8	81.5533	30.59
Glysoja.06G015514		Cold-responsive protein kinase 1 isoform A [Glycine soja]	2.092	1.06506	2.49379e-05	0.00210759	yes	up	15.29	12.78	9.42	25.72	33.61	19.84	12.4967	26.39
Glysoja.14G038043		Patatin-like protein 2 isoform A [Glycine soja]	13.165	3.71866	2.52372e-05	0.00212803	yes	up	0.57	0.22	0.29	1.02	2.03	11.55	0.36	4.86667
Glysoja.07G016979		Calcium-binding protein KIC isoform A [Glycine soja]	0.336	-1.57135	2.53545e-05	0.00212943	yes	down	49.15	53.83	105.67	25.77	19.87	29.52	69.55	25.0533
Glysoja.05G011394		pEARLI1-like lipid transfer protein 2 [Glycine soja]	0.218	-2.19887	2.53688e-05	0.00212943	yes	down	21.48	147.14	103.67	26.68	20.13	14.03	90.7633	20.28
Glysoja.20G054636		hypothetical protein D0Y65_054610 [Glycine soja]	0.432	-1.21063	2.55588e-05	0.00214052	yes	down	6.38	6.67	5.93	3.08	2.13	3.6	6.32667	2.93667
Glysoja.11G029877		E3 ubiquitin-protein ligase SDIR1 isoform B [Glycine soja]	0.338	-1.56598	2.56762e-05	0.0021455	yes	down	6.56	11.22	13.4	3.5	3.23	4.28	10.3933	3.67
Glysoja.13G036446		ABC transporter B family member 11 [Glycine soja]	4.039	2.01416	2.57946e-05	0.00215054	yes	up	0.57	0.91	0.21	2.26	2.03	2.75	0.563333	2.34667
Glysoja.10G027032		putative protein C24B11.05 isoform F [Glycine soja]	2.5	1.32177	2.59094e-05	0.00215186	yes	up	91.71	85.84	43.31	137.78	207.99	229.41	73.62	191.727
Glysoja.08G021302		Protein MANNAN SYNTHESIS-RELATED 1 [Glycine soja]	0.479	-1.06059	2.59268e-05	0.00215186	yes	down	48.55	64.38	64.28	30.03	22.17	35.62	59.07	29.2733
Glysoja.05G011673		3-ketodihydrosphingosine reductase isoform A [Glycine soja]	0.264	-1.9189	2.61107e-05	0.00216228	yes	down	3.67	2.71	3.67	0.6	1.08	1.06	3.35	0.913333
Glysoja.02G004931		Glutamate decarboxylase 1 [Glycine soja]	2.09	1.06366	2.63576e-05	0.00217786	yes	up	14.64	15.39	11.07	25.65	40.05	23.84	13.7	29.8467
Glysoja.10G025585		CBL-interacting serine/threonine-protein kinase 7 [Glycine soja]	2.125	1.08757	2.70649e-05	0.00223055	yes	up	84.24	66.74	48.62	117.42	186.62	138.89	66.5333	147.643
Glysoja.14G038017		Allene oxide synthase 1, chloroplastic isoform A [Glycine soja]	0.322	-1.63568	2.71159e-05	0.00223055	yes	down	69.38	76.29	140.99	44.76	18.54	33.47	95.5533	32.2567
Glysoja.20G054015		hypothetical protein D0Y65_053989 [Glycine soja]	6.16	2.62285	2.72439e-05	0.00223611	yes	up	9.89	3.44	4.29	26.62	78.46	15.14	5.87333	40.0733
Glysoja.01G002195		Adenine phosphoribosyltransferase 3 [Glycine soja]	0.412	-1.28002	2.73911e-05	0.00224179	yes	down	16.08	14.24	18.76	6.15	8.5	6.84	16.36	7.16333
Glysoja.19G050193		ABC transporter B family member 15 isoform A [Glycine soja]	2.303	1.20328	2.74342e-05	0.00224179	yes	up	18.78	18.54	10.67	31.24	50.94	30.45	15.9967	37.5433
Glysoja.08G020461		hypothetical protein D0Y65_020452 [Glycine soja]	0.157	-2.67308	2.77014e-05	0.00225556	yes	down	10.92	36.38	48.44	6.17	5.3	5.08	31.9133	5.51667
Glysoja.03G008107		Bifunctional 3-dehydroquinate dehydratase/shikimate dehydrogenase, chloroplastic isoform A [Glycine soja]	0.419	-1.25594	2.77343e-05	0.00225556	yes	down	8.78	6.37	6.86	3.65	2.97	2.75	7.33667	3.12333
Glysoja.18G047121		Xyloglucan endotransglucosylase/hydrolase 2 [Glycine soja]	0.262	-1.93484	2.77855e-05	0.00225556	yes	down	8.72	11.2	27.58	4.13	4.87	4.18	15.8333	4.39333
Glysoja.09G025431		Receptor-like protein EIX2 isoform C [Glycine soja]	0.456	-1.1329	2.79493e-05	0.00226389	yes	down	13.38	14.24	17.25	6.36	5.81	13.18	14.9567	8.45
Glysoja.19G050260		Cyclic dof factor 2 [Glycine soja]	2.259	1.17556	2.82227e-05	0.00228105	yes	up	4.62	3.63	3.42	8.47	10.89	8.21	3.89	9.19
Glysoja.11G028704		hypothetical protein D0Y65_028691 [Glycine soja]	3.706	1.88999	2.88299e-05	0.00232505	yes	up	3.03	1.39	2.01	7.46	14.3	4.67	2.14333	8.81
Glysoja.04G008683		Transcription factor MYB77 [Glycine soja]	0.157	-2.66964	2.89066e-05	0.00232617	yes	down	11.92	8.03	53.06	5.12	2.62	4.48	24.3367	4.07333
Glysoja.01G001900		hypothetical protein D0Y65_001899 [Glycine soja]	0.087	-3.52655	2.94262e-05	0.00236284	yes	down	3.57	3.35	22.32	0.71	0.76	1.27	9.74667	0.913333
Glysoja.10G027155		Formin-like protein 11 isoform A [Glycine soja]	0.452	-1.14706	3.00707e-05	0.00240093	yes	down	3.34	4.3	4.26	2.08	1.49	1.93	3.96667	1.83333
Glysoja.14G037875		Cucumisin isoform A [Glycine soja]	0.149	-2.7497	3.00952e-05	0.00240093	yes	down	1.87	5.54	8.2	1.12	0.35	0.84	5.20333	0.77
Glysoja.07G017266		Bark storage protein A isoform A [Glycine soja]	2.797	1.48406	3.01819e-05	0.00240267	yes	up	11.3	8.18	4.7	21.95	30.4	14.97	8.06	22.44
Glysoja.02G005210		Endoglucanase 11 isoform A [Glycine soja]	0.234	-2.09653	3.05836e-05	0.0024194	yes	down	2.28	5.84	5.6	1.39	0.71	1.28	4.57333	1.12667
Glysoja.09G024636		Heat stress transcription factor C-1 [Glycine soja]	2.108	1.07606	3.07139e-05	0.0024194	yes	up	8.87	6.61	7.62	15.62	20.13	15.53	7.7	17.0933
Glysoja.16G042714		Xyloglucan endotransglucosylase/hydrolase 1 [Glycine soja]	0.339	-1.55892	3.07214e-05	0.0024194	yes	down	64.74	50.71	120.2	28.67	20.37	34.84	78.55	27.96
Glysoja.13G036943		putative L-type lectin-domain containing receptor kinase S.7 [Glycine soja]	0.389	-1.36067	3.07842e-05	0.0024194	yes	down	5.85	7.42	7.53	2.84	2.35	3.24	6.93333	2.81
Glysoja.07G019081		1-aminocyclopropane-1-carboxylate oxidase [Glycine soja]	2.08	1.05646	3.12245e-05	0.00244363	yes	up	78.23	63.12	42.77	122.23	125	150.78	61.3733	132.67
Glysoja.17G045096		Pathogenesis-related protein PR-1 [Glycine soja]	0.39	-1.35672	3.13222e-05	0.0024461	yes	down	17.28	15.97	24.81	7.68	7.47	8.85	19.3533	8
Glysoja.09G024744		putative mannitol dehydrogenase [Glycine soja]	6.801	2.76565	3.15647e-05	0.00245985	yes	up	2.74	2.45	0.57	10.8	25.52	4.31	1.92	13.5433
Glysoja.04G009693		Protein EARLY RESPONSIVE TO DEHYDRATION 15 isoform C [Glycine soja]	2.07	1.04968	3.17801e-05	0.00247144	yes	up	31.18	21.21	22.77	45.17	70.33	48.33	25.0533	54.61
Glysoja.19G051154		NAC transcription factor 47 [Glycine soja]	2.827	1.49931	3.24182e-05	0.00251578	yes	up	4.33	2.24	1.93	7.94	8.68	8.4	2.83333	8.34
Glysoja.17G046052		Lysine-rich arabinogalactan protein 18 isoform B [Glycine soja]	0.423	-1.24018	3.27847e-05	0.0025389	yes	down	160.84	177.92	287.21	72.06	95.49	111.38	208.657	92.9767
Glysoja.18G047658b		hypothetical protein D0Y65_047638 [Glycine soja]	12.236	3.61311	3.31577e-05	0.00256242	yes	up	7.21	3.85	16.27	80.94	265.41	39.95	9.11	128.767
Glysoja.05G012637		PLAT domain-containing protein 2 [Glycine soja]	0.358	-1.4833	3.33859e-05	0.00256959	yes	down	30.66	15.36	30.1	8.95	11.75	8.3	25.3733	9.66667
Glysoja.11G032891		putative inactive patatin-like protein 9 [Glycine soja]	0.311	-1.68594	3.35528e-05	0.00257681	yes	down	7.54	8.23	13.72	3.14	2.4	4.07	9.83	3.20333
Glysoja.08G019505		putative protein phosphatase 2C 6 [Glycine soja]	2.662	1.41258	3.5178e-05	0.00269603	yes	up	14.57	7.37	7.75	25.1	38.72	18.98	9.89667	27.6
Glysoja.12G034027		Bifunctional epoxide hydrolase 2 [Glycine soja]	3.66	1.87167	3.54461e-05	0.00270538	yes	up	3.83	3.95	5	22.78	20.36	6.4	4.26	16.5133
Glysoja.20G054463		hypothetical protein D0Y65_054437 [Glycine soja]	3.288	1.71726	3.55585e-05	0.00270838	yes	up	16.89	42.53	15.69	108.63	81.95	72.57	25.0367	87.7167
Glysoja.05G011211		putative boron transporter 2 [Glycine soja]	2.515	1.33053	3.57217e-05	0.00271522	yes	up	13.62	9.28	6.38	24.41	34.2	18.3	9.76	25.6367
Glysoja.09G025557		Protein ASPARTIC PROTEASE IN GUARD CELL 2 [Glycine soja]	0.241	-2.05084	3.60504e-05	0.00273459	yes	down	4.63	8.24	9.38	2.48	0.74	2.32	7.41667	1.84667
Glysoja.12G033770		Alcohol-forming fatty acyl-CoA reductase [Glycine soja]	2.295	1.19863	3.68912e-05	0.00278127	yes	up	11.69	19.79	13.22	32.29	48.61	27.07	14.9	35.99
Glysoja.05G012768		ABC transporter G family member 5 [Glycine soja]	0.317	-1.65759	3.7621e-05	0.00281421	yes	down	3.43	7.42	6.04	2.53	1.52	1.49	5.63	1.84667
Glysoja.03G006100		hypothetical protein D0Y65_006097, partial [Glycine soja]	8.87	3.14887	3.79047e-05	0.00282579	yes	up	0.17	0.34	0.25	1.83	4.86	0.33	0.253333	2.34
Glysoja.04G010039		Mitochondrial outer membrane protein porin 1 [Glycine soja]	0.039	-4.68731	3.86034e-05	0.00286944	yes	down	0.4	6.91	6.43	0.17	0	0.4	4.58	0.19
Glysoja.03G006219		hypothetical protein D0Y65_006216 [Glycine soja]	4.516	2.17495	3.87775e-05	0.00287661	yes	up	30.83	25.19	15.31	122.77	191.1	28.43	23.7767	114.1
Glysoja.04G009123		hypothetical protein D0Y65_009120 [Glycine soja]	0.373	-1.42243	3.94442e-05	0.00292021	yes	down	7.16	14.67	13.91	5.8	4.6	5.57	11.9133	5.32333
Glysoja.15G042004		9-cis-epoxycarotenoid dioxygenase NCED1, chloroplastic [Glycine soja]	2.299	1.20095	3.98651e-05	0.00293855	yes	up	64.28	42.41	41.55	90.78	168.67	98.04	49.4133	119.163
Glysoja.08G020579		WAT1-related protein isoform A [Glycine soja]	0.27	-1.88815	3.99301e-05	0.00293855	yes	down	30.57	79.57	55.2	18.5	6.92	21.65	55.1133	15.69
Glysoja.03G007912		Polygalacturonase isoform A [Glycine soja]	0.274	-1.86996	4.01449e-05	0.0029485	yes	down	2.11	3.53	4.47	1.05	1.06	0.8	3.37	0.97
Glysoja.09G024584		hypothetical protein D0Y65_024574 [Glycine soja]	0.428	-1.22311	4.0273e-05	0.00295205	yes	down	40.42	35.37	57.37	22.33	16.21	21.65	44.3867	20.0633
Glysoja.16G044059		UDP-glycosyltransferase 1 [Glycine soja]	0.462	-1.11424	4.06183e-05	0.00297148	yes	down	49.83	60.06	77.42	36.29	23.11	30.85	62.4367	30.0833
Glysoja.10G027111		hypothetical protein D0Y65_027099 [Glycine soja]	24.313	4.60363	4.13382e-05	0.00301818	yes	up	0.2	0	0.09	2.26	1.41	3.54	0.0966667	2.40333
Glysoja.18G049495		Phosphomannomutase [Glycine soja]	0.293	-1.7717	4.16042e-05	0.00303162	yes	down	15.99	44.67	53.28	11.83	8.53	14.26	37.98	11.54
Glysoja.02G003193		Xyloglucan endotransglucosylase/hydrolase protein A [Glycine soja]	0.082	-3.60354	4.18879e-05	0.00304629	yes	down	1	1.88	6.4	0.22	0.38	0.22	3.09333	0.273333
Glysoja.15G040206		hypothetical protein D0Y65_040192 [Glycine soja]	0.281	-1.83141	4.20201e-05	0.00304992	yes	down	3.8	4.94	4.17	1.1	1.07	1.62	4.30333	1.26333
Glysoja.19G051715		putative arabinose 5-phosphate isomerase [Glycine soja]	0.46	-1.12005	4.21786e-05	0.00305023	yes	down	20.49	24.53	30.93	10.85	11.21	14.57	25.3167	12.21
Glysoja.12G035174		COP1-interacting protein 7 isoform A [Glycine soja]	0.472	-1.08414	4.21892e-05	0.00305023	yes	down	10.21	14.14	13.48	6	4.68	7.38	12.61	6.02
Glysoja.03G008032		Epoxide hydrolase A isoform A [Glycine soja]	0.196	-2.34775	4.22996e-05	0.00305225	yes	down	3.77	3.7	10.29	1.61	0.88	1.78	5.92	1.42333
Glysoja.20G053698		F-box protein isoform A [Glycine soja]	3.388	1.76033	4.27098e-05	0.00306606	yes	up	4.4	4.12	1.44	10.55	15.52	8.92	3.32	11.6633
Glysoja.14G039248		Omega-3 fatty acid desaturase, endoplasmic reticulum [Glycine soja]	0.35	-1.51366	4.27395e-05	0.00306606	yes	down	8.33	9.79	14.04	3.98	2.81	4.96	10.72	3.91667
Glysoja.05G011229		Short-chain dehydrogenase TIC 32, chloroplastic isoform A [Glycine soja]	0.321	-1.64124	4.28633e-05	0.00306859	yes	down	23.64	23.18	11.81	7.3	3.58	8.51	19.5433	6.46333
Glysoja.06G013555		Aldehyde oxidase GLOX1 [Glycine soja]	0.039	-4.68531	4.29405e-05	0.00306859	yes	down	0.18	2.57	6.15	0	0.14	0.22	2.96667	0.12
Glysoja.11G028946		Type I inositol polyphosphate 5-phosphatase 2 isoform A [Glycine soja]	2.752	1.46064	4.33951e-05	0.0030951	yes	up	23.81	15.99	10.67	41.73	71.95	32.16	16.8233	48.6133
Glysoja.08G022477		Hydroquinone glucosyltransferase [Glycine soja]	2.137	1.09572	4.40639e-05	0.00313074	yes	up	7.13	5.94	4.37	12.21	15.61	11.57	5.81333	13.13
Glysoja.13G036991		putative 2-oxoglutarate-dependent dioxygenase [Glycine soja]	0.235	-2.08807	4.42461e-05	0.00313766	yes	down	2.63	7.04	4.26	1.76	0.79	0.83	4.64333	1.12667
Glysoja.01G001651		putative L-type lectin-domain containing receptor kinase S.5 isoform B [Glycine soja]	0.394	-1.34331	4.43993e-05	0.0031425	yes	down	6.68	8.86	11.06	4.14	2.81	4.24	8.86667	3.73
Glysoja.15G040425		Protein TIFY 5A [Glycine soja]	0.143	-2.80349	4.4561e-05	0.00314793	yes	down	11.62	12.82	30.11	4.96	0.55	3.1	18.1833	2.87
Glysoja.06G014207		Aspartyl protease AED3 [Glycine soja]	0.361	-1.47139	4.58897e-05	0.00322946	yes	down	23.13	52.55	45.61	15.4	20.89	9.54	40.43	15.2767
Glysoja.03G007962		Protein NRT1/ PTR FAMILY 4.6 isoform A [Glycine soja]	0.257	-1.96012	4.6089e-05	0.00323734	yes	down	1.54	2.51	3.62	0.76	0.74	0.71	2.55667	0.736667
Glysoja.16G044102		Protein DETOXIFICATION 34 isoform C [Glycine soja]	0.281	-1.83254	4.6224e-05	0.00323849	yes	down	7.14	12.6	12.65	4.07	1.4	4.25	10.7967	3.24
Glysoja.11G030743		Cysteine-rich receptor-like protein kinase 2 [Glycine soja]	2.118	1.08244	4.62804e-05	0.00323849	yes	up	7.27	6.29	5.05	11.85	18.27	11.59	6.20333	13.9033
Glysoja.03G008023		putative protein phosphatase 2C 73 [Glycine soja]	2.188	1.12955	4.64489e-05	0.00324415	yes	up	27.44	26.08	21.6	43.35	80.63	45.15	25.04	56.3767
Glysoja.11G029376		Syntaxin-binding protein 5 isoform A [Glycine soja]	2.94	1.55596	4.74635e-05	0.0033041	yes	up	13.61	9.64	5.75	24.92	46.12	18.03	9.66667	29.69
Glysoja.04G008544		CO(2)-response secreted protease isoform C [Glycine soja]	2.187	1.12894	4.75342e-05	0.0033041	yes	up	95.48	89.95	59.16	128.07	242.63	180.35	81.53	183.683
Glysoja.10G028462		2-oxoglutarate dehydrogenase, mitochondrial [Glycine soja]	3.584	1.84174	4.7575e-05	0.0033041	yes	up	0.99	0.88	0.75	2.87	4.86	2.1	0.873333	3.27667
Glysoja.04G010269		hypothetical protein D0Y65_010265 [Glycine soja]	7.292	2.86632	4.8197e-05	0.00332443	yes	up	41.46	6.53	12.22	66.34	347.77	92.57	20.07	168.893
Glysoja.03G006987		Serine carboxypeptidase-like 45 [Glycine soja]	0.443	-1.17352	4.82149e-05	0.00332443	yes	down	10.76	11.68	9.09	4.91	3.73	5.83	10.51	4.82333
Glysoja.13G036824		Glutamate decarboxylase 1 [Glycine soja]	0.485	-1.04253	4.8227e-05	0.00332443	yes	down	215.73	220.08	253.02	138.03	80.44	128.96	229.61	115.81
Glysoja.03G006978		Tubulin beta-6 chain [Glycine soja]	0.492	-1.02358	4.86189e-05	0.00334522	yes	down	111.28	84.75	145.05	53.96	65.21	57.09	113.693	58.7533
Glysoja.06G016385		Trehalose-phosphate phosphatase A isoform A [Glycine soja]	0.43	-1.21766	4.87368e-05	0.00334711	yes	down	21.23	22.55	18.09	7.53	6.9	12.95	20.6233	9.12667
Glysoja.12G033190		hypothetical protein D0Y65_033179 [Glycine soja]	3.875	1.95417	4.93355e-05	0.00338195	yes	up	2.42	1.57	0.97	4.98	7.47	7.57	1.65333	6.67333
Glysoja.12G033155		NAC domain-containing protein 22 [Glycine soja]	0.207	-2.27097	4.96738e-05	0.00339619	yes	down	13.44	25.64	65.56	6.76	4.75	10.85	34.88	7.45333
Glysoja.06G013836		hypothetical protein D0Y65_013830 [Glycine soja]	0.464	-1.10847	4.97267e-05	0.00339619	yes	down	34.27	30.9	44.02	13.89	18.25	21.07	36.3967	17.7367
Glysoja.11G029083		Zeaxanthin epoxidase, chloroplastic isoform A [Glycine soja]	2.111	1.07761	4.99618e-05	0.00340596	yes	up	9.93	10.07	6.95	17.78	26.53	14.91	8.98333	19.74
Glysoja.11G030092		hypothetical protein D0Y65_030082 [Glycine soja]	7.663	2.93782	5.0071e-05	0.00340713	yes	up	0.95	1.52	0.21	3.32	6.86	0.8	0.893333	3.66
Glysoja.15G040793		hypothetical protein D0Y65_040778 [Glycine soja]	2.513	1.32945	5.01653e-05	0.00340728	yes	up	149.28	96.19	63.28	347.26	213.44	240.99	102.917	267.23
Glysoja.06G015402		putative leucine-rich repeat receptor-like serine/threonine-protein kinase [Glycine soja]	3.14	1.65084	5.03275e-05	0.00341204	yes	up	3.96	1.85	1.56	7.53	6.21	10.12	2.45667	7.95333
Glysoja.08G021813		Transcription factor MYC2 [Glycine soja]	0.347	-1.5286	5.1193e-05	0.0034548	yes	down	53.67	59.07	119.08	32.38	18.51	33.04	77.2733	27.9767
Glysoja.18G047689		Asparagine synthetase 2 isoform A [Glycine soja]	2.044	1.03142	5.12382e-05	0.0034548	yes	up	166.87	118.84	103.43	227.79	357.28	240.49	129.713	275.187
Glysoja.05G011458		Ethylene-responsive transcription factor 1A [Glycine soja]	0.349	-1.52039	5.22045e-05	0.00351355	yes	down	75.76	79.8	149.51	47.01	22.55	41.84	101.69	37.1333
Glysoja.07G016805		Nuclear transcription factor Y subunit A-3 isoform A [Glycine soja]	2.051	1.03617	5.25053e-05	0.00352738	yes	up	29.76	23.79	17.76	45.92	57.13	39.33	23.77	47.46
Glysoja.12G034936		Xyloglucan endotransglucosylase/hydrolase protein 9 [Glycine soja]	0.21	-2.25309	5.2829e-05	0.00354021	yes	down	5.47	5.11	16.19	2.04	1.38	2.5	8.92333	1.97333
Glysoja.14G038213		Acyl-lipid (9-3)-desaturase isoform B [Glycine soja]	0.441	-1.18021	5.28874e-05	0.00354021	yes	down	7.73	13.35	13.44	5.22	4.85	6.07	11.5067	5.38
Glysoja.12G034326		Receptor-like serine/threonine-protein kinase SD1-8 [Glycine soja]	21.055	4.39607	5.31288e-05	0.00354598	yes	up	0	0.03	0.09	0.48	1.7	0.6	0.04	0.926667
Glysoja.11G032016		CBS domain-containing protein CBSX5 [Glycine soja]	0.356	-1.48888	5.31937e-05	0.00354598	yes	down	20.56	25.62	47.37	13.4	8.89	12.69	31.1833	11.66
Glysoja.04G008462		Polyol transporter 5 [Glycine soja]	0.041	-4.61585	5.32611e-05	0.00354598	yes	down	6.05	0.38	0.91	0.19	0.15	0	2.44667	0.113333
Glysoja.10G028484		Chalcone--flavonone isomerase 1B-2 [Glycine soja]	0.497	-1.00935	5.43747e-05	0.00360715	yes	down	29.37	46.6	44.76	24.31	21.88	16.32	40.2433	20.8367
Glysoja.16G044253		MADS-box transcription factor 6 isoform A [Glycine soja]	2.194	1.13355	5.67908e-05	0.00374062	yes	up	7.89	9.31	5.78	14.78	16.8	20.68	7.66	17.42
Glysoja.04G008997		hypothetical protein D0Y65_008994 [Glycine soja]	0.27	-1.88645	5.72918e-05	0.00376023	yes	down	4.9	9.47	11.44	2.34	2.24	2.83	8.60333	2.47
Glysoja.04G010234		hypothetical protein D0Y65_010230 [Glycine soja]	3.527	1.81835	5.74166e-05	0.00376175	yes	up	5.81	2.53	1.96	11.32	16.15	10.68	3.43333	12.7167
Glysoja.12G034786		putative phytosulfokines 6 isoform B [Glycine soja]	2.303	1.20366	5.7758e-05	0.00377743	yes	up	24.54	21.02	11.73	41.02	54.5	43.78	19.0967	46.4333
Glysoja.15G041008d		hypothetical protein D0Y65_040994 [Glycine soja]	0.417	-1.2609	5.83451e-05	0.0038024	yes	down	13.77	25.63	25.75	11.84	7.96	6.96	21.7167	8.92
Glysoja.16G043708		Calcium uniporter protein 2, mitochondrial [Glycine soja]	0.242	-2.04988	5.87214e-05	0.00381349	yes	down	5.21	8.44	20.36	3.25	2.13	3.54	11.3367	2.97333
Glysoja.08G019189		putative methyltransferase PMT26 isoform B [Glycine soja]	0.485	-1.04495	5.89499e-05	0.00381495	yes	down	12.62	21.11	20.57	9.56	8.13	9.77	18.1	9.15333
Glysoja.04G010122		Polygalacturonase-1 non-catalytic subunit beta [Glycine soja]	0.374	-1.41884	5.9472e-05	0.00382865	yes	down	3.7	4.31	4.95	1.75	1.23	2.14	4.32	1.70667
Glysoja.08G020898		Cationic peroxidase 2 [Glycine soja]	0.265	-1.9181	6.02757e-05	0.00387366	yes	down	12.24	28.09	46.5	7.61	5.57	10.71	28.9433	7.96333
Glysoja.08G020757		Metal tolerance protein 10 isoform A [Glycine soja]	2.313	1.21	6.04938e-05	0.00387531	yes	up	16.96	11.43	9.6	31.63	38.72	21.79	12.6633	30.7133
Glysoja.02G005540		putative galactinol--sucrose galactosyltransferase 1 [Glycine soja]	2.317	1.21244	6.05109e-05	0.00387531	yes	up	14.52	16.38	7.66	29.96	39.09	23.6	12.8533	30.8833
Glysoja.02G002834		Protein ALTERED XYLOGLUCAN 4 [Glycine soja]	0.134	-2.89637	6.11168e-05	0.00390062	yes	down	1.32	2.62	4.52	0.57	0.12	0.5	2.82	0.396667
Glysoja.09G023120		hypothetical protein D0Y65_023111 [Glycine soja]	0.415	-1.26727	6.15114e-05	0.00391905	yes	down	23.57	25.14	19.14	13.12	7.3	8.82	22.6167	9.74667
Glysoja.06G014105		putative hydrolase YtaP isoform A [Glycine soja]	0.45	-1.15085	6.2228e-05	0.0039511	yes	down	41.73	83.59	80.75	32.51	29.79	34.21	68.69	32.17
Glysoja.10G027013		hypothetical protein D0Y65_027001 [Glycine soja]	3.097	1.63075	6.28596e-05	0.00398437	yes	up	12.89	8.33	4.86	18.07	42.37	23.99	8.69333	28.1433
Glysoja.10G028101		putative xyloglucan endotransglucosylase/hydrolase protein 8 [Glycine soja]	0.268	-1.90041	6.30596e-05	0.00399022	yes	down	9.07	7.58	18.87	2.09	4.53	3.42	11.84	3.34667
Glysoja.04G008708		ABSCISIC ACID-INSENSITIVE 5-like protein 5 isoform C [Glycine soja]	2.523	1.33524	6.34439e-05	0.00400769	yes	up	37.81	25.32	18.34	56.9	100.52	48.43	27.1567	68.6167
Glysoja.09G025120		putative WRKY transcription factor 72 [Glycine soja]	2.506	1.32555	6.46428e-05	0.00407646	yes	up	3.7	4.61	2.95	13.78	8.01	7.38	3.75333	9.72333
Glysoja.03G007067		UDP-uronic acid transporter 1 [Glycine soja]	0.405	-1.30341	6.49102e-05	0.00407943	yes	down	9.23	7.68	12.36	4.16	3.61	4.63	9.75667	4.13333
Glysoja.06G014327		Protein DOWNSTREAM OF FLC [Glycine soja]	0.48	-1.06001	6.57377e-05	0.00411745	yes	down	190.62	223.54	324.09	117.23	109.44	143.54	246.083	123.403
Glysoja.02G003826		putative carboxylesterase 2 [Glycine soja]	0.466	-1.10084	6.59654e-05	0.00412473	yes	down	11.32	10.1	11.54	6.23	4.61	5.23	10.9867	5.35667
Glysoja.17G045854		Ethylene-responsive transcription factor 1A [Glycine soja]	0.369	-1.43741	6.64083e-05	0.00414542	yes	down	153.05	135.7	281.44	83.86	51.45	88.29	190.063	74.5333
Glysoja.18G047633		Peroxidase 4 [Glycine soja]	0.204	-2.29334	6.67063e-05	0.00415701	yes	down	2.64	3.29	4.48	0.59	0.54	1.08	3.47	0.736667
Glysoja.07G017118		putative UDP-rhamnose:rhamnosyltransferase 1 isoform B [Glycine soja]	0.125	-2.99728	6.76495e-05	0.00420165	yes	down	1.71	3.79	13.42	1.21	0.86	0.43	6.30667	0.833333
Glysoja.16G043332		putative serine/threonine-protein kinase PBL15 isoform A [Glycine soja]	2.4	1.26313	6.79067e-05	0.00421056	yes	up	6.21	6.56	3.46	11.17	17.93	11.66	5.41	13.5867
Glysoja.07G017563		Ethylene-responsive transcription factor 13 [Glycine soja]	0.01	-6.70131	6.81293e-05	0.00421729	yes	down	1.81	0.53	17.21	0	0.2	0	6.51667	0.0666667
Glysoja.10G028035		putative N-acetyltransferase p20 [Glycine soja]	2.754	1.4614	6.83825e-05	0.0042259	yes	up	33.07	22.79	11.37	51.73	69.16	72.7	22.41	64.53
Glysoja.06G013533		Tubulin beta chain [Glycine soja]	0.465	-1.10434	6.87139e-05	0.0042393	yes	down	55.43	59.86	92.17	28.46	32.38	39.55	69.1533	33.4633
Glysoja.02G004207		Peroxidase 53 [Glycine soja]	0.335	-1.57695	6.93329e-05	0.00427037	yes	down	14.61	16.03	11.29	7.02	5.39	2.32	13.9767	4.91
Glysoja.08G019327		putative aquaporin PIP1-2 [Glycine soja]	0.368	-1.4417	7.02536e-05	0.00430747	yes	down	47.82	74.07	114.54	27.25	24.25	39.67	78.81	30.39
Glysoja.13G035799		Protein DOWNY MILDEW RESISTANCE 6 [Glycine soja]	2.802	1.48628	7.02842e-05	0.00430747	yes	up	8.77	8.4	3.54	16.3	26.95	17.1	6.90333	20.1167
Glysoja.07G018798		Gibberellin 2-beta-dioxygenase 2 [Glycine soja]	3.149	1.65494	7.067e-05	0.00432395	yes	up	6.53	3.14	3.19	10.86	21.12	9.99	4.28667	13.99
Glysoja.08G021589		Phosphatidylinositol 4-kinase gamma 7 [Glycine soja]	2.236	1.16083	7.09519e-05	0.00433404	yes	up	25.37	24.19	14	50.29	63.69	33.89	21.1867	49.29
Glysoja.09G022877		hypothetical protein D0Y65_022868 [Glycine soja]	0.497	-1.00933	7.12001e-05	0.00434203	yes	down	24.04	20.73	32.23	13.81	11.83	13.9	25.6667	13.18
Glysoja.15G040826		putative folate-biopterin transporter 7 [Glycine soja]	2.446	1.29014	7.15694e-05	0.00435022	yes	up	8.4	7.42	4.04	12.87	20.75	16.76	6.62	16.7933
Glysoja.04G008603		Beta-galactosidase 3 isoform A [Glycine soja]	0.358	-1.48175	7.22244e-05	0.00438284	yes	down	6.3	10.18	13.96	3.09	3.75	4.59	10.1467	3.81
Glysoja.18G048947		hypothetical protein D0Y65_048924 [Glycine soja]	2.463	1.30021	7.25043e-05	0.00438376	yes	up	186.89	104.16	83	282.38	428.36	264.59	124.683	325.11
Glysoja.05G011869		Lysine-rich arabinogalactan protein 18 [Glycine soja]	0.446	-1.1657	7.25228e-05	0.00438376	yes	down	170.41	210.52	337.55	98.74	111.58	127.1	239.493	112.473
Glysoja.04G008418		Protein SHI RELATED SEQUENCE 3 [Glycine soja]	85.373	6.41571	7.25949e-05	0.00438376	yes	up	0	0	0	2.79	2.11	0.46	0	1.78667
Glysoja.10G027407		Protein EXORDIUM-like 5 [Glycine soja]	0.399	-1.32702	7.36609e-05	0.00444089	yes	down	51.96	78.28	122.64	40.43	29.43	35.91	84.2933	35.2567
Glysoja.06G015178		Cyclic dof factor 3 [Glycine soja]	2.309	1.2075	7.46577e-05	0.00449367	yes	up	48.46	47.66	21.25	79.69	108.22	91.47	39.1233	93.1267
Glysoja.20G053194		L-ascorbate oxidase [Glycine soja]	0.419	-1.2547	7.49769e-05	0.00450555	yes	down	61.44	91.42	95.77	36.15	23.45	48.02	82.8767	35.8733
Glysoja.03G005893		hypothetical protein D0Y65_005890 [Glycine soja]	3.165	1.66203	7.52781e-05	0.00451632	yes	up	7.68	5.77	3.25	27.46	12.46	14.76	5.56667	18.2267
Glysoja.11G032752		ABC transporter G family member 42 [Glycine soja]	2.764	1.46683	7.67229e-05	0.00458813	yes	up	50.28	48.75	19.2	115.71	146.9	73.76	39.41	112.123
Glysoja.01G000067		DNA-directed RNA polymerase III subunit 2 isoform A [Glycine soja]	2.028	1.01999	7.70045e-05	0.00459634	yes	up	3.87	4.2	4.6	9.36	10.75	5.87	4.22333	8.66
Glysoja.19G052355		Calmodulin-binding protein 60 B isoform B [Glycine soja]	5.045	2.33491	7.71761e-05	0.00459634	yes	up	0.28	0.42	0.33	1.91	1.61	2.43	0.343333	1.98333
Glysoja.11G031016		Receptor-like protein kinase HSL1 [Glycine soja]	0.484	-1.04639	7.72326e-05	0.00459634	yes	down	4.38	5.17	6.3	2.91	2.87	2.24	5.28333	2.67333
Glysoja.18G047545		Cysteine-rich receptor-like protein kinase 2 isoform A [Glycine soja]	2.672	1.41817	7.76543e-05	0.00460266	yes	up	57.29	44.69	23.54	109.9	166.44	73.95	41.84	116.763
Glysoja.06G014125		Carotenoid 9,10(9',10')-cleavage dioxygenase isoform C [Glycine soja]	0.197	-2.3433	7.77785e-05	0.00460266	yes	down	5.99	2.64	1.62	0.44	0.79	0.86	3.41667	0.696667
Glysoja.02G005157		U-box domain-containing protein 1 [Glycine soja]	2.984	1.57704	7.78363e-05	0.00460266	yes	up	2.73	1.74	1.42	4.43	8.85	5.08	1.96333	6.12
Glysoja.10G027251		GDP-mannose 3,5-epimerase isoform A [Glycine soja]	0.378	-1.40474	7.84158e-05	0.00462953	yes	down	55.2	143.68	151.32	50.87	39.75	46.44	116.733	45.6867
Glysoja.15G040948		Nodulin-13 [Glycine soja]	5.159	2.36707	7.97834e-05	0.00470278	yes	up	10.57	3.8	5.98	35.95	67.1	10.42	6.78333	37.8233
Glysoja.07G017127		Dihydroneopterin aldolase 1 [Glycine soja]	0.381	-1.394	8.07989e-05	0.00474429	yes	down	16.99	17.07	27.43	9.67	9.17	6.06	20.4967	8.3
Glysoja.18G048859		putative mannitol dehydrogenase isoform A [Glycine soja]	13.012	3.70174	8.09277e-05	0.00474429	yes	up	0.97	0.07	0.22	3.57	8.74	0.79	0.42	4.36667
Glysoja.14G038770		Wall-associated receptor kinase 2 [Glycine soja]	2.902	1.53695	8.11385e-05	0.00474429	yes	up	2.98	2.47	2.14	6.46	8.89	4.48	2.53	6.61
Glysoja.08G020397		Glutelin type-A 2 isoform A [Glycine soja]	0.455	-1.13597	8.12025e-05	0.00474429	yes	down	611.94	796.35	756.88	362.65	214.89	439.76	721.723	339.1
Glysoja.14G038191		Metallothionein-like protein 1 [Glycine soja]	2.215	1.14716	8.13372e-05	0.00474429	yes	up	2668.46	1720.01	1255.01	3650.96	5460.41	4330.17	1881.16	4480.51
Glysoja.18G049681		hypothetical protein D0Y65_049657 [Glycine soja]	0.183	-2.44914	8.13849e-05	0.00474429	yes	down	0.92	3.99	3.04	0.59	0.56	0.32	2.65	0.49
Glysoja.06G015842		TMV resistance protein N [Glycine soja]	0.272	-1.88041	8.38222e-05	0.0048666	yes	down	42.53	48.63	135.5	17.2	16.59	31.7	75.5533	21.83
Glysoja.17G046709		Thermospermine synthase ACAULIS5 [Glycine soja]	2.905	1.53845	8.38775e-05	0.0048666	yes	up	2.24	3.79	2.89	6.16	13.85	7.18	2.97333	9.06333
Glysoja.18G049934		Clathrin interactor EPSIN 2 [Glycine soja]	2.458	1.29736	8.52723e-05	0.0049374	yes	up	31.64	24.09	13.21	47.83	80.45	52.79	22.98	60.3567
Glysoja.17G044802		hypothetical protein D0Y65_044781 [Glycine soja]	0.371	-1.42884	8.5666e-05	0.00494711	yes	down	21.23	26.53	38.21	15.37	7.24	10.92	28.6567	11.1767
Glysoja.07G018530		putative 2-oxoglutarate-dependent dioxygenase [Glycine soja]	2.351	1.23314	8.62408e-05	0.00497255	yes	up	2.81	3.25	2.51	6.05	8.53	6.45	2.85667	7.01
Glysoja.17G045832		VAN3-binding protein isoform D [Glycine soja]	0.432	-1.21243	8.6847e-05	0.00499971	yes	down	5.14	7.61	5.18	3	2.17	2.75	5.97667	2.64
Glysoja.16G042353		Flavonoid 3'-monooxygenase [Glycine soja]	0.382	-1.38863	8.86144e-05	0.00507777	yes	down	73.68	73.73	111.2	40.26	18.84	43.39	86.2033	34.1633
Glysoja.20G054076		Cysteine-rich receptor-like protein kinase 29 [Glycine soja]	3.759	1.91019	8.90515e-05	0.0050924	yes	up	12.29	12.81	2.71	34.31	49.89	17.74	9.27	33.98
Glysoja.09G024402		Organic cation/carnitine transporter 1 isoform B [Glycine soja]	3.599	1.8477	8.91448e-05	0.0050924	yes	up	2.43	2.36	0.89	4.77	10.9	5.13	1.89333	6.93333
Glysoja.01G002063		putative xyloglucan endotransglucosylase/hydrolase protein 6 [Glycine soja]	0.009	-6.74197	8.94542e-05	0.0051022	yes	down	0.14	0.97	2.98	0	0	0	1.36333	0
Glysoja.11G028991		ACT domain-containing protein ACR1 isoform A [Glycine soja]	2.38	1.25121	8.97092e-05	0.00510887	yes	up	8.65	6.71	5.48	13.69	23.03	12.1	6.94667	16.2733
Glysoja.20G054674		Myb-related protein 305 [Glycine soja]	4.401	2.13778	9.00829e-05	0.00511803	yes	up	12.41	2.35	6.79	43.76	40.38	16.86	7.18333	33.6667
Glysoja.10G026028		Protein ALUMINUM SENSITIVE 3 [Glycine soja]	0.228	-2.13021	9.01951e-05	0.00511803	yes	down	4.34	10.82	6.14	2.23	0.73	2.03	7.1	1.66333
Glysoja.11G032258		Xyloglucan endotransglucosylase/hydrolase protein 9 isoform A [Glycine soja]	0.301	-1.73079	9.02849e-05	0.00511803	yes	down	29.41	30.14	60.72	19.88	6.78	12.13	40.09	12.93
Glysoja.09G023012		Wall-associated receptor kinase-like 8 [Glycine soja]	0.249	-2.00634	9.06489e-05	0.00513081	yes	down	1.63	2.18	2.68	0.47	0.37	0.83	2.16333	0.556667
Glysoja.18G047859		Cytochrome P450 71D10 [Glycine soja]	2.43	1.28106	9.12429e-05	0.00514868	yes	up	5.03	4.17	3.75	9.42	15.73	7.91	4.31667	11.02
Glysoja.03G007097		putative disease resistance protein RGA1 isoform A [Glycine soja]	2.051	1.03638	9.23558e-05	0.00519033	yes	up	4.24	3.74	2.91	8.49	8.96	5.87	3.63	7.77333
Glysoja.19G050489		Allene oxide cyclase, chloroplastic [Glycine soja]	0.368	-1.44325	9.24574e-05	0.00519033	yes	down	100.19	95.07	157.27	60.38	24.42	50.49	117.51	45.0967
Glysoja.16G042698		Apyrase 2 isoform A [Glycine soja]	0.115	-3.11484	9.24776e-05	0.00519033	yes	down	25.9	84.88	115.65	10.15	3.63	12.93	75.4767	8.90333
Glysoja.06G016235		Beta-amylase isoform A [Glycine soja]	0.2	-2.32228	9.27038e-05	0.00519033	yes	down	6.66	30.83	57.64	9.1	4.91	5.96	31.71	6.65667
Glysoja.18G047115		putative xyloglucan galactosyltransferase GT14 [Glycine soja]	0.331	-1.59653	9.27162e-05	0.00519033	yes	down	2.97	4.78	4.25	1.9	1.1	1.12	4	1.37333
Glysoja.09G024596		Cytochrome P450 CYP736A12 [Glycine soja]	2.069	1.0486	9.29625e-05	0.00519033	yes	up	15.98	15.86	22.14	46.62	29.95	41.24	17.9933	39.27
Glysoja.12G033236		Thaumatin-like protein 1 [Glycine soja]	0.48	-1.05861	9.37037e-05	0.00522384	yes	down	39.09	56.88	60.18	27.85	19.75	30.31	52.05	25.97
Glysoja.11G028890		Palmitoyl-protein thioesterase 1 [Glycine soja]	80.746	6.33532	9.50389e-05	0.00528486	yes	up	0.29	0.05	0	8.04	20.97	1.11	0.113333	10.04
Glysoja.02G005471		putative long-chain-alcohol O-fatty-acyltransferase 5 [Glycine soja]	0.415	-1.26851	9.50837e-05	0.00528486	yes	down	7.58	11.33	9.43	4.34	3.22	4.65	9.44667	4.07
Glysoja.19G052050		putative aspartyl protease [Glycine soja]	0.241	-2.05521	9.54757e-05	0.00529869	yes	down	2.4	1.71	1.61	0.57	0.35	0.51	1.90667	0.476667
Glysoja.16G043721		hypothetical protein D0Y65_043699 [Glycine soja]	0.119	-3.0679	9.64458e-05	0.00534451	yes	down	3.07	5	17.08	1.66	0.64	0.9	8.38333	1.06667
Glysoja.14G039384		putative acyl-activating enzyme 5, peroxisomal [Glycine soja]	2.41	1.26886	9.67366e-05	0.00534578	yes	up	21.29	13.88	8.6	38.02	38.28	35.36	14.59	37.22
Glysoja.01G000329		WAT1-related protein [Glycine soja]	0.485	-1.04412	9.67575e-05	0.00534578	yes	down	9.95	10.54	10.6	4.87	5.14	5.75	10.3633	5.25333
Glysoja.20G053008		Phosphate transporter PHO1-like 3 [Glycine soja]	2.613	1.38586	9.76659e-05	0.00538793	yes	up	28.99	22.71	10.69	49.05	75.45	40.28	20.7967	54.9267
Glysoja.14G038589		Indole-3-pyruvate monooxygenase YUCCA6 [Glycine soja]	2.114	1.08017	9.87919e-05	0.00543385	yes	up	3.43	3.41	2.39	5.6	8.06	6.6	3.07667	6.75333
Glysoja.09G023690		Transmembrane 9 superfamily member 11 isoform B [Glycine soja]	0.467	-1.09718	9.91326e-05	0.0054445	yes	down	34.31	43.96	45.72	20.88	13.6	25.25	41.33	19.91
Glysoja.01G001964		Protein RALF-like 34 [Glycine soja]	0.341	-1.55346	9.94565e-05	0.0054542	yes	down	16.67	34.22	49.38	12.05	10.1	13.68	33.4233	11.9433
Glysoja.08G019325		hypothetical protein D0Y65_019314 [Glycine soja]	0.061	-4.0341	0.000100154	0.0054843	yes	down	0.18	1.81	1.81	0.08	0	0.15	1.26667	0.0766667
Glysoja.05G012291		hypothetical protein D0Y65_012287 [Glycine soja]	85.487	6.41763	0.000101728	0.00555407	yes	up	0	0	0	1.98	0.28	2.08	0	1.44667
Glysoja.18G048579		putative lipid-transfer protein DIR1 [Glycine soja]	0.291	-1.78308	0.000102005	0.00556099	yes	down	14.69	35.82	44.45	14.8	5.96	9.89	31.6533	10.2167
Glysoja.02G004623		Transcription factor bHLH96 isoform A [Glycine soja]	0.392	-1.35027	0.00010222	0.00556454	yes	down	94.76	121.71	104.79	58.33	22.07	50.31	107.087	43.57
Glysoja.20G054877		Germin-like protein subfamily 1 member 7 [Glycine soja]	2.052	1.03672	0.000103154	0.00560671	yes	up	140.62	151.74	114.83	222.16	425.8	233.68	135.73	293.88
Glysoja.16G042989		UDP-glycosyltransferase 90A1 [Glycine soja]	0.13	-2.94119	0.000103378	0.00560671	yes	down	2.17	7.94	14.99	0.72	0.41	2.24	8.36667	1.12333
Glysoja.10G027720		MLO-like protein 6 [Glycine soja]	0.049	-4.34365	0.000103449	0.00560671	yes	down	1.06	0.17	11.49	0.23	0.33	0.13	4.24	0.23
Glysoja.19G051176		Glutamate dehydrogenase 1 [Glycine soja]	0.378	-1.40358	0.000103711	0.00561269	yes	down	22.68	30.92	11.73	9.77	6.94	8.84	21.7767	8.51667
Glysoja.18G047935		Disease resistance protein RPM1 [Glycine soja]	4.576	2.19404	0.000104141	0.00562772	yes	up	4.2	2.28	1.65	10.35	24.57	3.96	2.71	12.96
Glysoja.17G044845		CBL-interacting serine/threonine-protein kinase 1 isoform A [Glycine soja]	0.305	-1.71499	0.000104529	0.00564047	yes	down	15.47	26.51	35.33	10.47	3.88	10.06	25.77	8.13667
Glysoja.11G031080		Cytochrome P450 71A24 [Glycine soja]	0.322	-1.63382	0.000104702	0.00564155	yes	down	22.97	27.38	24.95	8.34	3.53	13.02	25.1	8.29667
Glysoja.19G052215		hypothetical protein D0Y65_052188 [Glycine soja]	0.354	-1.49941	0.000106093	0.00569991	yes	down	10.38	12.6	26.3	6.94	5.28	6.09	16.4267	6.10333
Glysoja.01G001667		Monosaccharide-sensing protein 3 isoform A [Glycine soja]	2.244	1.16601	0.000106406	0.00570842	yes	up	15.17	12.22	8.92	26.52	40.22	19.35	12.1033	28.6967
Glysoja.10G026105		ABC transporter B family member 1 [Glycine soja]	2.081	1.05715	0.000107432	0.00574601	yes	up	5.28	6.13	4.58	9.91	16.32	8.43	5.33	11.5533
Glysoja.04G009630		Aspartyl protease AED3 [Glycine soja]	0.311	-1.68438	0.000107455	0.00574601	yes	down	12.61	42.32	43.92	10.51	8.56	12.83	32.95	10.6333
Glysoja.19G052380		Epoxide hydrolase A [Glycine soja]	2.168	1.11626	0.000108406	0.00577391	yes	up	29.72	20.94	15.89	45.36	64.81	41.24	22.1833	50.47
Glysoja.10G026775		Floral homeotic protein APETALA 2 isoform A [Glycine soja]	0.179	-2.48061	0.000108725	0.00578259	yes	down	1.35	2.85	4.87	0.72	0.3	0.72	3.02333	0.58
Glysoja.06G015872		Beta-glucosidase 25 isoform A [Glycine soja]	3.272	1.71008	0.000109511	0.00580771	yes	up	1.17	0.94	0.63	3.57	3.97	1.93	0.913333	3.15667
Glysoja.16G042518		putative F-box protein [Glycine soja]	68.568	6.09946	0.000110041	0.00582744	yes	up	0	0	0	0.34	0.49	0.78	0	0.536667
Glysoja.11G029196		Sulfite exporter TauE/SafE family protein 3 [Glycine soja]	0.082	-3.60134	0.00011088	0.0058635	yes	down	3.61	14.26	21.64	2.48	0	1.77	13.17	1.41667
Glysoja.02G005218		putative phosphatidylglycerol/phosphatidylinositol transfer protein isoform A [Glycine soja]	0.418	-1.25844	0.000111877	0.00590778	yes	down	103.99	122	171.42	53.61	40.66	79.95	132.47	58.0733
Glysoja.07G019100		Inositol monophosphatase 3 isoform A [Glycine soja]	0.092	-3.43859	0.000113324	0.00595989	yes	down	1.45	18.53	15.72	1.79	0.1	1.76	11.9	1.21667
Glysoja.03G007746		putative carboxylesterase 15 [Glycine soja]	2.864	1.51808	0.000115396	0.00604189	yes	up	50.83	35.57	14.31	83.46	124.42	92.84	33.57	100.24
Glysoja.16G042454		Granule-bound starch synthase 1, chloroplastic/amyloplastic [Glycine soja]	0.161	-2.6354	0.00011704	0.0061107	yes	down	2	12.35	23.45	2.61	1.12	2.63	12.6	2.12
Glysoja.09G023387		putative protein phosphatase 2C 6 isoform C [Glycine soja]	2.153	1.10602	0.000117375	0.00611951	yes	up	26.38	22.44	14.45	43.26	60.7	35.03	21.09	46.33
Glysoja.12G034263		Cyclic nucleotide-gated ion channel 4 isoform A [Glycine soja]	0.03	-5.05565	0.000117801	0.0061331	yes	down	0.12	1.19	2.21	0.04	0	0.08	1.17333	0.04
Glysoja.03G007955		Cytochrome P450 72A68 isoform A [Glycine soja]	3.497	1.80595	0.000118542	0.00616304	yes	up	4.18	1.85	1.91	13.73	10.11	5.35	2.64667	9.73
Glysoja.03G006222		hypothetical protein D0Y65_006219, partial [Glycine soja]	64.768	6.01722	0.000119881	0.00620646	yes	up	0.25	0.05	0.13	6.02	23.99	0.2	0.143333	10.07
Glysoja.04G010468		Shikimate kinase, chloroplastic [Glycine soja]	0.356	-1.49059	0.000120398	0.00622456	yes	down	5.52	10.5	9.39	3.62	2.08	3.62	8.47	3.10667
Glysoja.07G017264		Bark storage protein A [Glycine soja]	0.265	-1.91451	0.000121792	0.00627034	yes	down	31.23	26.62	34.84	9.16	2.57	13.66	30.8967	8.46333
Glysoja.19G051288		hypothetical protein D0Y65_051261 [Glycine soja]	0.367	-1.44737	0.000122437	0.0062878	yes	down	5.77	9.1	12.02	3.82	3.05	3.46	8.96333	3.44333
Glysoja.09G025234		Auxin efflux carrier component 5 [Glycine soja]	3.651	1.8681	0.000122471	0.0062878	yes	up	2.72	1.6	1.11	3.98	7.34	9.23	1.81	6.85
Glysoja.15G042249		Protein DETOXIFICATION 43 isoform D [Glycine soja]	2.535	1.34182	0.000123511	0.0063324	yes	up	50.24	39.39	19.31	64.91	112.2	108.68	36.3133	95.2633
Glysoja.04G008821		Protein NDL2 [Glycine soja]	0.327	-1.61413	0.000123951	0.00634619	yes	down	14.16	19.56	28.48	8.63	3.71	8.86	20.7333	7.06667
Glysoja.18G048209		putative polygalacturonase [Glycine soja]	0.371	-1.42898	0.000124227	0.00635153	yes	down	15.03	14.57	31.73	7.43	7.56	8.99	20.4433	7.99333
Glysoja.15G039560		Aspartyl protease family protein [Glycine soja]	0.335	-1.57976	0.000125282	0.00638046	yes	down	2.59	2.7	2.66	0.87	1.19	0.71	2.65	0.923333
Glysoja.10G027392		hypothetical protein D0Y65_027381 [Glycine soja]	0.444	-1.17218	0.000125453	0.00638046	yes	down	14.65	21.49	28.45	11.07	7.99	10.77	21.53	9.94333
Glysoja.02G005532		E3 ubiquitin-protein ligase [Glycine soja]	2.655	1.40873	0.00012777	0.00648408	yes	up	11.29	7.95	4.73	17.63	31.16	17.9	7.99	22.23
Glysoja.04G009204		E3 ubiquitin-protein ligase WAV3 [Glycine soja]	0.45	-1.15122	0.00012787	0.00648408	yes	down	3.02	5.02	4.43	2.06	1.91	1.85	4.15667	1.94
Glysoja.06G014264		hypothetical protein D0Y65_014258 [Glycine soja]	0.119	-3.07099	0.000128677	0.00650718	yes	down	9.55	4.08	7.41	1.67	0	1.22	7.01333	0.963333
Glysoja.14G037739		Triacylglycerol lipase 2 isoform A [Glycine soja]	0.077	-3.69275	0.000130725	0.00657478	yes	down	0.61	7.66	10.81	0.42	0.07	1.02	6.36	0.503333
Glysoja.11G029174		G-box-binding factor 1 isoform A [Glycine soja]	2.104	1.07295	0.000132484	0.00662534	yes	up	9.96	7.95	6.95	18.44	22.7	12.96	8.28667	18.0333
Glysoja.20G055037		putative pectinesterase/pectinesterase inhibitor 41 [Glycine soja]	8.166	3.02961	0.000132625	0.00662534	yes	up	0.63	0.36	0.18	2.68	7.33	0.82	0.39	3.61
Glysoja.10G027536		putative glutathione S-transferase [Glycine soja]	2.065	1.04599	0.000133419	0.00664708	yes	up	237.98	127.41	200.83	432.1	465	357.99	188.74	418.363
Glysoja.17G045531		36.4 kDa proline-rich protein [Glycine soja]	0.286	-1.80354	0.000133686	0.00665142	yes	down	20.28	52.86	111.71	19.34	27.18	13.6	61.6167	20.04
Glysoja.14G039420		Potassium channel SKOR isoform A [Glycine soja]	2.461	1.299	0.000136089	0.00675283	yes	up	12.18	7.58	4.82	18.93	22.34	19.39	8.19333	20.22
Glysoja.12G035168		Purple acid phosphatase 2 isoform A [Glycine soja]	0.014	-6.12633	0.000137378	0.00679854	yes	down	0.12	2.41	1.91	0	0	0.06	1.48	0.02
Glysoja.06G015832		hypothetical protein D0Y65_015823 [Glycine soja]	0.285	-1.81012	0.000138649	0.00683675	yes	down	24.69	38.85	75.89	11.42	11.39	20.1	46.4767	14.3033
Glysoja.17G045286		Transcription factor MYB86 [Glycine soja]	0.421	-1.24711	0.000138704	0.00683675	yes	down	5.43	5.12	5.32	2.76	2.08	2.67	5.29	2.50333
Glysoja.11G031732		Receptor-like serine/threonine-protein kinase SD1-8 [Glycine soja]	2.668	1.41601	0.000139239	0.006854	yes	up	2.23	2.54	1.01	4.34	6.34	5.12	1.92667	5.26667
Glysoja.18G049600		Thioredoxin H2 isoform A [Glycine soja]	0.278	-1.84678	0.000139606	0.00686295	yes	down	81.16	88.29	312.22	52.08	36.8	41.97	160.557	43.6167
Glysoja.11G030911		hypothetical protein D0Y65_030899 [Glycine soja]	2.094	1.06658	0.000142274	0.0069848	yes	up	11.1	9.57	9.2	21.28	28.82	15.85	9.95667	21.9833
Glysoja.03G007033		Transcription factor ORG2 isoform A [Glycine soja]	2.597	1.37706	0.000143517	0.0070365	yes	up	37.12	35.38	12.44	70.66	82.32	76.2	28.3133	76.3933
Glysoja.02G003491		putative galacturonosyltransferase-like 3 [Glycine soja]	0.497	-1.0079	0.000144106	0.00705605	yes	down	23.39	26.38	32.59	15.76	10.93	15.96	27.4533	14.2167
Glysoja.03G006078		Phosphoglucomutase, cytoplasmic [Glycine soja]	45.92	5.52106	0.000144682	0.00706586	yes	up	0.18	0.09	0	2.43	7.72	0.39	0.09	3.51333
Glysoja.18G048459		hypothetical protein D0Y65_048437 [Glycine soja]	0.314	-1.67164	0.000144708	0.00706586	yes	down	2.79	2.91	3.99	1.04	1.44	0.77	3.23	1.08333
Glysoja.02G004925		Expansin-A13 [Glycine soja]	0.377	-1.40785	0.000145624	0.00709285	yes	down	6.12	9.56	12.1	4.29	3.09	3.57	9.26	3.65
Glysoja.14G039322		Peroxidase 4 isoform A [Glycine soja]	0.484	-1.04693	0.000146181	0.00711063	yes	down	165.64	124.19	123.35	61.13	99.27	49.54	137.727	69.98
Glysoja.09G022895		Farnesyl pyrophosphate synthase 1 [Glycine soja]	0.436	-1.19646	0.000146744	0.00712862	yes	down	50.76	67.73	84.92	27.94	22.74	41.68	67.8033	30.7867
Glysoja.06G016222		Transcription factor MYB14 isoform A [Glycine soja]	0.291	-1.7816	0.000147061	0.00713467	yes	down	18.53	29.11	54.44	14.98	5.62	10.7	34.0267	10.4333
Glysoja.19G050176		TOM1-like protein 9 isoform B [Glycine soja]	6.738	2.75229	0.000147321	0.00713795	yes	up	0.51	0.24	0.13	1.26	3.83	0.73	0.293333	1.94
Glysoja.03G006381		hypothetical protein D0Y65_006378 [Glycine soja]	2.261	1.17701	0.000148226	0.00715371	yes	up	5.27	6.51	3.97	11.92	14.83	9.78	5.25	12.1767
Glysoja.01G000860		Aluminum-activated malate transporter 4 [Glycine soja]	3.063	1.61497	0.000152036	0.00730896	yes	up	4.91	6.57	2.26	13.42	22.43	8.6	4.58	14.8167
Glysoja.11G028950		Protein NRT1/ PTR FAMILY 7.3 [Glycine soja]	2.376	1.24856	0.000155184	0.00743135	yes	up	16.18	16.54	10.23	30.91	53.96	22.37	14.3167	35.7467
Glysoja.03G005973		putative disease resistance RPP13-like protein 1 [Glycine soja]	5.809	2.53831	0.000156256	0.00747304	yes	up	0.2	0.27	0.14	0.99	2.19	0.47	0.203333	1.21667
Glysoja.11G031014		NAC domain-containing protein 73 isoform A [Glycine soja]	0.197	-2.34089	0.000159696	0.00761788	yes	down	2.72	17.59	25.76	2.59	2.75	3.87	15.3567	3.07
Glysoja.04G010342		Serine/threonine-protein kinase SRK2A isoform A [Glycine soja]	2.587	1.37147	0.000165693	0.00788364	yes	up	17.27	16.8	15.32	35.14	73.82	25.07	16.4633	44.6767
Glysoja.19G052426		Transcription factor bHLH96 [Glycine soja]	0.353	-1.50118	0.000168344	0.00798368	yes	down	4.25	3.08	4.53	1.42	1.49	1.5	3.95333	1.47
Glysoja.17G046165		Cyclin-dependent kinase inhibitor 7 [Glycine soja]	0.437	-1.1944	0.000168443	0.00798368	yes	down	7.34	9.31	8.97	3.07	3.98	4.63	8.54	3.89333
Glysoja.13G036096		Phosphatidylinositol 4-phosphate 5-kinase 1 [Glycine soja]	2.157	1.10932	0.000169064	0.00800288	yes	up	15.43	11.54	14.57	26.14	45.88	22.31	13.8467	31.4433
Glysoja.20G054113		CRIB domain-containing protein RIC1 [Glycine soja]	0.321	-1.63818	0.000170557	0.00806321	yes	down	2.41	4.31	3.38	1.11	1.39	0.9	3.36667	1.13333
Glysoja.11G031935		14-3-3-like protein D isoform A [Glycine soja]	0.461	-1.11608	0.000173464	0.00819018	yes	down	43.01	45.1	74.2	21.13	32.3	23.3	54.1033	25.5767
Glysoja.12G034674		Potassium channel AKT2/3 isoform A [Glycine soja]	0.192	-2.37934	0.000175369	0.00826959	yes	down	3.59	10.18	26.25	1.88	1.13	3.95	13.34	2.32
Glysoja.17G046848		putative isoaspartyl peptidase/L-asparaginase 2 [Glycine soja]	0.497	-1.01002	0.000176007	0.00828913	yes	down	64.48	58.41	60.35	24.69	26.88	43.52	61.08	31.6967
Glysoja.15G040162		G-type lectin S-receptor-like serine/threonine-protein kinase B120 isoform A [Glycine soja]	0.493	-1.02167	0.000176805	0.00831612	yes	down	12.76	14.27	17.97	8.97	5.69	8.29	15	7.65
Glysoja.U055390		hypothetical protein D0Y65_055364 [Glycine soja]	9.942	3.31356	0.000177436	0.00833522	yes	up	1.24	0.43	0.16	4.86	13.73	1.17	0.61	6.58667
Glysoja.08G019847		Root phototropism protein 3 isoform A [Glycine soja]	0.465	-1.10566	0.000178046	0.00835327	yes	down	8.46	9.93	13.31	5.09	4.37	5.87	10.5667	5.11
Glysoja.08G019947		Berberine bridge enzyme-like 13 [Glycine soja]	0.367	-1.44687	0.000178596	0.00835788	yes	down	66.44	98.32	60.21	29.82	13.54	40.88	74.99	28.08
Glysoja.05G012124		Dihydroceramide fatty acyl 2-hydroxylase FAH1 [Glycine soja]	0.389	-1.36312	0.000180125	0.00838701	yes	down	6.42	6.01	8.98	2.67	2.96	3.16	7.13667	2.93
Glysoja.20G053722		putative glutathione S-transferase [Glycine soja]	2.448	1.29151	0.000180621	0.00839955	yes	up	35.41	23.81	13.35	55.35	78.05	52.66	24.19	62.02
Glysoja.09G025308		Rop guanine nucleotide exchange factor 3 isoform A [Glycine soja]	0.41	-1.28691	0.000180992	0.00839968	yes	down	4.31	4.99	5.02	1.66	1.96	2.56	4.77333	2.06
Glysoja.10G026582		putative methyltransferase PMT7 isoform A [Glycine soja]	0.452	-1.14465	0.000181077	0.00839968	yes	down	3.45	3.76	4.05	1.76	1.75	1.85	3.75333	1.78667
Glysoja.17G045665		Cytochrome P450 71A1 [Glycine soja]	2.155	1.1078	0.000181576	0.00841227	yes	up	27.9	45.16	29.65	105.39	72.86	51.74	34.2367	76.6633
Glysoja.09G023819		Homeobox-leucine zipper protein HAT14 [Glycine soja]	0.381	-1.39151	0.000183529	0.00847219	yes	down	6.37	9.57	10.42	4.35	2.25	3.83	8.78667	3.47667
Glysoja.17G045802		14 kDa proline-rich protein DC2.15 [Glycine soja]	0.226	-2.14868	0.000183846	0.00847219	yes	down	39.69	227.52	190.7	54.33	24.68	32.53	152.637	37.18
Glysoja.01G002182		putative pectinesterase 68 isoform A [Glycine soja]	0.311	-1.68479	0.000183994	0.00847219	yes	down	2.59	6.03	4.88	1.87	1.15	1.21	4.5	1.41
Glysoja.19G050697		putative protein phosphatase 2C 8 [Glycine soja]	3.282	1.71443	0.000184003	0.00847219	yes	up	11.77	5.08	9.16	24.06	51.95	15.8	8.67	30.6033
Glysoja.11G032398		Glucomannan 4-beta-mannosyltransferase 2 [Glycine soja]	0.153	-2.70965	0.000184187	0.00847219	yes	down	0.8	5.93	8.51	1.08	0.5	0.83	5.08	0.803333
Glysoja.01G002189		Autophagy-related protein 8f isoform C [Glycine soja]	2.486	1.31408	0.000184243	0.00847219	yes	up	19.76	13.45	8.97	37.77	52.61	21.93	14.06	37.4367
Glysoja.07G017686		Acid phosphatase 1 [Glycine soja]	0.419	-1.25572	0.000185859	0.00850427	yes	down	29.12	25.54	50.52	15.61	13.35	17.48	35.06	15.48
Glysoja.06G014878		hypothetical protein D0Y65_014872 [Glycine soja]	0.174	-2.52565	0.000188785	0.00860013	yes	down	1.02	2.73	2.14	0.27	0.18	0.55	1.96333	0.333333
Glysoja.15G042187		VQ motif-containing protein 17 isoform A [Glycine soja]	2.222	1.15203	0.000188806	0.00860013	yes	up	5.38	4.29	3.18	9.92	12.4	8.67	4.28333	10.33
Glysoja.20G053888		Germin-like protein 9-3 [Glycine soja]	0.015	-6.0176	0.000189113	0.00860013	yes	down	1.42	4.51	2.13	0	0	0	2.68667	0
Glysoja.13G036190		putative alpha,alpha-trehalose-phosphate synthase 11 isoform A [Glycine soja]	2.69	1.42749	0.000189348	0.00860013	yes	up	5.37	3.01	2.91	15.05	6.66	9.73	3.76333	10.48
Glysoja.17G045180		Reticulon-like protein B21 isoform A [Glycine soja]	0.376	-1.4115	0.000191105	0.0086693	yes	down	32.33	38.19	35.73	12.55	7.03	21.26	35.4167	13.6133
Glysoja.16G043737		Dof zinc finger protein DOF3.4 [Glycine soja]	0.344	-1.53873	0.000192664	0.00872929	yes	down	13.95	28.6	30.41	10.02	5.02	11.01	24.32	8.68333
Glysoja.12G035249		Transcription factor bHLH130, partial [Glycine soja]	55.513	5.79475	0.000193487	0.00875588	yes	up	0	0.16	0	2.79	0.37	1.86	0.0533333	1.67333
Glysoja.08G020865		9-cis-epoxycarotenoid dioxygenase NCED1, chloroplastic [Glycine soja]	2.325	1.21717	0.000193859	0.008762	yes	up	23.97	13.82	12.27	28.96	53.21	39.4	16.6867	40.5233
Glysoja.18G049011		Fructose-1,6-bisphosphatase, chloroplastic [Glycine soja]	0.093	-3.42047	0.000194251	0.00876901	yes	down	0.67	1.8	12.62	0.58	0.42	0.51	5.03	0.503333
Glysoja.18G047466		Elicitor-responsive protein 1 [Glycine soja]	0.186	-2.42751	0.000195069	0.00879522	yes	down	4.49	5.64	5.36	1.32	0.35	1.32	5.16333	0.996667
Glysoja.18G049763		Protein DOWNY MILDEW RESISTANCE 6 [Glycine soja]	2.082	1.05824	0.000196497	0.00883806	yes	up	14.12	8.92	9.45	27.82	19.69	22.54	10.83	23.35
Glysoja.08G021284		hypothetical protein D0Y65_021275 [Glycine soja]	2.392	1.25813	0.000198185	0.00889726	yes	up	72.57	36.78	30.89	101.05	143.8	108.65	46.7467	117.833
Glysoja.12G034091		Glutaredoxin-C9 [Glycine soja]	2.239	1.16265	0.000198294	0.00889726	yes	up	49.37	40.56	59.75	80.24	171.4	108.04	49.8933	119.893
Glysoja.01G002337		UDP-glucose 4-epimerase GEPI48 isoform A [Glycine soja]	2.328	1.21932	0.000198712	0.00890522	yes	up	204.25	100.49	88.65	268.34	375.92	310.54	131.13	318.267
Glysoja.11G032036		hypothetical protein D0Y65_032024 [Glycine soja]	3.952	1.98273	0.000200754	0.00898219	yes	up	3.09	2.25	9.71	26.91	21.54	15.15	5.01667	21.2
Glysoja.17G045859		Phospholipase A1-Ibeta2, chloroplastic [Glycine soja]	0.303	-1.72428	0.000200915	0.00898219	yes	down	35.01	28.1	74.41	18.42	7.19	18.01	45.84	14.54
Glysoja.02G005582		hypothetical protein D0Y65_005579 [Glycine soja]	0.303	-1.72224	0.000206421	0.00920615	yes	down	9.49	11.84	16.77	6.73	3.11	2.33	12.7	4.05667
Glysoja.02G005623		hypothetical protein D0Y65_005620 [Glycine soja]	0.471	-1.08733	0.000206784	0.0092112	yes	down	44.92	38.45	56.97	22.92	24.86	19.85	46.78	22.5433
Glysoja.03G008230		hypothetical protein D0Y65_008227 [Glycine soja]	2.197	1.13521	0.000207703	0.00924103	yes	up	30.12	22.86	21.64	43.83	85.42	39.88	24.8733	56.3767
Glysoja.12G035159		hypothetical protein D0Y65_035149 [Glycine soja]	8.323	3.05703	0.000209285	0.00928911	yes	up	0.48	0	0.36	2.43	3.43	2.16	0.28	2.67333
Glysoja.03G007595		putative glycosyltransferase isoform B [Glycine soja]	3.293	1.71946	0.000209814	0.00930143	yes	up	7.8	3.18	2.46	15.59	21.64	9.3	4.48	15.51
Glysoja.14G038802		Rust resistance kinase Lr10 [Glycine soja]	0.225	-2.15472	0.000212301	0.00937796	yes	down	5.44	2.62	10.44	1.59	0.75	1.99	6.16667	1.44333
Glysoja.15G040033		Soyasaponin III rhamnosyltransferase [Glycine soja]	0.37	-1.4354	0.000213889	0.00943688	yes	down	7.27	7.53	8.96	3.52	1.59	3.98	7.92	3.03
Glysoja.18G048054		Cytochrome P450 83B1 [Glycine soja]	3.758	1.91002	0.000216795	0.00951547	yes	up	2.45	1.45	2.42	7.67	14.23	3.14	2.10667	8.34667
Glysoja.08G019852		hypothetical protein D0Y65_019842 [Glycine soja]	0.31	-1.69068	0.000216956	0.00951547	yes	down	59.74	89.65	221.84	32.91	38.45	51.37	123.743	40.91
Glysoja.19G052536		Protein LIGHT-DEPENDENT SHORT HYPOCOTYLS 6 [Glycine soja]	0.115	-3.12029	0.000218297	0.00955165	yes	down	1.43	16.05	19.62	2.21	1.38	0.93	12.3667	1.50667
Glysoja.14G037472		Protein translation factor SUI1-like isoform B [Glycine soja]	0.282	-1.82538	0.000219545	0.00959474	yes	down	30.35	58.1	138.82	23.36	24.08	21.18	75.7567	22.8733
Glysoja.18G047180		Kinase D-interacting substrate of 220 kDa [Glycine soja]	0.141	-2.82213	0.000219804	0.00959474	yes	down	0.43	2.47	2.63	0.41	0.19	0.21	1.84333	0.27
Glysoja.17G045805		pEARLI1-like lipid transfer protein 2 [Glycine soja]	0.24	-2.05891	0.000220554	0.00960501	yes	down	74.15	36.77	109.79	26.99	23.7	8.73	73.57	19.8067
Glysoja.11G032571		putative serine/threonine-protein kinase PBL9 isoform A, partial [Glycine soja]	2.253	1.1716	0.000222309	0.00966477	yes	up	11.26	6.99	6.99	20.5	25.46	13.85	8.41333	19.9367
Glysoja.19G051402		hypothetical protein D0Y65_051375 [Glycine soja]	2.297	1.20002	0.000222659	0.00966477	yes	up	53.9	45.49	21.44	82.9	115.11	91.95	40.2767	96.6533
Glysoja.06G016263		Septum-promoting GTP-binding protein 1 [Glycine soja]	4.441	2.15101	0.00022271	0.00966477	yes	up	1.08	1.27	0.71	3.89	9.88	2.07	1.02	5.28
Glysoja.15G042158		Aspartic proteinase NANA, chloroplast [Glycine soja]	0.449	-1.1538	0.000223704	0.0096852	yes	down	4.19	5.58	4.71	1.74	2.58	2.44	4.82667	2.25333
Glysoja.08G020410		Subtilisin-like protease SBT2.2 [Glycine soja]	2.314	1.21053	0.000224226	0.00969649	yes	up	3.97	5.46	2.91	6.56	13.03	9.88	4.11333	9.82333
Glysoja.14G037669		Receptor-like protein 9DC3 [Glycine soja]	4.211	2.07411	0.000225515	0.00972948	yes	up	0.36	0.34	0.38	1.83	1.55	1	0.36	1.46
Glysoja.19G050677		putative 2-oxoglutarate-dependent dioxygenase AOP1.2 [Glycine soja]	5.248	2.39187	0.000226591	0.00976452	yes	up	1.15	0.8	0.14	3.63	3.83	3.81	0.696667	3.75667
Glysoja.06G013324		hypothetical protein D0Y65_013319 [Glycine soja]	0.357	-1.48448	0.000227861	0.00979642	yes	down	10.52	15.23	9.8	5.34	2.26	5.5	11.85	4.36667
Glysoja.05G012980		Protein trichome birefringence-like 23 [Glycine soja]	0.408	-1.29329	0.000228633	0.00979853	yes	down	7.05	9.5	11.53	3.28	3.21	5.41	9.36	3.96667
Glysoja.07G017812		hypothetical protein D0Y65_017802 [Glycine soja]	3.71	1.89131	0.000228704	0.00979853	yes	up	28.22	6.22	7.72	70.74	58.26	44.58	14.0533	57.86
Glysoja.18G049640		hypothetical protein D0Y65_049616 [Glycine soja]	0.356	-1.49077	0.000229084	0.00980347	yes	down	67.3	43.68	133.86	33.51	31.56	28.51	81.6133	31.1933
Glysoja.03G005937		Cytochrome P450 71B37 [Glycine soja]	8.973	3.16563	0.000229481	0.00980624	yes	up	1.35	0.6	0.26	3.88	11.03	1.59	0.736667	5.5
Glysoja.U055204		Paladin isoform A [Glycine soja]	2.214	1.14685	0.000229678	0.00980624	yes	up	4.04	3.47	1.78	7.37	8.75	5.77	3.09667	7.29667
Glysoja.04G009938		Zinc finger protein ZAT4 isoform A [Glycine soja]	2.288	1.19427	0.000230323	0.00982244	yes	up	4.97	4.07	3.01	6.69	12.72	8.8	4.01667	9.40333
Glysoja.04G010835		Glutamate receptor 3.2 isoform A [Glycine soja]	74.32	6.21568	0.000231254	0.00984051	yes	up	0.09	0.04	0	2.02	6.12	0.11	0.0433333	2.75
Glysoja.11G031737		putative NAD(P)H dehydrogenase (quinone) FQR1-like 1 [Glycine soja]	2.331	1.22085	0.000231663	0.00984555	yes	up	10.46	5.65	6.74	20.85	23.17	13.27	7.61667	19.0967
Glysoja.06G015315		hypothetical protein D0Y65_015309 [Glycine soja]	5.119	2.35573	0.000235761	0.0099853	yes	up	0.49	0.79	0.68	3.32	7.19	0.98	0.653333	3.83
Glysoja.11G030898		putative anion transporter 6, chloroplastic [Glycine soja]	2.23	1.1571	0.000236413	0.0100015	yes	up	2.56	3.33	2.18	4.86	7.48	4.17	2.69	5.50333
Glysoja.08G022478		Hydroquinone glucosyltransferase [Glycine soja]	2.546	1.34827	0.000237425	0.0100214	yes	up	3.33	2.57	1.84	8.99	5.79	5.76	2.58	6.84667
Glysoja.08G021149		hypothetical protein D0Y65_021140 [Glycine soja]	0.128	-2.9612	0.000239369	0.0100804	yes	down	1.21	12.36	12.06	1.45	0.3	1.29	8.54333	1.01333
Glysoja.11G029096		hypothetical protein D0Y65_029085 [Glycine soja]	0.118	-3.0784	0.000240021	0.0100964	yes	down	2.29	11.44	3.51	0.59	0.31	1.17	5.74667	0.69
Glysoja.15G040907		hypothetical protein D0Y65_040891 [Glycine soja]	3.418	1.77297	0.000240432	0.0101022	yes	up	22.55	17.85	12.76	58.24	78.01	83.13	17.72	73.1267
Glysoja.14G039522		Prolyl endopeptidase isoform A [Glycine soja]	2.456	1.29652	0.000241671	0.0101428	yes	up	2.49	3.23	1.87	4.15	7.26	8.04	2.53	6.48333
Glysoja.20G053802		Germin-like protein subfamily 3 member 2 [Glycine soja]	0.447	-1.16006	0.000245925	0.010298	yes	down	11.89	14.8	21.25	8.43	6.72	7.37	15.98	7.50667
Glysoja.09G024899		Rop guanine nucleotide exchange factor 14 isoform A [Glycine soja]	0.499	-1.00192	0.000247556	0.0103546	yes	down	6.85	8.31	8.3	4.38	3.18	4.51	7.82	4.02333
Glysoja.08G022632		putative receptor protein kinase ZmPK1 [Glycine soja]	2.877	1.52437	0.000248284	0.0103733	yes	up	2.7	2.32	0.87	5.68	7.42	4.38	1.96333	5.82667
Glysoja.07G017402		hypothetical protein D0Y65_017392 [Glycine soja]	2.203	1.13976	0.000248926	0.0103884	yes	up	5.33	5.25	3.32	13.99	8.04	9.66	4.63333	10.5633
Glysoja.17G047040		Snakin-2 [Glycine soja]	0.349	-1.51901	0.000249446	0.0103983	yes	down	17.17	9.39	22.95	5.17	5.69	7.44	16.5033	6.1
Glysoja.13G035582		putative receptor-like protein kinase [Glycine soja]	0.257	-1.96132	0.000250505	0.0104307	yes	down	20.9	17.66	52.57	6.57	3.84	13.94	30.3767	8.11667
Glysoja.15G040803		Dihydroceramide fatty acyl 2-hydroxylase FAH1 isoform D [Glycine soja]	0.466	-1.10297	0.000251425	0.0104456	yes	down	11.77	13.97	19.25	5.94	7.49	7.46	14.9967	6.96333
Glysoja.08G020483		putative mitochondrial adenine nucleotide transporter BTL3 [Glycine soja]	0.456	-1.13248	0.000251942	0.0104553	yes	down	5.8	7.6	9.64	4.16	3.42	3.4	7.68	3.66
Glysoja.15G041201		putative protein phosphatase 2C 6 isoform A [Glycine soja]	2.697	1.43116	0.000253458	0.010476	yes	up	8.87	5.31	4.08	14.03	26.99	11.25	6.08667	17.4233
Glysoja.03G007602		Leucine-rich repeat receptor-like protein kinase PXC1 [Glycine soja]	0.405	-1.30371	0.000253573	0.010476	yes	down	16.79	29.38	35.75	10.93	8.12	15.26	27.3067	11.4367
Glysoja.09G023389		Pre-mRNA cleavage factor Im 25 kDa subunit 1 isoform A [Glycine soja]	3.402	1.76634	0.000254509	0.010503	yes	up	4.01	3.34	2.88	9.34	21.26	5.6	3.41	12.0667
Glysoja.08G019945		Berberine bridge enzyme-like 21 isoform A [Glycine soja]	0.418	-1.25989	0.000257951	0.0106332	yes	down	19	21.33	23.33	10.36	5.15	12.07	21.22	9.19333
Glysoja.03G007551		putative xyloglucan endotransglucosylase/hydrolase protein 32 isoform A [Glycine soja]	0.246	-2.02252	0.000258561	0.0106464	yes	down	2.47	7.19	6.61	2.12	0.74	1.27	5.42333	1.37667
Glysoja.09G024059		Beta-carotene 3-hydroxylase 1, chloroplastic [Glycine soja]	3.021	1.59487	0.000259352	0.0106662	yes	up	5.74	1.76	3.51	11.64	12.74	10.76	3.67	11.7133
Glysoja.05G010944		EG45-like domain containing protein isoform B [Glycine soja]	0.212	-2.24046	0.000259652	0.0106662	yes	down	8.26	14.58	42.36	3.65	5.88	7.33	21.7333	5.62
Glysoja.02G002833		Protein ALTERED XYLOGLUCAN 4 [Glycine soja]	0.047	-4.42226	0.000259905	0.0106662	yes	down	0.11	1.32	2.54	0.08	0.12	0	1.32333	0.0666667
Glysoja.20G054899		putative low-specificity L-threonine aldolase 1 isoform A [Glycine soja]	0.436	-1.19843	0.000262451	0.0107588	yes	down	18.97	20.47	14.3	9.67	4.96	9.56	17.9133	8.06333
Glysoja.20G054022		Pentatricopeptide repeat-containing protein isoform A [Glycine soja]	7.2	2.84801	0.000264524	0.0108198	yes	up	0.23	0.21	0.18	1.18	4.49	0.48	0.206667	2.05
Glysoja.16G042507		Aspartyl protease family protein 2 [Glycine soja]	0.404	-1.30692	0.000265314	0.0108401	yes	down	23.25	60.21	62.57	19.06	20	22.3	48.6767	20.4533
Glysoja.11G032905		putative WRKY transcription factor 40 isoform A [Glycine soja]	0.273	-1.87401	0.00026733	0.0108864	yes	down	26.07	22.43	65.63	11.62	4.97	16.15	38.0433	10.9133
Glysoja.06G014949		SNF1-related protein kinase regulatory subunit gamma-1 [Glycine soja]	2.61	1.38394	0.000268169	0.0108966	yes	up	23.47	12.15	8.87	49.57	45.09	26.85	14.83	40.5033
Glysoja.19G051470		putative galactinol--sucrose galactosyltransferase 2 [Glycine soja]	0.374	-1.41965	0.000269126	0.0109137	yes	down	5.65	10.06	9.25	4.06	2.26	3.37	8.32	3.23
Glysoja.08G020312		putative disease resistance protein isoform A [Glycine soja]	0.256	-1.96648	0.000269179	0.0109137	yes	down	40.81	60.34	94.25	15.9	5.65	30.62	65.1333	17.39
Glysoja.04G009282		Transcription factor bHLH96 [Glycine soja]	0.332	-1.58958	0.000269965	0.0109336	yes	down	8.66	13.3	21.39	7.55	3.61	3.96	14.45	5.04
Glysoja.02G003026		Beta-galactosidase 3 isoform B [Glycine soja]	0.408	-1.29176	0.000272511	0.0110006	yes	down	7.18	10.49	16.26	4.33	4.23	5.87	11.31	4.81
Glysoja.17G046812		LIM domain-containing protein WLIM1 [Glycine soja]	0.414	-1.27072	0.000280797	0.0112858	yes	down	20.29	44.58	50.44	17.7	14.2	17.89	38.4367	16.5967
Glysoja.01G000124		Sn1-specific diacylglycerol lipase alpha [Glycine soja]	0.159	-2.65687	0.000281592	0.0112944	yes	down	0.61	1.1	1.67	0.24	0.13	0.19	1.12667	0.186667
Glysoja.15G041948		F-box/FBD/LRR-repeat protein isoform B [Glycine soja]	0.064	-3.96268	0.000282815	0.0113211	yes	down	0.3	0.99	2.54	0.1	0.11	0.05	1.27667	0.0866667
Glysoja.12G033019		hypothetical protein D0Y65_033008 [Glycine soja]	2.641	1.4012	0.000282897	0.0113211	yes	up	7.55	5.16	4.79	15.31	24.26	8.81	5.83333	16.1267
Glysoja.06G014177		Tubulin alpha-1 chain isoform A [Glycine soja]	0.471	-1.08629	0.000286298	0.0114324	yes	down	84.72	101.49	165.26	48.27	56.92	67.22	117.157	57.47
Glysoja.07G018405		CASP-like protein 1C3 [Glycine soja]	0.058	-4.11183	0.000294054	0.0116917	yes	down	0.4	10.38	11.79	0.41	0	0.81	7.52333	0.406667
Glysoja.15G042183		hypothetical protein D0Y65_042165 [Glycine soja]	2.224	1.1529	0.000294374	0.0116919	yes	up	147.24	119.35	60.98	198.59	280.19	283.1	109.19	253.96
Glysoja.02G005438		GDP-L-galactose phosphorylase 1 isoform A [Glycine soja]	0.44	-1.18445	0.000296928	0.0117435	yes	down	162.2	293.7	298.19	102.67	78.15	152.11	251.363	110.977
Glysoja.10G026090		Auxin response factor 18 isoform D [Glycine soja]	2.187	1.12885	0.000296942	0.0117435	yes	up	10.59	12.01	7.77	17.29	33.23	16.43	10.1233	22.3167
Glysoja.05G012620		Protein SENSITIVE TO PROTON RHIZOTOXICITY 2 [Glycine soja]	0.064	-3.96562	0.000299171	0.0118064	yes	down	0.5	4.07	7.66	0.41	0	0.4	4.07667	0.27
Glysoja.15G041055		Methyltransferase-like protein 13 isoform A [Glycine soja]	2.388	1.25598	0.000300676	0.0118532	yes	up	12.46	7.91	7.01	17.31	31.06	18.04	9.12667	22.1367
Glysoja.15G041067		putative potassium transporter 11 [Glycine soja]	2.143	1.09982	0.000302789	0.0119148	yes	up	26.63	21.27	12.07	42.1	56.66	35.04	19.99	44.6
Glysoja.20G054911		GDP-mannose 3,5-epimerase isoform A [Glycine soja]	0.339	-1.55904	0.000307824	0.0120835	yes	down	55.39	175.01	184.26	62.1	31.77	52.64	138.22	48.8367
Glysoja.19G050056		putative non-specific lipid-transfer protein AKCS9 [Glycine soja]	0.241	-2.05304	0.000310096	0.0121469	yes	down	121.18	235.75	223.56	63.23	18.72	84.64	193.497	55.53
Glysoja.11G028729		putative inactive receptor kinase [Glycine soja]	0.242	-2.04933	0.000312671	0.012209	yes	down	1.37	2.04	3.43	0.51	0.37	0.84	2.28	0.573333
Glysoja.14G037254		Glutamate receptor 3.2 isoform D, partial [Glycine soja]	0.377	-1.40902	0.000313196	0.0122166	yes	down	1.96	1.53	1.86	0.68	0.84	0.56	1.78333	0.693333
Glysoja.05G012742		hypothetical protein D0Y65_012737 [Glycine soja]	4.836	2.27392	0.000315604	0.0122847	yes	up	2.47	0.85	1.62	5.31	16.94	3.43	1.64667	8.56
Glysoja.17G046793		hypothetical protein D0Y65_046772 [Glycine soja]	2.223	1.15281	0.000319475	0.0123962	yes	up	12.3	9.82	10.22	16.41	33.45	26.1	10.78	25.32
Glysoja.02G002694		putative pectinesterase/pectinesterase inhibitor 40 [Glycine soja]	0.191	-2.38465	0.000320112	0.012408	yes	down	0.9	6.62	4.53	0.79	0.63	0.95	4.01667	0.79
Glysoja.03G007510		Fasciclin-like arabinogalactan protein 11 [Glycine soja]	0.375	-1.41538	0.000321712	0.0124569	yes	down	12.24	22.77	23.46	5.2	8.56	9.4	19.49	7.72
Glysoja.19G052634		hypothetical protein D0Y65_052608 [Glycine soja]	0.474	-1.07633	0.000330872	0.0127515	yes	down	8.44	14.28	9.84	5.24	5.28	5.52	10.8533	5.34667
Glysoja.11G032833		hypothetical protein D0Y65_032822 [Glycine soja]	0.38	-1.39629	0.000331248	0.0127515	yes	down	81.54	32.99	81.18	28.27	33.46	17.18	65.2367	26.3033
Glysoja.11G029417		ABC transporter G family member 14 [Glycine soja]	2.241	1.16427	0.000331949	0.0127599	yes	up	70.02	58.33	29.42	106.38	163.51	97.52	52.59	122.47
Glysoja.12G033698		Heavy metal-associated isoprenylated plant protein 3 isoform B [Glycine soja]	0.197	-2.34385	0.000333745	0.0128023	yes	down	8.73	15.02	67.65	4.97	7.53	6.91	30.4667	6.47
Glysoja.08G021738		putative lysine-specific demethylase ELF6 [Glycine soja]	66.771	6.06116	0.000335729	0.0128651	yes	up	0	0	0	0.53	2.84	3.01	0	2.12667
Glysoja.18G049679		Cyclic nucleotide-gated ion channel 2 isoform C [Glycine soja]	0.329	-1.60362	0.000340375	0.0130296	yes	down	5.4	13.33	20.15	5.54	3.75	3.63	12.96	4.30667
Glysoja.08G019907		WAT1-related protein isoform J [Glycine soja]	0.417	-1.26206	0.000342401	0.0130801	yes	down	232.89	305.71	154.51	103.15	58.54	132.9	231.037	98.1967
Glysoja.12G034940		G-type lectin S-receptor-like serine/threonine-protein kinase isoform C [Glycine soja]	56.033	5.80819	0.000343752	0.0131182	yes	up	0.29	0.02	0.09	5.2	20.26	0.13	0.133333	8.53
Glysoja.01G000838		Protein NRT1/ PTR FAMILY 3.1 [Glycine soja]	0.262	-1.93433	0.000347447	0.0132127	yes	down	1.95	8.89	6.85	2.17	1.23	1.38	5.89667	1.59333
Glysoja.11G031623		VQ motif-containing protein 4 [Glycine soja]	0.389	-1.36377	0.000348196	0.0132127	yes	down	4.89	6.35	10.18	2.86	3.08	2.98	7.14	2.97333
Glysoja.15G041275		Protein TIFY 10A [Glycine soja]	0.348	-1.52364	0.00034832	0.0132127	yes	down	207.78	291.39	390.97	146.68	44.31	131.14	296.713	107.377
Glysoja.03G007639		GDSL esterase/lipase isoform A [Glycine soja]	0.475	-1.07302	0.000349008	0.0132233	yes	down	15.65	16.57	24.66	10.03	7.56	9.53	18.96	9.04
Glysoja.15G039705		Transcription factor bHLH68 isoform D [Glycine soja]	2.38	1.25125	0.000351346	0.0132731	yes	up	3.04	3.63	1.97	5.77	9.14	6.09	2.88	7
Glysoja.05G011265		BTB/POZ and TAZ domain-containing protein 2 isoform A [Glycine soja]	0.404	-1.30922	0.000351505	0.0132731	yes	down	24.61	29.52	40.11	16.72	7.21	15.41	31.4133	13.1133
Glysoja.12G035130		Calcium-binding protein KRP1 [Glycine soja]	0.146	-2.77446	0.000351754	0.0132731	yes	down	57.26	30.56	237.8	12.35	8.56	35.33	108.54	18.7467
Glysoja.03G006046		hypothetical protein D0Y65_006043 [Glycine soja]	3.093	1.62878	0.000352527	0.0132887	yes	up	3.55	3.42	1.06	6.82	12.66	6.25	2.67667	8.57667
Glysoja.13G036851		Glucan endo-1,3-beta-glucosidase 2 [Glycine soja]	0.391	-1.35337	0.000353266	0.0132907	yes	down	3.76	7.55	5.89	2.01	2.05	2.88	5.73333	2.31333
Glysoja.20G052797		Codeine O-demethylase isoform A [Glycine soja]	2.776	1.47309	0.000353297	0.0132907	yes	up	11.32	8.76	4.66	22.79	35.75	13.48	8.24667	24.0067
Glysoja.05G011386		hypothetical protein D0Y65_011382 [Glycine soja]	0.074	-3.75775	0.00035514	0.0133464	yes	down	25.48	16.96	188.76	6.74	9.04	4.81	77.0667	6.86333
Glysoja.01G000863		Protein PLANT CADMIUM RESISTANCE 9 isoform A [Glycine soja]	2.814	1.49245	0.000357979	0.0134169	yes	up	13.04	7.12	13.87	42.5	27.68	18.95	11.3433	29.71
Glysoja.02G004785		Omega-3 fatty acid desaturase, endoplasmic reticulum [Glycine soja]	0.428	-1.22504	0.00035881	0.0134298	yes	down	11.02	12.34	19.65	6	5.41	7.85	14.3367	6.42
Glysoja.06G013601		Isoflavone reductase-like protein isoform A [Glycine soja]	0.462	-1.11555	0.000360206	0.0134684	yes	down	100.3	132.84	206.17	71.84	57.4	83	146.437	70.7467
Glysoja.19G052620		hypothetical protein D0Y65_052593 [Glycine soja]	0.484	-1.04655	0.000362748	0.0135383	yes	down	19.69	25.02	21.91	12.34	7.71	13.46	22.2067	11.17
Glysoja.10G027631		Pleiotropic drug resistance protein 2 [Glycine soja]	0.134	-2.89678	0.000364145	0.0135609	yes	down	0.48	5.05	4.35	0.87	0.09	0.4	3.29333	0.453333
Glysoja.03G008000		Nicotianamine synthase [Glycine soja]	2.506	1.32563	0.000364673	0.0135669	yes	up	60	79.01	25	154.44	171.57	100.62	54.67	142.21
Glysoja.01G000910		Transcription factor bHLH30 isoform B [Glycine soja]	2.518	1.3322	0.000365145	0.0135708	yes	up	2.61	3.02	1.89	5.68	10.15	4.97	2.50667	6.93333
Glysoja.16G043409		3-hydroxy-3-methylglutaryl-coenzyme A reductase 1 isoform A [Glycine soja]	0.412	-1.28007	0.00036906	0.0136932	yes	down	80.27	87.58	108.89	43.81	20.15	54.1	92.2467	39.3533
Glysoja.13G035624		Wall-associated receptor kinase 3 [Glycine soja]	0.184	-2.44269	0.000369177	0.0136932	yes	down	1.28	1.66	7.72	0.66	0.85	0.62	3.55333	0.71
Glysoja.16G043148		Cytochrome P450 82C2 [Glycine soja]	0.104	-3.27204	0.000370151	0.0137156	yes	down	2.11	1.54	7.25	0.54	0	0.64	3.63333	0.393333
Glysoja.08G019561		Leucine-rich repeat extensin-like protein 5 isoform B [Glycine soja]	0.364	-1.45827	0.000372094	0.01376	yes	down	4.59	6.46	11.48	3.16	3.88	2.07	7.51	3.03667
Glysoja.13G037212		Xyloglucan endotransglucosylase/hydrolase 2 [Glycine soja]	0.382	-1.38687	0.000373184	0.0137866	yes	down	16.81	10.79	27.2	7.98	8.55	5.75	18.2667	7.42667
Glysoja.14G037968		Retrovirus-related Pol polyprotein from transposon RE1 [Glycine soja]	0.389	-1.36174	0.000379209	0.0139813	yes	down	6.46	8.38	9.91	3.56	3.62	2.34	8.25	3.17333
Glysoja.10G027152		Protein RALF-like 1 [Glycine soja]	0.374	-1.41793	0.000382967	0.0140918	yes	down	58.42	27.79	50.94	22.2	16.15	17.5	45.7167	18.6167
Glysoja.09G023130		hypothetical protein D0Y65_023121 [Glycine soja]	0.19	-2.39548	0.000383562	0.0140996	yes	down	16.32	33.39	74.69	9.61	2.61	13.08	41.4667	8.43333
Glysoja.15G040441		hypothetical protein D0Y65_040426 [Glycine soja]	0.445	-1.1694	0.000385112	0.0141425	yes	down	38.12	63.03	70.04	27.22	17.97	33.69	57.0633	26.2933
Glysoja.18G049522		hypothetical protein D0Y65_049498 [Glycine soja]	0.37	-1.43257	0.000389032	0.01423	yes	down	3.06	2.93	3.29	0.99	1.42	1.2	3.09333	1.20333
Glysoja.16G043317		Mechanosensitive ion channel protein 10 isoform A [Glycine soja]	2.523	1.33541	0.000390636	0.0142746	yes	up	12.05	8.63	4.47	16.75	19.74	28.77	8.38333	21.7533
Glysoja.11G030802		Protein ABSCISIC ACID-INSENSITIVE 5 isoform A [Glycine soja]	2.832	1.50166	0.00039117	0.0142758	yes	up	1.77	1.54	0.8	4.19	4.97	2.93	1.37	4.03
Glysoja.12G033031		Serine carboxypeptidase-like 40 [Glycine soja]	0.448	-1.15684	0.000391439	0.0142758	yes	down	7.64	8.52	13.73	4.59	4.45	5.04	9.96333	4.69333
Glysoja.01G000571		putative WRKY transcription factor 57 isoform A [Glycine soja]	0.452	-1.1461	0.000393946	0.0143249	yes	down	6.68	9.95	10.2	5.37	3.79	3.54	8.94333	4.23333
Glysoja.17G044914		Protein TIFY 10A [Glycine soja]	0.296	-1.75867	0.000395366	0.0143547	yes	down	36.88	56.01	122.73	37.35	13.96	17.21	71.8733	22.84
Glysoja.17G046976		U-box domain-containing protein 5 [Glycine soja]	0.184	-2.44575	0.00039644	0.0143591	yes	down	1.59	3.3	6.87	0.71	0.85	0.68	3.92	0.746667
Glysoja.12G033984		hypothetical protein D0Y65_033973 [Glycine soja]	2.032	1.02265	0.000398184	0.0144082	yes	up	10.2	6.7	5.29	17.55	15.85	14.08	7.39667	15.8267
Glysoja.17G046197		Type IV inositol polyphosphate 5-phosphatase 3 isoform A [Glycine soja]	60.916	5.92874	0.000399188	0.0144304	yes	up	0	0	0	0.55	1.87	0.29	0	0.903333
Glysoja.02G002835		Protein ALTERED XYLOGLUCAN 4 isoform A [Glycine soja]	0.394	-1.34548	0.000403078	0.0145568	yes	down	5.07	7.48	8.43	2.86	2.04	3.71	6.99333	2.87
Glysoja.17G045308		LRR receptor-like serine/threonine-protein kinase GSO1 [Glycine soja]	2.21	1.14414	0.000403748	0.0145668	yes	up	2.51	2.35	2.09	3.82	7.64	4.6	2.31667	5.35333
Glysoja.07G016615		CASP-like protein 3A1 [Glycine soja]	0.403	-1.31118	0.000407846	0.014686	yes	down	15.56	34.85	29.45	13.45	7.31	12.52	26.62	11.0933
Glysoja.07G019045		hypothetical protein D0Y65_019034 [Glycine soja]	4.677	2.22564	0.000409106	0.0147171	yes	up	2.24	0.6	0.6	2.72	7.83	6.57	1.14667	5.70667
Glysoja.11G032200		Ethylene-responsive transcription factor ERF053 [Glycine soja]	2.554	1.3527	0.000410982	0.0147447	yes	up	13.97	10.21	5.89	18.4	22.7	37.76	10.0233	26.2867
Glysoja.02G002756		Thioredoxin H2-1 [Glycine soja]	0.496	-1.01017	0.00041107	0.0147447	yes	down	29.9	51.55	55.16	23.2	27.37	20.99	45.5367	23.8533
Glysoja.07G017916		hypothetical protein D0Y65_017906 [Glycine soja]	0.373	-1.4237	0.00041172	0.0147515	yes	down	4.27	4.3	4.18	1.46	1.1	2.34	4.25	1.63333
Glysoja.07G017430		Beta-glucosidase 44 [Glycine soja]	0.392	-1.3525	0.000412454	0.0147515	yes	down	17.18	21.49	21.66	8.68	4.02	11.63	20.11	8.11
Glysoja.13G035695		hypothetical protein D0Y65_035685 [Glycine soja]	0.34	-1.55547	0.00041349	0.0147601	yes	down	51.21	67.84	159.7	28.05	28.49	44.49	92.9167	33.6767
Glysoja.12G035324		putative disease resistance protein isoform A [Glycine soja]	0.256	-1.96408	0.000416097	0.0148139	yes	down	5.4	12.94	37.59	5.26	5.46	4.24	18.6433	4.98667
Glysoja.03G007494		putative beta-1,4-xylosyltransferase IRX9 [Glycine soja]	0.48	-1.05904	0.000416199	0.0148139	yes	down	4.17	5.38	6.07	2.19	2.82	2.72	5.20667	2.57667
Glysoja.18G049324		2-dehydro-3-deoxyphosphooctonate aldolase isoform A, partial [Glycine soja]	0.416	-1.26472	0.000416626	0.0148148	yes	down	16.05	19.14	28.65	9.62	6.36	11.64	21.28	9.20667
Glysoja.17G045395		Mitochondrial outer membrane protein porin 1 [Glycine soja]	0.075	-3.73687	0.00041751	0.0148178	yes	down	0.24	8.48	8.51	0.39	0.09	0.83	5.74333	0.436667
Glysoja.03G007212		Sugar transporter ERD6-like 7 isoform A [Glycine soja]	0.318	-1.65479	0.000420149	0.0148972	yes	down	6	5.27	7.69	1.55	1.5	3.48	6.32	2.17667
Glysoja.02G002537		Protein SIEVE ELEMENT OCCLUSION B [Glycine soja]	0.473	-1.08075	0.000421515	0.0149313	yes	down	27.65	22.85	36.73	12.54	11.48	18.84	29.0767	14.2867
Glysoja.19G050104		putative phospholipid-transporting ATPase 8 isoform A [Glycine soja]	2.384	1.25319	0.000422753	0.0149608	yes	up	13.95	13.65	8.12	24.73	47.09	17.42	11.9067	29.7467
Glysoja.12G035146		Cyclic nucleotide-gated ion channel 4 [Glycine soja]	0.125	-2.99466	0.000425723	0.0150372	yes	down	0.71	8.08	9.09	0.69	0.17	1.42	5.96	0.76
Glysoja.01G002230		PGR5-like protein 1A, chloroplastic isoform C [Glycine soja]	0.447	-1.16317	0.000431194	0.0151725	yes	down	41.82	21.68	22.21	15	17	10.91	28.57	14.3033
Glysoja.07G018893		RING-H2 finger protein ATL2 [Glycine soja]	0.089	-3.49149	0.00043388	0.0152525	yes	down	1.44	2.81	17.49	0.91	0.12	1.02	7.24667	0.683333
Glysoja.20G054035		Anti-sigma-I factor RsgI6 isoform B [Glycine soja]	2.764	1.46651	0.000434318	0.0152535	yes	up	22.42	13.13	8.37	22.07	56.25	47.7	14.64	42.0067
Glysoja.04G008457		BURP domain-containing protein BNM2A isoform B [Glycine soja]	2.157	1.10892	0.000435416	0.0152775	yes	up	222.97	200.28	91.36	354.68	453.47	327.81	171.537	378.653
Glysoja.04G009340		Protein DOWNSTREAM OF FLC [Glycine soja]	0.424	-1.23841	0.000437348	0.0153163	yes	down	73.39	96.36	162.53	46.38	36.38	63.82	110.76	48.86
Glysoja.10G026370		hypothetical protein D0Y65_026359 [Glycine soja]	0.353	-1.50179	0.000439096	0.015363	yes	down	4.53	6.04	7.93	2.37	1.64	2.81	6.16667	2.27333
Glysoja.15G040553		15.4 kDa class V heat shock protein [Glycine soja]	0.429	-1.2196	0.000439779	0.0153723	yes	down	15.21	16.84	14.7	8.53	5.04	7.52	15.5833	7.03
Glysoja.03G006090		putative disease resistance RPP13-like protein 1 isoform A, partial [Glycine soja]	3.933	1.97578	0.000441548	0.0154109	yes	up	51.27	57.82	45.82	44.98	14.74	49.58	51.6367	36.4333
Glysoja.01G000627		Primary amine oxidase [Glycine soja]	0.29	-1.78662	0.000442133	0.0154109	yes	down	4.76	12.94	8.53	3.56	1.03	3.17	8.74333	2.58667
Glysoja.12G033872		L-ascorbate oxidase-like [Glycine soja]	0.38	-1.39708	0.000443138	0.0154315	yes	down	5.24	9.38	10.25	3.2	2.08	4.47	8.29	3.25
Glysoja.11G029060		Soyasapogenol B glucuronide galactosyltransferase [Glycine soja]	0.401	-1.3193	0.000446495	0.0155192	yes	down	167.92	209.79	240.94	108.83	39.59	107.59	206.217	85.3367
Glysoja.17G045782		Vacuolar-processing enzyme [Glycine soja]	3.235	1.69358	0.000447911	0.0155429	yes	up	21.21	15.58	6.5	32.34	89.5	23.99	14.43	48.61
Glysoja.18G049887		60S ribosomal protein L23a isoform A [Glycine soja]	0.46	-1.1202	0.000448018	0.0155429	yes	down	10.84	12.96	18.16	6.34	5.43	8.35	13.9867	6.70667
Glysoja.03G006279		Auxin transporter-like protein 4 [Glycine soja]	0.049	-4.34836	0.000448561	0.0155472	yes	down	0.57	0.69	2.46	0.19	0	0	1.24	0.0633333
Glysoja.06G014132		Carotenoid cleavage dioxygenase 8-like B, chloroplastic isoform A [Glycine soja]	0.475	-1.07425	0.000452421	0.0156663	yes	down	18.46	24.26	11.68	8.31	11.09	7.06	18.1333	8.82
Glysoja.07G017778		L-type lectin-domain containing receptor kinase IV.1 [Glycine soja]	0.284	-1.8158	0.00045389	0.0156838	yes	down	3.11	5.77	13.09	1.9	2.07	2.59	7.32333	2.18667
Glysoja.15G040881		GDSL esterase/lipase isoform A [Glycine soja]	0.33	-1.6012	0.000453918	0.0156838	yes	down	8.58	16.47	21.18	6.53	2.69	6.7	15.41	5.30667
Glysoja.19G051745		hypothetical protein D0Y65_051718 [Glycine soja]	0.302	-1.72593	0.000454197	0.0156838	yes	down	4.91	5.72	16.97	2.72	2.86	3.19	9.2	2.92333
Glysoja.19G052283		hypothetical protein D0Y65_052256 [Glycine soja]	3.344	1.74137	0.000455929	0.0157212	yes	up	6.51	2.52	6.89	15.54	31.8	9.76	5.30667	19.0333
Glysoja.01G001661		3-hydroxy-3-methylglutaryl-coenzyme A reductase 1 [Glycine soja]	0.485	-1.04408	0.000456336	0.0157212	yes	down	11.13	12.62	17.79	5.61	7.16	8.27	13.8467	7.01333
Glysoja.14G037775		Peroxidase 4 [Glycine soja]	0.244	-2.0353	0.000456556	0.0157212	yes	down	7.28	24.44	15.24	5.7	1.16	4.84	15.6533	3.9
Glysoja.09G023102		Glucan endo-1,3-beta-glucosidase, basic isoform isoform A [Glycine soja]	3.29	1.71802	0.000457608	0.0157244	yes	up	7.11	4.28	1.5	16.78	17.2	10.27	4.29667	14.75
Glysoja.18G047622		putative serine/threonine-protein kinase WNK4 [Glycine soja]	3.929	1.97425	0.000457762	0.0157244	yes	up	0.69	0.26	0.75	2.88	3.08	1.16	0.566667	2.37333
Glysoja.05G012078		Vacuolar iron transporter-like 4 [Glycine soja]	20.188	4.33545	0.000457922	0.0157244	yes	up	0.36	0	0	1.8	1.53	3.81	0.12	2.38
Glysoja.06G013691		ABSCISIC ACID-INSENSITIVE 5-like protein 5 isoform A [Glycine soja]	2.306	1.2055	0.000460141	0.015786	yes	up	34.7	25.06	18.94	50.19	91.62	41.83	26.2333	61.2133
Glysoja.14G038172		Homeobox protein knotted-1-like 2 [Glycine soja]	0.309	-1.69331	0.000465337	0.0159121	yes	down	5.63	11.76	21.04	5.7	2.77	3.99	12.81	4.15333
Glysoja.11G031792		MADS-box transcription factor 27 isoform A [Glycine soja]	2.312	1.20945	0.000465401	0.0159121	yes	up	36.2	23.17	18.86	50.82	98.24	45.81	26.0767	64.9567
Glysoja.05G012379		Adenosylhomocysteinase isoform A [Glycine soja]	0.497	-1.00955	0.000465538	0.0159121	yes	down	204.16	320.28	359.79	156.71	119.32	178.49	294.743	151.507
Glysoja.07G016992		Ethylene-responsive transcription factor ERF023 [Glycine soja]	0.358	-1.48114	0.000466581	0.015933	yes	down	12.39	17.93	16.56	8.19	3.2	6.15	15.6267	5.84667
Glysoja.11G031527		CBL-interacting serine/threonine-protein kinase 12 [Glycine soja]	2.35	1.2329	0.000467553	0.0159515	yes	up	7.93	4.09	4.82	13.43	18.66	9.59	5.61333	13.8933
Glysoja.07G018730		NAC transcription factor 29 isoform A [Glycine soja]	4.258	2.09011	0.000468834	0.0159658	yes	up	13.62	5.51	2.72	27.27	58.72	13.12	7.28333	33.0367
Glysoja.08G022602		G-type lectin S-receptor-like serine/threonine-protein kinase isoform A [Glycine soja]	2.395	1.26014	0.00046952	0.0159745	yes	up	1.82	2.17	3.13	5.25	8.35	4.36	2.37333	5.98667
Glysoja.02G005018		Protein phosphatase 2C 37 isoform A [Glycine soja]	2.016	1.01147	0.000472196	0.0160379	yes	up	65.83	51.12	36.26	83.29	147.3	91.54	51.07	107.377
Glysoja.11G031718		Protein PLANT CADMIUM RESISTANCE 10 isoform A [Glycine soja]	0.397	-1.33412	0.000479999	0.0162563	yes	down	15.89	15.39	28.75	9.6	6.06	10.26	20.01	8.64
Glysoja.10G027732		LOB domain-containing protein 1 [Glycine soja]	0.191	-2.38497	0.000481852	0.0162983	yes	down	5.58	10.06	44.73	4.42	2.69	5.18	20.1233	4.09667
Glysoja.10G027740		hypothetical protein D0Y65_027729 [Glycine soja]	2.281	1.18952	0.000482121	0.0162983	yes	up	70.07	46.48	30.48	128.67	137.57	100.33	49.01	122.19
Glysoja.20G054344		Acidic endochitinase, partial [Glycine soja]	0.252	-1.99055	0.000483187	0.0163117	yes	down	4.25	13.88	17.36	3.55	2.9	3.43	11.83	3.29333
Glysoja.16G042423		putative RNA-binding protein ARP1 isoform B [Glycine soja]	0.382	-1.38726	0.000483465	0.0163117	yes	down	21.56	12.85	25.88	6.2	12.65	6.15	20.0967	8.33333
Glysoja.10G026226		Dehydration-responsive element-binding protein 1F [Glycine soja]	0.273	-1.87474	0.000484279	0.0163117	yes	down	13.22	7.16	25.76	6.52	3.58	3.34	15.38	4.48
Glysoja.20G052766		DeSI-like protein [Glycine soja]	0.392	-1.351	0.000485495	0.0163378	yes	down	13.05	14.69	26.72	6.53	5.96	9.87	18.1533	7.45333
Glysoja.04G008968		Adenine phosphoribosyltransferase 5 isoform A [Glycine soja]	2.035	1.02509	0.00048624	0.016348	yes	up	11.24	7.99	8.34	25.2	18.4	16.54	9.19	20.0467
Glysoja.20G053616		hypothetical protein D0Y65_053590 [Glycine soja]	2.807	1.4889	0.000490079	0.0164621	yes	up	8.77	6.48	3.26	17.87	21.88	15.24	6.17	18.33
Glysoja.10G027803		Type IV inositol polyphosphate 5-phosphatase 3 isoform D [Glycine soja]	2.641	1.4009	0.000490622	0.0164654	yes	up	33.27	35.65	23.97	57.59	151	45.15	30.9633	84.58
Glysoja.05G013094		putative protein phosphatase 2C 6 [Glycine soja]	2.5	1.32172	0.000493261	0.0165345	yes	up	8.32	6.16	5.55	14.94	28.17	10.22	6.67667	17.7767
Glysoja.06G014624		Two-component response regulator-like PRR95 isoform A [Glycine soja]	2.501	1.32245	0.000493991	0.0165345	yes	up	3.11	4.32	1.8	6.78	11.14	5.62	3.07667	7.84667
Glysoja.02G003413		Clathrin interactor EPSIN 2 isoform C, partial [Glycine soja]	8.196	3.03493	0.000494019	0.0165345	yes	up	0.15	0.51	0.4	2.11	6.33	0.67	0.353333	3.03667
Glysoja.02G002906		hypothetical protein D0Y65_002904 [Glycine soja]	3.117	1.64025	0.000496894	0.0165857	yes	up	6.93	2.21	2.23	15.32	9.81	12.01	3.79	12.38
Glysoja.01G000093		Lachrymatory-factor synthase [Glycine soja]	0.379	-1.39872	0.000498883	0.0166178	yes	down	399.48	517.02	462.51	217.67	76.86	261.63	459.67	185.387
Glysoja.10G028296		putative leucine-rich repeat receptor-like protein kinase [Glycine soja]	0.461	-1.11748	0.000503513	0.0167462	yes	down	6.73	8.77	10.01	3.12	3.64	5.42	8.50333	4.06
Glysoja.16G042694		Ricin B-like lectin EULS3 [Glycine soja]	0.392	-1.35041	0.000504972	0.0167646	yes	down	21.56	40.02	65.55	17.89	16.66	18.02	42.3767	17.5233
Glysoja.06G016281		L-ascorbate oxidase-like [Glycine soja]	0.254	-1.97924	0.000505778	0.0167749	yes	down	9.23	28.94	30.42	8.54	1.81	7.64	22.8633	5.99667
Glysoja.03G006107		Receptor-like protein 6 [Glycine soja]	15.832	3.98477	0.000506286	0.0167749	yes	up	0.2	0.14	0	0.98	2.81	0.09	0.113333	1.29333
Glysoja.16G042529		hypothetical protein D0Y65_042507 [Glycine soja]	0.378	-1.40501	0.000507167	0.0167749	yes	down	5.03	3.73	6.98	1.87	2.24	2.15	5.24667	2.08667
Glysoja.17G046931		Allene oxide synthase 1, chloroplastic [Glycine soja]	0.417	-1.26286	0.000507736	0.0167749	yes	down	71.51	93.68	176.24	53.89	37.06	57.68	113.81	49.5433
Glysoja.01G000316		hypothetical protein D0Y65_000316 [Glycine soja]	0.455	-1.13693	0.000508002	0.0167749	yes	down	7.06	14.01	10.73	5.07	3.96	5.88	10.6	4.97
Glysoja.11G031438		Protein TIFY 5A [Glycine soja]	0.149	-2.74294	0.000509234	0.0168007	yes	down	9.16	5.72	44.63	6.94	0.77	2.36	19.8367	3.35667
Glysoja.08G019971		LRR receptor-like serine/threonine-protein kinase FLS2 [Glycine soja]	0.14	-2.83629	0.000516018	0.0169942	yes	down	0.36	0.48	2.12	0.09	0.11	0.22	0.986667	0.14
Glysoja.11G031889		putative leucine-rich repeat receptor-like serine/threonine-protein kinase isoform A [Glycine soja]	0.376	-1.41253	0.000516828	0.0170057	yes	down	8.28	23.52	16.69	8.05	3.87	6.72	16.1633	6.21333
Glysoja.18G048513		Chromatin remodeling protein SHL [Glycine soja]	42.01	5.39267	0.000519355	0.0170434	yes	up	0.18	0	0	1.69	5.83	0.18	0.06	2.56667
Glysoja.18G049697		UDP-glycosyltransferase 83A1 [Glycine soja]	2.18	1.12442	0.000520486	0.0170491	yes	up	32.34	25.08	14.16	50.13	71.66	41.06	23.86	54.2833
Glysoja.05G012278		Transcription factor TCP2 [Glycine soja]	2.465	1.30151	0.000520761	0.0170491	yes	up	2.88	2.99	1.42	4.54	6.09	7.97	2.43	6.2
Glysoja.10G025877		Auxin-induced protein 22D [Glycine soja]	0.131	-2.93193	0.000521758	0.0170618	yes	down	1.83	1.6	16.06	1.23	0.75	0.76	6.49667	0.913333
Glysoja.14G037799		LOB domain-containing protein 12 [Glycine soja]	0.249	-2.00512	0.000523248	0.0170954	yes	down	4.16	8.63	7.91	2.4	2.03	1.03	6.9	1.82
Glysoja.19G052445		Histidine-containing phosphotransfer protein 1 [Glycine soja]	0.042	-4.56615	0.000525098	0.0171256	yes	down	2.16	1.14	0.95	0.09	0	0.09	1.41667	0.06
Glysoja.15G041497		putative protein phosphatase 2C 27 isoform A [Glycine soja]	0.499	-1.00409	0.00052565	0.0171285	yes	down	58.89	74.2	71.16	48.8	22.72	34.15	68.0833	35.2233
Glysoja.09G024340		putative UPF0481 protein [Glycine soja]	0.179	-2.47829	0.000526385	0.0171313	yes	down	3.18	2.29	2.61	0.52	0.07	0.89	2.69333	0.493333
Glysoja.03G007877		Histidine kinase CKI1 isoform A [Glycine soja]	2.455	1.29555	0.000526661	0.0171313	yes	up	7.66	3.62	3.3	12.62	16.86	8.16	4.86	12.5467
Glysoja.03G008152		GDP-mannose 3,5-epimerase 1 isoform B [Glycine soja]	3.581	1.84017	0.000529008	0.0171775	yes	up	0.99	0.99	1	2.56	2.75	5.76	0.993333	3.69
Glysoja.06G014384		WAT1-related protein [Glycine soja]	3.721	1.89571	0.000534076	0.0173116	yes	up	24.92	9.84	11.4	55.37	109.77	17.91	15.3867	61.0167
Glysoja.07G017610		Cytochrome P450 714C2 isoform F [Glycine soja]	2.11	1.07738	0.000535341	0.0173375	yes	up	12.73	8.5	6.03	18.28	23.94	17.14	9.08667	19.7867
Glysoja.18G049512		UDP-galactose/UDP-glucose transporter 2 isoform A [Glycine soja]	0.378	-1.40234	0.000537688	0.0173554	yes	down	11.84	14.92	19.68	7.79	3.02	7.4	15.48	6.07
Glysoja.06G013426		putative receptor-like serine/threonine-protein kinase isoform A [Glycine soja]	0.445	-1.16876	0.000537734	0.0173554	yes	down	5.87	7.96	11.56	3.97	4.09	3.78	8.46333	3.94667
Glysoja.16G044353		TMV resistance protein N isoform A [Glycine soja]	3.607	1.85079	0.000537866	0.0173554	yes	up	0.86	1.05	0.67	5.74	1.11	2.8	0.86	3.21667
Glysoja.03G007619		hypothetical protein D0Y65_007616 [Glycine soja]	2.233	1.15904	0.000538209	0.0173554	yes	up	16.93	9.84	7.4	26.99	32.67	20.02	11.39	26.56
Glysoja.06G015139		putative WRKY transcription factor 72 isoform A [Glycine soja]	2.099	1.06949	0.000538279	0.0173554	yes	up	14.37	13.08	6.33	25.65	27.53	20.29	11.26	24.49
Glysoja.18G048417		putative xyloglucan endotransglucosylase/hydrolase protein 33 isoform B [Glycine soja]	0.217	-2.20556	0.000538708	0.0173554	yes	down	5.79	2.02	13.59	2.31	1.75	0.79	7.13333	1.61667
Glysoja.17G047051		ABC transporter B family member 13 [Glycine soja]	0.086	-3.53254	0.000540167	0.0173722	yes	down	0.09	0.78	1.13	0.04	0.05	0.09	0.666667	0.06
Glysoja.06G016014		Protein LIGHT-DEPENDENT SHORT HYPOCOTYLS 10 [Glycine soja]	0.137	-2.8655	0.000541983	0.0174126	yes	down	1.69	19.41	18.93	3.05	0.46	2.15	13.3433	1.88667
Glysoja.07G016617		hypothetical protein D0Y65_016608 [Glycine soja]	0.197	-2.34541	0.000543107	0.0174126	yes	down	4.43	4.76	3.69	1.64	0.34	0.96	4.29333	0.98
Glysoja.17G046093		Protein IRX15-LIKE [Glycine soja]	0.388	-1.36687	0.000543168	0.0174126	yes	down	8.78	15.75	19.72	4.51	5.28	8.1	14.75	5.96333
Glysoja.11G031876		Protein NEOXANTHIN-DEFICIENT 1 isoform B [Glycine soja]	0.203	-2.3001	0.000545485	0.0174673	yes	down	4.29	4.6	10.7	2.11	0.34	1.72	6.53	1.39
Glysoja.18G047959		Tetraketide alpha-pyrone reductase 1 [Glycine soja]	0.143	-2.80855	0.00054809	0.0175356	yes	down	1.49	8.89	2.31	0.61	0.68	0.58	4.23	0.623333
Glysoja.17G044589		hypothetical protein D0Y65_044567 [Glycine soja]	0.043	-4.52817	0.000550568	0.0175844	yes	down	1.87	2.2	12.69	0.77	0	0	5.58667	0.256667
Glysoja.02G003537		Scopoletin glucosyltransferase [Glycine soja]	0.498	-1.00624	0.000552126	0.0176038	yes	down	9.22	16.33	13.51	6.26	6.12	7.75	13.02	6.71
Glysoja.18G048091		hypothetical protein D0Y65_048070 [Glycine soja]	70.605	6.14169	0.000555812	0.0176995	yes	up	0	0	0	0.25	3.41	1.2	0	1.62
Glysoja.11G029778		B-box zinc finger protein 24 [Glycine soja]	2.172	1.11891	0.000556081	0.0176995	yes	up	5.4	5.11	9.77	15.91	16.34	14.16	6.76	15.47
Glysoja.04G008872		hypothetical protein D0Y65_008869 [Glycine soja]	0.494	-1.01617	0.000557085	0.017701	yes	down	20.46	18.39	28.77	10.98	10.65	13.53	22.54	11.72
Glysoja.06G014267		RING-H2 finger protein ATL11 [Glycine soja]	2.103	1.07262	0.000558049	0.0177164	yes	up	8.32	5.38	4.42	15.28	12.92	11.52	6.04	13.24
Glysoja.03G005951		Anthocyanidin 3-O-glucosyltransferase 5 [Glycine soja]	0.385	-1.37561	0.000559351	0.0177425	yes	down	15.34	13.42	6.91	5.86	6.16	2.64	11.89	4.88667
Glysoja.08G021809		hypothetical protein D0Y65_021800 [Glycine soja]	0.336	-1.57374	0.000564418	0.0178421	yes	down	386.9	283.09	180.2	96.01	43.66	167.72	283.397	102.463
Glysoja.05G012482		putative LRR receptor-like serine/threonine-protein kinase RFK1 isoform B [Glycine soja]	0.207	-2.27449	0.00056598	0.0178635	yes	down	0.57	0.99	2.17	0.2	0.2	0.35	1.24333	0.25
Glysoja.06G014043		putative E3 ubiquitin-protein ligase RHG1A isoform B [Glycine soja]	2.095	1.06729	0.000566766	0.0178705	yes	up	24.19	18.48	10.87	32.5	48.07	36.18	17.8467	38.9167
Glysoja.11G029233		hypothetical protein D0Y65_029222 [Glycine soja]	2.547	1.3486	0.000570548	0.0179745	yes	up	35.23	36.09	17.55	85.31	81.53	92.24	29.6233	86.36
Glysoja.12G034223		Beta-glucosidase 24 isoform A [Glycine soja]	0.45	-1.15315	0.000573641	0.0180355	yes	down	25.64	26.83	42.77	14.66	10.52	19.26	31.7467	14.8133
Glysoja.06G014321		putative WD repeat-containing protein C2A9.03 [Glycine soja]	2.606	1.38199	0.000573947	0.0180355	yes	up	4.51	3.75	3.12	8.25	16.44	6.05	3.79333	10.2467
Glysoja.17G045334		Transcription factor bHLH162 isoform A [Glycine soja]	0.01	-6.61824	0.000577732	0.0180852	yes	down	0.23	0.46	7.15	0	0	0	2.61333	0
Glysoja.08G022086		Protein IQ-DOMAIN 31 isoform D [Glycine soja]	0.373	-1.42198	0.000577972	0.0180852	yes	down	5.07	11.78	11.88	4.17	2.5	4.58	9.57667	3.75
Glysoja.01G001886		Serine/threonine receptor-like kinase NFP [Glycine soja]	0.253	-1.98304	0.000583488	0.0182424	yes	down	2.89	1.63	1.02	0.44	0.63	0.39	1.84667	0.486667
Glysoja.16G042369		Protein TIFY 10b [Glycine soja]	0.29	-1.78579	0.000585578	0.0182681	yes	down	63.35	72.56	141.01	39.87	8.35	34.97	92.3067	27.73
Glysoja.14G038768		Wall-associated receptor kinase 5 [Glycine soja]	0.49	-1.02883	0.00058629	0.0182683	yes	down	21.34	20.05	25.8	11	8.25	14.96	22.3967	11.4033
Glysoja.02G005038		Cucumisin isoform A [Glycine soja]	0.244	-2.03484	0.000588502	0.0183064	yes	down	11.14	14.48	32.36	5.12	1.35	7.84	19.3267	4.77
Glysoja.19G051113		putative receptor-like protein kinase isoform B [Glycine soja]	0.422	-1.24563	0.000589632	0.0183108	yes	down	6.46	4.72	4.33	1.44	3.11	2.17	5.17	2.24
Glysoja.12G033494		Transcription factor MYB83 [Glycine soja]	0.244	-2.0369	0.000590483	0.0183218	yes	down	2.81	6.8	8.81	0.85	1.19	2.62	6.14	1.55333
Glysoja.07G018812		hypothetical protein D0Y65_018801 [Glycine soja]	0.093	-3.43092	0.000592147	0.0183445	yes	down	9.03	12.36	80.58	3.46	2.38	4.19	33.99	3.34333
Glysoja.18G047360		hypothetical protein D0Y65_047339 [Glycine soja]	2.219	1.1499	0.000592207	0.0183445	yes	up	59.86	37.86	27.32	68.1	136	86.13	41.68	96.7433
Glysoja.15G040545		Glucose-6-phosphate/phosphate translocator 2, chloroplastic [Glycine soja]	0.133	-2.90628	0.000595514	0.0184227	yes	down	0.66	1.45	4.34	0.4	0.18	0.33	2.15	0.303333
Glysoja.19G052343		Homeobox protein knotted-1-like 1 isoform B [Glycine soja]	0.457	-1.13044	0.000596511	0.0184227	yes	down	16.26	26.27	32.3	9.78	9.27	14.62	24.9433	11.2233
Glysoja.12G033083		Alcohol dehydrogenase-like 2 isoform C [Glycine soja]	0.255	-1.97108	0.000596626	0.0184227	yes	down	5.41	5.1	6.59	0.52	0.52	2.89	5.7	1.31
Glysoja.01G001077		Protein NRT1/ PTR FAMILY 5.7 [Glycine soja]	0.373	-1.42274	0.000596719	0.0184227	yes	down	16.58	33.26	31.36	12.42	5.02	13.68	27.0667	10.3733
Glysoja.02G002535		Auxin-induced protein 22B [Glycine soja]	0.368	-1.44325	0.000601634	0.0185394	yes	down	19.31	20.09	42.76	15.15	7.86	8.92	27.3867	10.6433
Glysoja.17G045293		Oleosin 5 [Glycine soja]	0.013	-6.30864	0.000602005	0.0185394	yes	down	1	3	0.08	0	0	0	1.36	0
Glysoja.17G046468		Molybdate transporter 1 [Glycine soja]	0.343	-1.54274	0.000607735	0.0187004	yes	down	2.99	4.01	6.31	2.1	1.1	1.58	4.43667	1.59333
Glysoja.15G042230		hypothetical protein D0Y65_042212 [Glycine soja]	0.297	-1.7537	0.00061166	0.0188055	yes	down	58.79	34.29	137.28	20.41	16.89	35.75	76.7867	24.35
Glysoja.11G032315		Fasciclin-like arabinogalactan protein 17 isoform A [Glycine soja]	0.481	-1.0565	0.000614329	0.0188355	yes	down	15.89	29.96	26.7	12.32	9.12	14.33	24.1833	11.9233
Glysoja.05G012917		hypothetical protein D0Y65_012912 [Glycine soja]	0.349	-1.51988	0.000614672	0.0188355	yes	down	3.11	9.01	7.4	3.01	1.43	2.54	6.50667	2.32667
Glysoja.19G052487		Trihelix transcription factor GTL2 isoform A [Glycine soja]	0.197	-2.34138	0.000615557	0.018847	yes	down	0.82	1.64	1.1	0.17	0.27	0.36	1.18667	0.266667
Glysoja.10G028332		hypothetical protein D0Y65_028319 [Glycine soja]	0.274	-1.86531	0.00061864	0.0189102	yes	down	48.81	50.06	181.36	29.97	13.76	37.44	93.41	27.0567
Glysoja.14G039078		Blue copper protein [Glycine soja]	0.294	-1.76731	0.000622739	0.0189728	yes	down	20.31	75.11	111.54	20.79	15.28	27.61	68.9867	21.2267
Glysoja.13G036273		Transcription factor bHLH35 [Glycine soja]	0.254	-1.9794	0.000626157	0.0190335	yes	down	16.7	27.56	65.42	12.45	3.45	13.3	36.56	9.73333
Glysoja.19G051810		Exocyst complex component EXO70H1 [Glycine soja]	0.237	-2.0785	0.000627629	0.019059	yes	down	1.53	1.65	4.52	0.87	0.55	0.51	2.56667	0.643333
Glysoja.16G044279		CDGSH iron-sulfur domain-containing protein NEET [Glycine soja]	0.017	-5.88574	0.000629086	0.019072	yes	down	0.28	1.1	7.26	0	0.15	0	2.88	0.05
Glysoja.12G033458		Beta-glucosidase 24 isoform C [Glycine soja]	0.472	-1.08358	0.00063095	0.0191004	yes	down	81.45	84.36	134.8	54.16	30.26	55.71	100.203	46.71
Glysoja.09G024187		Protein IQ-DOMAIN 14 [Glycine soja]	0.293	-1.7703	0.000633522	0.0191594	yes	down	6.24	13.37	14.73	5.7	1.36	3.36	11.4467	3.47333
Glysoja.11G028570		hypothetical protein D0Y65_028557 [Glycine soja]	3.968	1.98825	0.000637066	0.0192195	yes	up	1.24	1.07	0.96	4.35	7.3	1.93	1.09	4.52667
Glysoja.11G031293		DNA damage-repair/toleration protein DRT100 [Glycine soja]	0.415	-1.26989	0.000644882	0.0194394	yes	down	30.28	25.67	62.42	16.11	15.75	19.89	39.4567	17.25
Glysoja.04G010021		Transcription factor PRE4 isoform A [Glycine soja]	0.204	-2.29018	0.000646186	0.0194486	yes	down	8.98	1.74	14.82	0.99	2.62	3.09	8.51333	2.23333
Glysoja.20G054557		Pleiotropic drug resistance protein 2 isoform A [Glycine soja]	0.081	-3.62625	0.000648603	0.0194881	yes	down	0.51	8.09	9.29	0.29	0.51	0.75	5.96333	0.516667
Glysoja.01G001750		Thaumatin-like protein 1 isoform A [Glycine soja]	0.356	-1.48841	0.000649888	0.0195109	yes	down	5.97	7.18	6.86	3.73	1.19	2.5	6.67	2.47333
Glysoja.02G002579		hypothetical protein D0Y65_002577 [Glycine soja]	3.42	1.77406	0.000651244	0.0195199	yes	up	5.16	2.94	3.97	15.17	24.44	5.48	4.02333	15.03
Glysoja.11G030192		hypothetical protein D0Y65_030182 [Glycine soja]	0.369	-1.43995	0.00065487	0.019581	yes	down	30.46	41.28	61.94	18.78	8.56	23.97	44.56	17.1033
Glysoja.12G033388		hypothetical protein D0Y65_033377 [Glycine soja]	0.119	-3.06677	0.00065666	0.0196187	yes	down	1.46	4.15	28.04	0.92	1.71	1.71	11.2167	1.44667
Glysoja.11G029516		hypothetical protein D0Y65_029506 [Glycine soja]	8.317	3.05614	0.000658933	0.0196707	yes	up	0.45	0.44	0	2.08	3.07	2.4	0.296667	2.51667
Glysoja.02G002661		hypothetical protein D0Y65_002659 [Glycine soja]	0.315	-1.66739	0.000659679	0.0196771	yes	down	4.97	9.39	15.22	3.99	2.71	3.12	9.86	3.27333
Glysoja.19G051447		hypothetical protein D0Y65_051420 [Glycine soja]	0.41	-1.28591	0.000660369	0.0196819	yes	down	5.2	6.19	9.53	2.18	3.76	3.08	6.97333	3.00667
Glysoja.15G041532		putative auxin efflux carrier component 1b isoform A [Glycine soja]	0.363	-1.46228	0.00066177	0.0197078	yes	down	17.16	16.41	9.07	3.2	4.09	8.7	14.2133	5.33
Glysoja.11G031316		Glucose-6-phosphate/phosphate translocator 2, chloroplastic isoform A [Glycine soja]	0.112	-3.15499	0.000663186	0.019734	yes	down	0.85	1.67	12.63	0.92	0.31	0.68	5.05	0.636667
Glysoja.03G006504		Myosin-binding protein 2 isoform A [Glycine soja]	51.814	5.69526	0.000667569	0.019823	yes	up	0.28	0.03	0	6.99	9.08	0.45	0.103333	5.50667
Glysoja.11G029625		Fructose-bisphosphate aldolase 2, chloroplastic isoform A [Glycine soja]	0.024	-5.35336	0.000669134	0.019823	yes	down	0.49	2.66	33.43	0.59	0.08	0.32	12.1933	0.33
Glysoja.02G002539		Transcription factor bHLH92 isoform A, partial [Glycine soja]	0.123	-3.02337	0.000669387	0.019823	yes	down	2.35	5.9	21.37	1.15	0.22	2.53	9.87333	1.3
Glysoja.11G030675		putative glutathione S-transferase parA [Glycine soja]	3.071	1.61868	0.00067186	0.019846	yes	up	10.03	3.2	4.84	19.21	12.59	26.13	6.02333	19.31
Glysoja.07G017225		hypothetical protein D0Y65_017215 [Glycine soja]	0.492	-1.02231	0.000672103	0.019846	yes	down	16.54	18.89	27.61	10	8.79	13.1	21.0133	10.63
Glysoja.11G030656		Transcription factor RF2b [Glycine soja]	0.376	-1.41078	0.000672309	0.019846	yes	down	3.04	5.12	6.4	2.29	1.7	1.74	4.85333	1.91
Glysoja.03G006108		hypothetical protein D0Y65_006105 [Glycine soja]	25.103	4.6498	0.000673938	0.0198782	yes	up	0.14	0	0.03	0.91	4.4	0.03	0.0566667	1.78
Glysoja.10G027415		Auxin-responsive protein IAA14 [Glycine soja]	0.485	-1.04404	0.000676303	0.0199132	yes	down	95.13	45.56	87.09	35.16	42.92	38.42	75.9267	38.8333
Glysoja.15G041514		putative LRR receptor-like serine/threonine-protein kinase [Glycine soja]	2.425	1.27771	0.000678862	0.0199282	yes	up	3.49	3.76	1.59	5.18	9.58	7.33	2.94667	7.36333
Glysoja.11G030829		Class V chitinase [Glycine soja]	0.38	-1.39482	0.000682589	0.0200059	yes	down	6.22	4.42	4.73	1.31	2.24	2.56	5.12333	2.03667
Glysoja.20G054073		hypothetical protein D0Y65_054047 [Glycine soja]	0.178	-2.49217	0.000684242	0.0200384	yes	down	6.77	10.72	27.6	5.67	0.36	3.77	15.03	3.26667
Glysoja.04G009171		Amino acid permease 1 isoform A [Glycine soja]	0.392	-1.35061	0.000688193	0.0201177	yes	down	2.87	4.8	3.86	1.78	1.23	1.56	3.84333	1.52333
Glysoja.10G027081		S-adenosylmethionine synthase 1 isoform A [Glycine soja]	0.318	-1.65333	0.000688578	0.0201177	yes	down	5.18	8.14	12.47	4.13	1.35	3.09	8.59667	2.85667
Glysoja.17G045801		pEARLI1-like lipid transfer protein 2 [Glycine soja]	0.234	-2.09595	0.000691268	0.0201485	yes	down	28.29	78.89	170.17	12.08	24.77	36.86	92.45	24.57
Glysoja.14G038577		hypothetical protein D0Y65_038565 [Glycine soja]	0.433	-1.20792	0.00069299	0.020167	yes	down	6.12	5.73	8.36	2.34	2.82	4	6.73667	3.05333
Glysoja.15G039932		Transcription factor MYB48 isoform A [Glycine soja]	2.209	1.14316	0.000695625	0.0202278	yes	up	223.58	251.92	92.81	390.16	531.02	363.03	189.437	428.07
Glysoja.07G016944		Granule-bound starch synthase 1, chloroplastic/amyloplastic isoform A [Glycine soja]	0.115	-3.12187	0.000698385	0.0202762	yes	down	3.81	28.73	49.96	3.7	2.94	3.27	27.5	3.30333
Glysoja.10G025726		Ethylene-responsive transcription factor RAP2-3 [Glycine soja]	0.263	-1.92553	0.000699222	0.0202846	yes	down	5.37	6.53	20.69	2.99	1.87	4.15	10.8633	3.00333
Glysoja.11G032037		hypothetical protein D0Y65_032025 [Glycine soja]	2.56	1.35587	0.000701731	0.0203291	yes	up	4.83	2.14	5.29	10.93	10.34	11.97	4.08667	11.08
Glysoja.14G038104		Snakin-1 [Glycine soja]	0.387	-1.36872	0.000712706	0.0205629	yes	down	24.35	12.33	20.43	6.03	11.39	6.27	19.0367	7.89667
Glysoja.05G011381		Vacuolar-processing enzyme [Glycine soja]	2.874	1.52288	0.000714936	0.0206056	yes	up	3.29	2.06	1.59	4.58	11.41	5.06	2.31333	7.01667
Glysoja.09G023439		Protein TIFY 10A [Glycine soja]	0.337	-1.5675	0.000716915	0.0206086	yes	down	120.09	152.48	240.12	77.4	21.67	79.65	170.897	59.5733
Glysoja.17G045792		Adenine phosphoribosyltransferase 3 isoform C [Glycine soja]	0.474	-1.07552	0.000717242	0.0206086	yes	down	14.09	19.01	12.23	6.54	7.02	10.97	15.11	8.17667
Glysoja.15G039746		putative LRR receptor-like serine/threonine-protein kinase [Glycine soja]	12.126	3.60001	0.000717629	0.0206086	yes	up	0.32	0.19	0.03	5.13	8.37	0.1	0.18	4.53333
Glysoja.09G024288		Enolase isoform A [Glycine soja]	0.404	-1.30889	0.000720836	0.0206673	yes	down	8.79	11.12	21.57	6.14	5.08	6.4	13.8267	5.87333
Glysoja.12G033092		hypothetical protein D0Y65_033081 [Glycine soja]	3.024	1.59631	0.000721654	0.0206673	yes	up	4.89	4.28	3.06	11.38	16.25	5.04	4.07667	10.89
Glysoja.02G004300		hypothetical protein D0Y65_004297 [Glycine soja]	0.4	-1.32137	0.000722545	0.0206673	yes	down	14.32	23.32	24.4	7.12	8.93	10.58	20.68	8.87667
Glysoja.08G020701		hypothetical protein D0Y65_020692 [Glycine soja]	0.189	-2.40586	0.000723023	0.0206673	yes	down	2.22	5.35	7.4	0.98	0.35	1.61	4.99	0.98
Glysoja.10G026941		hypothetical protein D0Y65_026929 [Glycine soja]	0.154	-2.70315	0.000725696	0.0207277	yes	down	2.06	17.8	20.51	4.25	0.52	1.66	13.4567	2.14333
Glysoja.06G015807		G-type lectin S-receptor-like serine/threonine-protein kinase [Glycine soja]	0.156	-2.67645	0.000736758	0.0209876	yes	down	1.24	2.25	1.54	0.44	0	0.37	1.67667	0.27
Glysoja.17G046025		Transcription factor MYB2 [Glycine soja]	3.37	1.75267	0.000736766	0.0209876	yes	up	3.53	2.88	3.31	13.42	23.23	4.98	3.24	13.8767
Glysoja.03G007735		Protein WVD2-like 4 isoform A [Glycine soja]	0.247	-2.01975	0.000737062	0.0209876	yes	down	2.36	1.38	2.19	0.83	0.38	0.35	1.97667	0.52
Glysoja.18G049833		Allene oxide cyclase, chloroplastic [Glycine soja]	0.392	-1.35278	0.000739437	0.0210228	yes	down	164.48	198.35	216.34	81.72	34.01	118.1	193.057	77.9433
Glysoja.03G008082		Transcription factor bHLH96 isoform A [Glycine soja]	0.382	-1.39011	0.000740612	0.0210401	yes	down	2.72	4.58	3.38	1.4	1.66	1.17	3.56	1.41
Glysoja.12G034418		Diacylglycerol kinase 5 isoform A [Glycine soja]	0.27	-1.89101	0.000741955	0.0210621	yes	down	3.49	18.1	22.46	5.39	3.34	3.98	14.6833	4.23667
Glysoja.11G029815		Transcription factor bHLH122 isoform B [Glycine soja]	2.208	1.143	0.000743666	0.0210945	yes	up	67.86	49.8	32.24	94.22	167.89	81.28	49.9667	114.463
Glysoja.11G029918		putative histone H2B.1 [Glycine soja]	0.487	-1.03935	0.000746409	0.0211237	yes	down	68.34	69.41	102.26	35.69	34.14	54.59	80.0033	41.4733
Glysoja.03G007984		GDSL esterase/lipase [Glycine soja]	0.397	-1.33227	0.000751943	0.0212641	yes	down	6.41	8.55	14.63	4.86	3.99	3.68	9.86333	4.17667
Glysoja.18G049714		Isoflavone 7-O-methyltransferase [Glycine soja]	3.166	1.66276	0.000755356	0.0213443	yes	up	3.17	1.87	1.46	5.92	11.23	4.55	2.16667	7.23333
Glysoja.16G043790		Xyloglucan endotransglucosylase/hydrolase protein A [Glycine soja]	0.181	-2.46537	0.000758354	0.0213963	yes	down	7.63	13.83	22.02	1.76	0.44	5.91	14.4933	2.70333
Glysoja.08G022651		putative kinase-like protein TMKL1 [Glycine soja]	0.497	-1.00921	0.00076386	0.0215025	yes	down	6.02	10.3	9.08	5.07	3.49	4.5	8.46667	4.35333
Glysoja.05G013244		Nuclear poly(A) polymerase 4 [Glycine soja]	2.244	1.1662	0.000766165	0.0215347	yes	up	5.77	5.87	3.54	10.63	12.85	7.73	5.06	10.4033
Glysoja.11G029220		Laccase-11 [Glycine soja]	0.321	-1.63805	0.000773171	0.0216822	yes	down	2.68	5.8	6.97	1.09	2.51	1.62	5.15	1.74
Glysoja.06G014270		Blue copper protein [Glycine soja]	0.339	-1.56043	0.000776027	0.0217458	yes	down	40.74	121.69	162.43	41.46	24.22	49.09	108.287	38.2567
Glysoja.11G030895		Monogalactosyldiacylglycerol synthase 2, chloroplastic isoform A [Glycine soja]	0.394	-1.34219	0.000782334	0.0218564	yes	down	3.24	2.22	2.79	1.12	1.28	1	2.75	1.13333
Glysoja.16G043626		Transcription factor bHLH110 [Glycine soja]	0.4	-1.32158	0.000797752	0.02222	yes	down	3.35	3.36	2.45	1.17	1.46	1.19	3.05333	1.27333
Glysoja.19G051312		Alpha-L-arabinofuranosidase 1 isoform A [Glycine soja]	0.476	-1.07148	0.000807328	0.0224361	yes	down	19.11	12.2	16.91	7.03	11.53	5.65	16.0733	8.07
Glysoja.17G047050		Synaptotagmin-2 [Glycine soja]	0.489	-1.03291	0.000811362	0.0225313	yes	down	9.38	15.52	15.89	8.95	5.78	6.01	13.5967	6.91333
Glysoja.04G009946		Flavin-containing monooxygenase FMO GS-OX-like 9 [Glycine soja]	0.426	-1.23032	0.000812767	0.0225534	yes	down	20.91	44.07	32.95	16.28	8.39	18.17	32.6433	14.28
Glysoja.11G028993		hypothetical protein D0Y65_028981 [Glycine soja]	0.278	-1.84941	0.00081817	0.0226863	yes	down	48.19	55.83	128.34	38.32	7.78	21.94	77.4533	22.68
Glysoja.10G025632		Transcription factor MYB15 [Glycine soja]	0.106	-3.23195	0.000820513	0.0227342	yes	down	1.55	0.89	4.25	0.28	0.1	0.37	2.23	0.25
Glysoja.05G012719		putative mannitol dehydrogenase [Glycine soja]	0.227	-2.13693	0.000822954	0.0227848	yes	down	2.31	5.78	2.7	1.46	0.4	0.73	3.59667	0.863333
Glysoja.01G000916		Aspartic proteinase NANA, chloroplast [Glycine soja]	0.246	-2.02601	0.000828505	0.0228872	yes	down	1.34	2.94	2.33	0.6	0.82	0.29	2.20333	0.57
Glysoja.10G027467		Protein SIEVE ELEMENT OCCLUSION B [Glycine soja]	0.456	-1.13207	0.000832285	0.0229573	yes	down	7.45	4.3	6.26	2.36	3.04	3.19	6.00333	2.86333
Glysoja.02G003133		Dof zinc finger protein DOF3.4 [Glycine soja]	0.423	-1.24031	0.000838178	0.0230683	yes	down	12.12	22.6	24.07	9.84	5.7	10.3	19.5967	8.61333
Glysoja.05G011095		hypothetical protein D0Y65_011091 [Glycine soja]	0.391	-1.35298	0.000847045	0.0232777	yes	down	43.08	62.12	67.92	30.58	10.36	29.29	57.7067	23.41
Glysoja.17G044875		Protein TIFY 3B isoform A [Glycine soja]	0.364	-1.45782	0.000852987	0.0233868	yes	down	39.42	47.64	66.24	23.78	7.89	26.4	51.1	19.3567
Glysoja.05G013185		putative CRM domain-containing protein, chloroplastic isoform A [Glycine soja]	68.388	6.09568	0.000853541	0.0233868	yes	up	0	0	0	0.67	1.29	0.08	0	0.68
Glysoja.19G051617		hypothetical protein D0Y65_051590 [Glycine soja]	2.384	1.25353	0.000855751	0.02343	yes	up	27.09	19.66	9.16	32.73	55.9	49.29	18.6367	45.9733
Glysoja.15G040864		Desiccation-related protein PCC13-62 [Glycine soja]	7.866	2.97559	0.000856519	0.0234337	yes	up	0.52	0.07	0.06	1.67	1.84	1.78	0.216667	1.76333
Glysoja.11G032240		Coumaroyl-CoA:anthocyanidin 3-O-glucoside-6''-O-coumaroyltransferase 2 [Glycine soja]	0.143	-2.80119	0.000868288	0.0236856	yes	down	0.93	1.88	1.19	0.15	0.23	0.22	1.33333	0.2
Glysoja.06G016060		Protein trichome birefringence-like 39 [Glycine soja]	0.396	-1.33794	0.000876504	0.0238746	yes	down	11.74	12.44	19.88	7.07	3.38	7.72	14.6867	6.05667
Glysoja.13G036382		Protein TIFY 10A isoform A [Glycine soja]	0.306	-1.70843	0.000879239	0.0239139	yes	down	67.07	73.29	170.81	51.2	11.88	36.29	103.723	33.1233
Glysoja.03G006591		Auxin-induced in root cultures protein 12 [Glycine soja]	0.403	-1.31145	0.000880042	0.0239181	yes	down	47.98	55.18	123.46	28.53	27.2	40.49	75.54	32.0733
Glysoja.13G035652		Auxin efflux carrier component 6 [Glycine soja]	0.262	-1.93457	0.000883429	0.0239926	yes	down	1.11	1.7	1.3	0.34	0.2	0.56	1.37	0.366667
Glysoja.19G050964		30S ribosomal protein S21, chloroplastic isoform C [Glycine soja]	0.116	-3.10412	0.000885594	0.0240338	yes	down	3.34	4.34	15.71	1.38	0.25	0.07	7.79667	0.566667
Glysoja.11G030431		Expansin-A8 [Glycine soja]	0.363	-1.46242	0.000888885	0.0240877	yes	down	15.91	23.21	29.33	10.96	11.78	3.44	22.8167	8.72667
Glysoja.18G047532		putative acyl-activating enzyme 12, peroxisomal isoform A [Glycine soja]	0.47	-1.08862	0.00089052	0.0241144	yes	down	15.7	9.59	16.79	5.18	7.18	8.28	14.0267	6.88
Glysoja.20G054110		putative xyloglucan endotransglucosylase/hydrolase protein 8 [Glycine soja]	0.309	-1.69594	0.000896298	0.024209	yes	down	8.45	4.15	12.87	2.5	3.91	2.03	8.49	2.81333
Glysoja.09G024334		hypothetical protein D0Y65_024324 [Glycine soja]	2.486	1.31362	0.000896319	0.024209	yes	up	3.89	2.58	1.88	7.15	8.71	5.85	2.78333	7.23667
Glysoja.03G006995		Protein arv1-like isoform D [Glycine soja]	2.221	1.15101	0.000896629	0.024209	yes	up	3.73	3.76	3.11	9.44	9.43	4.7	3.53333	7.85667
Glysoja.14G038099		hypothetical protein D0Y65_038088 [Glycine soja]	0.313	-1.67445	0.00090757	0.0244406	yes	down	19.66	12.69	4.43	1.77	1.84	2.46	12.26	2.02333
Glysoja.07G017154		Transcription factor EGL1 [Glycine soja]	0.035	-4.81674	0.000911476	0.0245026	yes	down	0.49	0.15	1.41	0.04	0.04	0	0.683333	0.0266667
Glysoja.06G013384		Kinesin-like protein KIN-7E isoform B [Glycine soja]	0.144	-2.79327	0.000913427	0.0245195	yes	down	0.4	4.85	6.21	0.29	0.25	1.09	3.82	0.543333
Glysoja.19G050281		Flavonol 7-O-beta-glucosyltransferase UGT74F1 [Glycine soja]	2.552	1.35136	0.000919572	0.0246308	yes	up	15.3	6.58	5.25	23.01	26.74	21.06	9.04333	23.6033
Glysoja.08G019575		LysM domain-containing GPI-anchored protein 1 isoform A [Glycine soja]	0.045	-4.45897	0.000923028	0.0246442	yes	down	0.95	1.42	0.67	0.13	0	0	1.01333	0.0433333
Glysoja.15G040817		Berberine bridge enzyme-like 8 [Glycine soja]	0.472	-1.08278	0.000923029	0.0246442	yes	down	3.78	4.43	4.89	2.34	1.77	2.33	4.36667	2.14667
Glysoja.15G040911		Glucan endo-1,3-beta-glucosidase, basic isoform [Glycine soja]	2.663	1.41301	0.000923629	0.0246442	yes	up	66.26	34.39	21.34	111.97	165.15	65.43	40.6633	114.183
Glysoja.02G003906		Auxin-induced protein 22D isoform A [Glycine soja]	0.212	-2.23953	0.00092452	0.0246442	yes	down	6.57	8.1	44.03	4.36	2.95	6.01	19.5667	4.44
Glysoja.14G038512		Glucan endo-1,3-beta-glucosidase 4 [Glycine soja]	0.471	-1.08592	0.000925866	0.0246442	yes	down	8.53	15.73	11.54	6.41	4.1	6.85	11.9333	5.78667
Glysoja.18G049116		putative ribonuclease H protein [Glycine soja]	68.457	6.09713	0.000926555	0.0246442	yes	up	0	0	0	0.6	1.23	0.05	0	0.626667
Glysoja.14G039337		Transcription repressor OFP17 [Glycine soja]	68.457	6.09713	0.000926555	0.0246442	yes	up	0	0	0	1.42	2.88	0.12	0	1.47333
Glysoja.05G011745		Protein IRX15-LIKE [Glycine soja]	0.432	-1.21002	0.000930504	0.0247128	yes	down	17.28	25.22	34.11	9.64	8.71	16.11	25.5367	11.4867
Glysoja.19G052083		hypothetical protein D0Y65_052056 [Glycine soja]	2.053	1.03761	0.000930642	0.0247128	yes	up	22.17	19.45	13.23	35.91	55.32	27.27	18.2833	39.5
Glysoja.17G044571		L-ascorbate oxidase-like isoform A [Glycine soja]	0.456	-1.13172	0.000935681	0.0248263	yes	down	25.42	24.71	41.28	9.35	20.33	14.01	30.47	14.5633
Glysoja.18G048514		hypothetical protein D0Y65_048492 [Glycine soja]	10.105	3.33701	0.000936261	0.0248263	yes	up	0.45	0.36	0.53	3.68	10.03	0.11	0.446667	4.60667
Glysoja.15G042024		Glutathione S-transferase 3 [Glycine soja]	5.433	2.44168	0.000937638	0.024845	yes	up	0.49	0.16	0.57	3.29	1.51	2.24	0.406667	2.34667
Glysoja.13G036592		Type I inositol polyphosphate 5-phosphatase 8 isoform C [Glycine soja]	0.5	-1.00016	0.00094723	0.0250687	yes	down	17.45	16	8.44	8.26	6.4	6.37	13.9633	7.01
Glysoja.13G035963		Peroxidase 31 [Glycine soja]	0.373	-1.42285	0.000948247	0.0250687	yes	down	15.26	19.68	41.71	8.02	8.52	13.48	25.55	10.0067
Glysoja.16G042317		hypothetical protein D0Y65_042296 [Glycine soja]	0.283	-1.81985	0.000950193	0.0250701	yes	down	7.11	7.46	7.18	0.97	1.77	3.71	7.25	2.15
Glysoja.13G036279		Calcium-transporting ATPase 8, plasma membrane-type [Glycine soja]	0.453	-1.14274	0.000953433	0.0251161	yes	down	5.25	13.96	10.6	5.1	3.91	4.96	9.93667	4.65667
Glysoja.18G048945		hypothetical protein D0Y65_048922 [Glycine soja]	10.842	3.43859	0.000955561	0.0251161	yes	up	0.39	0.03	0.11	2.55	5.27	0.15	0.176667	2.65667
Glysoja.10G025727		Proline-rich protein 1 [Glycine soja]	0.374	-1.41889	0.000956684	0.0251161	yes	down	58.95	20.61	32.2	13.06	21.03	10.61	37.2533	14.9
Glysoja.09G025004		Protein EFR3-like B [Glycine soja]	0.452	-1.1448	0.000956823	0.0251161	yes	down	2.59	4.51	3.15	1.37	1.06	2.04	3.41667	1.49
Glysoja.11G029072		Transcription factor SPATULA isoform A [Glycine soja]	2.363	1.2409	0.000957967	0.0251161	yes	up	7.05	4.59	4.3	11.23	19.67	8.04	5.31333	12.98
Glysoja.19G050162		U-box domain-containing protein 40 [Glycine soja]	0.467	-1.0993	0.000958114	0.0251161	yes	down	4.41	7.82	8.32	3.31	3.68	2.91	6.85	3.3
Glysoja.02G004106		Protein kinase and PP2C-like domain-containing protein isoform A [Glycine soja]	0.444	-1.17048	0.000958723	0.0251161	yes	down	6.67	18.05	13.82	6.27	6.13	5.06	12.8467	5.82
Glysoja.01G000689		UDP-glycosyltransferase 89A2 isoform C [Glycine soja]	0.329	-1.60247	0.000967046	0.0253162	yes	down	10.32	9.73	29.03	4.19	5.09	7.77	16.36	5.68333
Glysoja.07G018974		Protein DMP2 [Glycine soja]	2.121	1.08466	0.000981095	0.0255996	yes	up	62.49	46.93	26.71	98.23	131.81	72.49	45.3767	100.843
Glysoja.09G023834		Actin isoform B [Glycine soja]	0.386	-1.37478	0.000985427	0.0256703	yes	down	6.5	12.81	19.7	5.86	5.41	4.71	13.0033	5.32667
Glysoja.15G040982		Late embryogenesis abundant protein Lea5 [Glycine soja]	0.497	-1.00807	0.000992366	0.0258091	yes	down	19.32	14.97	19.91	9.61	9.57	9.47	18.0667	9.55
Glysoja.17G045770		AT-hook motif nuclear-localized protein 24 isoform B [Glycine soja]	2.047	1.03332	0.000993542	0.0258091	yes	up	15.9	12.71	8.72	20.02	37.3	23.1	12.4433	26.8067
Glysoja.20G053084		Non-specific phospholipase C2 [Glycine soja]	0.314	-1.67178	0.00099731	0.0258529	yes	down	3.05	13.19	12.36	3.69	2.56	3.06	9.53333	3.10333
Glysoja.07G018291		Protein PLANT CADMIUM RESISTANCE 2 isoform A [Glycine soja]	0.015	-6.01228	0.000997658	0.0258529	yes	down	0	5.49	3.68	0.13	0	0	3.05667	0.0433333
Glysoja.18G047879		Disease resistance protein RPM1 isoform B [Glycine soja]	4.62	2.20787	0.000998502	0.0258529	yes	up	0.38	0.2	0.16	1.89	1.24	0.54	0.246667	1.22333
Glysoja.08G021481		Cyclic nucleotide-gated ion channel 2 isoform A [Glycine soja]	0.304	-1.71679	0.000999708	0.0258549	yes	down	2.91	9.29	12.46	2.85	1.61	3.42	8.22	2.62667
Glysoja.10G027272		Myosin-9 isoform C [Glycine soja]	2.085	1.05988	0.00100094	0.0258549	yes	up	1.62	2.01	1.12	2.61	4.3	2.43	1.58333	3.11333
Glysoja.19G050587		putative pectate lyase 11 [Glycine soja]	0.366	-1.44958	0.00100125	0.0258549	yes	down	19.13	24.85	36.54	11.99	4.47	14.07	26.84	10.1767
Glysoja.08G020101		Peroxisomal (S)-2-hydroxy-acid oxidase GLO5 [Glycine soja]	0.448	-1.15915	0.00100977	0.0260115	yes	down	5.09	8.74	6.95	3.62	2.21	3.96	6.92667	3.26333
Glysoja.10G028396		Monooxygenase 3 isoform A [Glycine soja]	2.621	1.39018	0.00102412	0.0262861	yes	up	27.49	20.23	7.84	43.71	72.07	32.86	18.52	49.5467
Glysoja.13G035989		Flavonoid 3',5'-hydroxylase 2 [Glycine soja]	2.495	1.31878	0.00102485	0.0262861	yes	up	5.94	6.63	3.61	8.04	21.43	12.62	5.39333	14.03
Glysoja.04G008697		BRI1 kinase inhibitor 1 [Glycine soja]	0.08	-3.65057	0.00102648	0.0262861	yes	down	0.53	1.55	6.24	0.39	0.33	0	2.77333	0.24
Glysoja.13G036859		hypothetical protein D0Y65_036848 [Glycine soja]	3.113	1.63809	0.00102717	0.0262861	yes	up	8.64	16.62	3.22	27.78	41.96	22.22	9.49333	30.6533
Glysoja.07G016732		Protein TSS isoform A [Glycine soja]	0.433	-1.20884	0.00102824	0.0262861	yes	down	5.22	7.68	14.1	3.87	4.47	3.81	9	4.05
Glysoja.05G011525		Type I inositol polyphosphate 5-phosphatase 2 isoform A [Glycine soja]	0.452	-1.14428	0.00103416	0.0264193	yes	down	14.65	16.12	7.21	7.12	4.02	6.36	12.66	5.83333
Glysoja.02G003553		Delta(8)-fatty-acid desaturase 2 isoform A [Glycine soja]	0.385	-1.37881	0.00103644	0.0264588	yes	down	6.05	3.5	8.02	1.92	2.46	2.68	5.85667	2.35333
Glysoja.04G009249		Argininosuccinate lyase, chloroplastic isoform A [Glycine soja]	0.459	-1.12459	0.00103717	0.0264588	yes	down	11.12	23.74	23.27	9.53	11.57	6.62	19.3767	9.24
Glysoja.02G004035		hypothetical protein D0Y65_004032 [Glycine soja]	5.616	2.48954	0.00103928	0.0264588	yes	up	1.14	2.59	0.08	4.53	9.39	4.57	1.27	6.16333
Glysoja.15G039562		hypothetical protein D0Y65_039548 [Glycine soja]	2.106	1.07425	0.00104204	0.0264748	yes	up	176.35	122.37	80.56	191.48	363.62	291.02	126.427	282.04
Glysoja.03G007317		Ethylene-responsive transcription factor 3 [Glycine soja]	0.251	-1.99695	0.00104206	0.0264748	yes	down	3.74	11.72	18.12	4.08	1.3	3.39	11.1933	2.92333
Glysoja.15G041685		DNA-3-methyladenine glycosylase 1 [Glycine soja]	0.294	-1.76761	0.0010446	0.0264984	yes	down	6.11	2.17	6.76	1.07	2.41	1.23	5.01333	1.57
Glysoja.15G040965		Xyloglucan 6-xylosyltransferase 2 isoform B [Glycine soja]	0.43	-1.21796	0.0010452	0.0264984	yes	down	26.09	26.46	59.85	19.92	13.83	16.86	37.4667	16.87
Glysoja.05G013161		Kinesin-like protein KIN-14P [Glycine soja]	0.09	-3.47258	0.00104712	0.0264984	yes	down	0.17	4.14	3.07	0.37	0	0.22	2.46	0.196667
Glysoja.20G053204		Protein SIEVE ELEMENT OCCLUSION B [Glycine soja]	0.494	-1.01701	0.0010472	0.0264984	yes	down	7.41	6.47	7.77	2.88	3.35	4.88	7.21667	3.70333
Glysoja.01G002126		Beta-amylase 3, chloroplastic [Glycine soja]	0.167	-2.58483	0.00104728	0.0264984	yes	down	1.38	3.37	3.24	0.37	0.05	0.94	2.66333	0.453333
Glysoja.07G018429		Dof zinc finger protein DOF5.3 [Glycine soja]	53.255	5.73485	0.00105051	0.0265619	yes	up	0	0	0	1.25	2.37	0.41	0	1.34333
Glysoja.05G011452		Nudix hydrolase 8 isoform B [Glycine soja]	0.486	-1.0408	0.00105267	0.0265861	yes	down	13.03	9.41	14.64	7.02	4.71	7.11	12.36	6.28
Glysoja.14G038007		putative galacturonosyltransferase-like 2 [Glycine soja]	0.48	-1.05876	0.0010529	0.0265861	yes	down	4.4	5.87	4.62	2.42	2.13	2.84	4.96333	2.46333
Glysoja.17G046036		BTB/POZ domain-containing protein SR1IP1 isoform B [Glycine soja]	0.092	-3.44912	0.00106258	0.0268121	yes	down	0.44	0.95	1.43	0.17	0.11	0	0.94	0.0933333
Glysoja.02G003200		NAC transcription factor 47 isoform A [Glycine soja]	2.876	1.52415	0.00106375	0.0268235	yes	up	4.24	5.45	1.96	11.73	18.36	5.76	3.88333	11.95
Glysoja.02G003913		Beta-carotene isomerase D27, chloroplastic isoform C [Glycine soja]	0.18	-2.47314	0.00106551	0.0268496	yes	down	1.53	1.95	1.21	0.25	0.54	0.25	1.56333	0.346667
Glysoja.03G007998		Rab9 effector protein with kelch motif isoform A [Glycine soja]	0.361	-1.47108	0.0010713	0.0269539	yes	down	2.57	8.59	7.21	2.73	2.16	2.01	6.12333	2.3
Glysoja.04G009976		Cyclic dof factor 3 [Glycine soja]	2.029	1.02108	0.00107289	0.0269622	yes	up	30.26	33.15	13.87	46.17	63.59	52.22	25.76	53.9933
Glysoja.19G050468		Proline dehydrogenase 2, mitochondrial [Glycine soja]	0.397	-1.33125	0.00108099	0.0270189	yes	down	9.92	8.59	7.81	5.47	1.84	3.52	8.77333	3.61
Glysoja.12G034347		Receptor-like serine/threonine-protein kinase SD1-8 isoform A [Glycine soja]	2.359	1.23822	0.00108602	0.0270967	yes	up	12.18	9.76	4.64	18.7	30.82	14.9	8.86	21.4733
Glysoja.08G021264		CBL-interacting serine/threonine-protein kinase 5 [Glycine soja]	0.357	-1.4859	0.00108606	0.0270967	yes	down	42.86	37.34	28.26	16.76	4.5	18.41	36.1533	13.2233
Glysoja.04G008955		hypothetical protein D0Y65_008952 [Glycine soja]	0.332	-1.5889	0.00108679	0.0270967	yes	down	1.84	5.98	4.14	1.62	1.12	1.37	3.98667	1.37
Glysoja.15G039901		Expansin-A4 [Glycine soja]	0.46	-1.1201	0.00108914	0.0271127	yes	down	9.46	15.04	15.59	7.91	4.24	5.05	13.3633	5.73333
Glysoja.06G013758		U-box domain-containing protein 30 [Glycine soja]	0.249	-2.00467	0.00109168	0.0271579	yes	down	3.93	4.8	17.26	1.53	1.89	3.41	8.66333	2.27667
Glysoja.15G039724		ABC transporter G family member 42 isoform A [Glycine soja]	2.187	1.12904	0.00109607	0.0272451	yes	up	62.61	56.42	23.56	108.49	131.49	79.94	47.53	106.64
Glysoja.09G023520		WRKY transcription factor 42 [Glycine soja]	2.351	1.23353	0.00109666	0.0272451	yes	up	40.04	31.71	13.29	64.05	93.26	51.1	28.3467	69.47
Glysoja.10G026478		FT-interacting protein 1 isoform D [Glycine soja]	0.402	-1.31608	0.00109757	0.0272493	yes	down	2.06	4.08	3.98	1.26	1.13	1.72	3.37333	1.37
Glysoja.20G052747		Protein indeterminate-domain 4, chloroplastic isoform A [Glycine soja]	0.192	-2.37727	0.00110988	0.027518	yes	down	0.56	10.08	6.44	1.43	0.88	1.03	5.69333	1.11333
Glysoja.06G014802		Cation/calcium exchanger 2 isoform A [Glycine soja]	0.344	-1.54145	0.00111347	0.0275886	yes	down	4.78	15.38	20.5	4.43	6.46	4.06	13.5533	4.98333
Glysoja.09G024838		4-coumarate--CoA ligase-like 6 [Glycine soja]	0.138	-2.85622	0.0011155	0.0276204	yes	down	0.27	2.54	1.77	0.19	0.19	0.27	1.52667	0.216667
Glysoja.17G045760		hypothetical protein D0Y65_045739 [Glycine soja]	0.352	-1.50789	0.00111922	0.0276939	yes	down	2.39	5.37	8.85	2.11	1.95	2.07	5.53667	2.04333
Glysoja.04G010552		NDR1/HIN1-like protein 26 [Glycine soja]	0.382	-1.38718	0.00112513	0.0277953	yes	down	7.12	15.64	11.42	3.09	4.89	5.66	11.3933	4.54667
Glysoja.17G045604		EG45-like domain containing protein isoform B [Glycine soja]	0.255	-1.97154	0.00112557	0.0277953	yes	down	7.08	6.71	27.29	3.32	3.21	4.58	13.6933	3.70333
Glysoja.14G038135		hypothetical protein D0Y65_038124 [Glycine soja]	0.29	-1.7839	0.0011283	0.0278442	yes	down	3.82	8.35	12.9	3.33	1.22	2.86	8.35667	2.47
Glysoja.01G000256		hypothetical protein D0Y65_000256 [Glycine soja]	2.364	1.24146	0.00113507	0.0279738	yes	up	11.85	5.84	5.82	25.08	13.64	17.41	7.83667	18.71
Glysoja.01G000575		UDP-glucose 6-dehydrogenase 4 isoform B [Glycine soja]	0.49	-1.03035	0.00113586	0.0279748	yes	down	46.84	60.84	88.24	32.58	25.11	41.99	65.3067	33.2267
Glysoja.06G015836		TMV resistance protein N [Glycine soja]	0.38	-1.39527	0.00113683	0.02798	yes	down	25.77	35.33	77.04	14.71	14.53	26.73	46.0467	18.6567
Glysoja.12G033397		Protein JINGUBANG [Glycine soja]	3.371	1.75323	0.0011383	0.0279825	yes	up	1.98	0.98	0.73	3.32	7.48	2.31	1.23	4.37
Glysoja.15G040938		hypothetical protein D0Y65_040922 [Glycine soja]	0.349	-1.51848	0.00113844	0.0279825	yes	down	20.86	16.97	27.66	12.6	5.9	6.15	21.83	8.21667
Glysoja.13G035859		Lamin-like protein [Glycine soja]	0.481	-1.05478	0.00114301	0.0280761	yes	down	45.79	37.7	72.74	21.82	25.92	31.78	52.0767	26.5067
Glysoja.15G041582		Factor of DNA methylation 1 [Glycine soja]	66.162	6.04793	0.00114459	0.0280812	yes	up	0	0	0	3.08	0.34	0.32	0	1.24667
Glysoja.18G049939		Glucan endo-1,3-beta-glucosidase isoform A [Glycine soja]	0.488	-1.03597	0.00114473	0.0280812	yes	down	60.69	62.88	118.08	44.47	35.02	45.04	80.55	41.51
Glysoja.02G004023		putative indole-3-acetic acid-amido synthetase GH3.9 [Glycine soja]	7.773	2.95843	0.00114699	0.0281178	yes	up	0.18	0.06	0.12	0.86	1.15	0.51	0.12	0.84
Glysoja.08G021108		hypothetical protein D0Y65_021099 [Glycine soja]	0.29	-1.78813	0.00114957	0.0281624	yes	down	20.78	27.42	33.99	9.26	2.6	13.34	27.3967	8.4
Glysoja.14G038650		putative RING-H2 finger protein ATL12 [Glycine soja]	2.612	1.38517	0.00116206	0.028385	yes	up	8.52	8.69	2.44	14.49	16.45	17.69	6.55	16.21
Glysoja.16G044136		hypothetical protein D0Y65_044114 [Glycine soja]	0.348	-1.52333	0.00116334	0.028385	yes	down	7.48	9.6	6.19	5.14	1.34	2.32	7.75667	2.93333
Glysoja.17G045914		putative invertase inhibitor [Glycine soja]	0.094	-3.41823	0.00116336	0.028385	yes	down	1.46	17.62	17.37	2.26	0	1.28	12.15	1.18
Glysoja.05G011235		Transcription factor MYB86 [Glycine soja]	0.316	-1.6606	0.00116402	0.028385	yes	down	2.04	3.15	3.52	1.28	0.55	1.02	2.90333	0.95
Glysoja.01G002272		putative phospholipid hydroperoxide glutathione peroxidase [Glycine soja]	2.019	1.01378	0.00116584	0.0284106	yes	up	6.14	5.53	3.98	9.58	11.6	8.39	5.21667	9.85667
Glysoja.12G033704		putative xyloglucan endotransglucosylase/hydrolase protein 32 [Glycine soja]	0.424	-1.23631	0.00117083	0.0284948	yes	down	102.06	177.96	77.46	79.07	32.25	43.24	119.16	51.52
Glysoja.05G011464		Phospholipase A1-Ibeta2, chloroplastic [Glycine soja]	0.471	-1.08537	0.00117692	0.0286242	yes	down	24.48	18.08	35.14	14.13	9.53	14.69	25.9	12.7833
Glysoja.03G006214		Vacuolar cation/proton exchanger 3 isoform A [Glycine soja]	0.021	-5.58742	0.0011777	0.0286244	yes	down	0.05	0.79	1.74	0.05	0	0	0.86	0.0166667
Glysoja.05G011094		Cyclic dof factor 3 [Glycine soja]	2.007	1.00496	0.00118154	0.0286801	yes	up	17.16	14.51	7.33	22.37	29.8	28.53	13	26.9
Glysoja.13G036433		Pectin acetylesterase 10 isoform C [Glycine soja]	0.293	-1.77077	0.0011852	0.028725	yes	down	2.59	5.33	12.71	1.92	0.7	2.43	6.87667	1.68333
Glysoja.11G028762		E3 ubiquitin-protein ligase RHA1B [Glycine soja]	0.479	-1.06292	0.00118632	0.028725	yes	down	10.17	16.14	10.36	5.35	6.47	6.51	12.2233	6.11
Glysoja.12G034387		G-type lectin S-receptor-like serine/threonine-protein kinase [Glycine soja]	265.742	8.05388	0.0011865	0.028725	yes	up	0	0	0	2.55	2.94	0.05	0	1.84667
Glysoja.03G007690		hypothetical protein D0Y65_007687 [Glycine soja]	2.055	1.03905	0.00119337	0.0288702	yes	up	18.39	22.44	9.62	30.29	31.44	26.15	16.8167	29.2933
Glysoja.01G001167		Laccase-4 [Glycine soja]	0.373	-1.42266	0.00119405	0.0288702	yes	down	14.31	47.4	52.29	11.78	13.43	18.84	38	14.6833
Glysoja.08G022446		Neutral ceramidase 1 isoform A [Glycine soja]	0.293	-1.77291	0.00119576	0.0288925	yes	down	3.29	19.65	16.13	5.37	2.65	3.72	13.0233	3.91333
Glysoja.14G039507		putative cinnamyl alcohol dehydrogenase 6 [Glycine soja]	0.483	-1.04953	0.00119821	0.0289329	yes	down	101.85	76.59	102.76	47.9	29.03	64.1	93.7333	47.01
Glysoja.12G034355		Calcium-binding protein KRP1 [Glycine soja]	0.088	-3.5079	0.00120397	0.0290422	yes	down	16.84	15	111.43	2.87	2.25	8.29	47.7567	4.47
Glysoja.04G010011		Transcription factor PRE4 [Glycine soja]	61.005	5.93085	0.00120431	0.0290422	yes	up	0	0	0	0.48	3.2	0.36	0	1.34667
Glysoja.05G010938		GTP-binding nuclear protein Ran-1 isoform A [Glycine soja]	0.463	-1.10991	0.00120708	0.0290903	yes	down	13.22	18.42	26.61	11.56	7.42	8.74	19.4167	9.24
Glysoja.03G006050		Short-chain dehydrogenase reductase 2a [Glycine soja]	0.397	-1.33334	0.00120914	0.0291024	yes	down	3.56	5	4.13	1.96	1.8	1.51	4.23	1.75667
Glysoja.09G024189		putative methyltransferase PMT16 [Glycine soja]	0.353	-1.50286	0.00121619	0.0292184	yes	down	2.41	4.4	6.55	1.28	1.51	2.12	4.45333	1.63667
Glysoja.14G037574		putative polygalacturonase isoform A [Glycine soja]	0.406	-1.30113	0.00121635	0.0292184	yes	down	5.73	4.54	9.69	2.82	3.59	2.39	6.65333	2.93333
Glysoja.13G037082		hypothetical protein D0Y65_037071 [Glycine soja]	0.277	-1.85273	0.00122912	0.0294488	yes	down	3.53	15.96	14.74	5.23	2.72	1.94	11.41	3.29667
Glysoja.01G001926		L-ascorbate oxidase-like isoform A [Glycine soja]	0.445	-1.16773	0.00123052	0.0294632	yes	down	28.75	38.53	75.37	22.74	23.98	21.53	47.55	22.75
Glysoja.03G005814		Subtilisin-like protease SBT1.1 [Glycine soja]	3.948	1.98108	0.00123466	0.0295259	yes	up	0.49	0.45	0.3	0.73	1.78	2.2	0.413333	1.57
Glysoja.20G053356		Calcium permeable stress-gated cation channel 1 isoform A [Glycine soja]	2.246	1.1676	0.00123556	0.0295266	yes	up	8.36	7.19	13.98	27.54	26.71	12.67	9.84333	22.3067
Glysoja.18G049202		WEB family protein [Glycine soja]	0.408	-1.2949	0.0012446	0.029666	yes	down	2.04	3.6	3.49	1.45	1.12	1.29	3.04333	1.28667
Glysoja.08G021511		UDP-glycosyltransferase 83A1 [Glycine soja]	2.141	1.09847	0.00125471	0.0298878	yes	up	4.04	2.19	2.72	6.77	6.86	6.43	2.98333	6.68667
Glysoja.02G004621		hypothetical protein D0Y65_004618 [Glycine soja]	0.341	-1.55005	0.00125677	0.0299137	yes	down	37.16	26.65	67.92	23.92	7.29	15.66	43.91	15.6233
Glysoja.18G049780		Auxin transport protein BIG [Glycine soja]	2.067	1.04731	0.00125742	0.0299137	yes	up	4.12	4.88	2.27	7.98	10.88	5.26	3.75667	8.04
Glysoja.09G023183		Xyloglucan 6-xylosyltransferase 2 [Glycine soja]	0.343	-1.54315	0.00125845	0.0299142	yes	down	20.52	20.35	72.43	16.08	11.44	13.62	37.7667	13.7133
Glysoja.14G037299		hypothetical protein D0Y65_037288 [Glycine soja]	0.202	-2.30409	0.00125905	0.0299142	yes	down	2.4	3.69	9.18	1.43	0.69	1.16	5.09	1.09333
Glysoja.18G048418		putative receptor-like protein kinase isoform A [Glycine soja]	2.828	1.49973	0.00126372	0.0299674	yes	up	8.98	8.94	2.85	15.31	32.68	13.7	6.92333	20.5633
Glysoja.05G010907		hypothetical protein D0Y65_010903 [Glycine soja]	0.415	-1.26882	0.00126952	0.0300472	yes	down	7.15	7.12	9.89	4.11	2.26	4.12	8.05333	3.49667
Glysoja.14G038165		putative pectin methylesterase CGR3 isoform B, partial [Glycine soja]	0.415	-1.27023	0.00127268	0.0301028	yes	down	9.46	16.19	21.66	7.61	4.67	8.24	15.77	6.84
Glysoja.17G045804		pEARLI1-like lipid transfer protein 2 [Glycine soja]	0.432	-1.21207	0.00127797	0.0302086	yes	down	52.2	55.3	115.17	27.13	46.35	29.51	74.2233	34.33
Glysoja.11G028616		Protein tesmin/TSO1-like CXC 2 [Glycine soja]	0.308	-1.6994	0.00128527	0.0303536	yes	down	2.75	11.55	10.02	2.47	1.63	3.61	8.10667	2.57
Glysoja.14G037458		GDP-L-galactose phosphorylase 1 [Glycine soja]	0.404	-1.30635	0.00128575	0.0303536	yes	down	124.77	368.63	417.12	125.79	98.25	156.9	303.507	126.98
Glysoja.10G028428		putative prefoldin subunit 5 [Glycine soja]	2.543	1.34656	0.0012877	0.0303795	yes	up	2.33	2.71	2.3	5.42	9.96	4.33	2.44667	6.57
Glysoja.07G016887		Subtilisin-like protease SBT1.5 [Glycine soja]	0.423	-1.24147	0.00129248	0.0304347	yes	down	15.49	34.83	50.8	15.26	13.78	15.58	33.7067	14.8733
Glysoja.19G050252		Zinc-finger homeodomain protein 8 [Glycine soja]	0.25	-2.00019	0.00129849	0.0304989	yes	down	2.32	2.42	6.93	1.26	0.59	1.25	3.89	1.03333
Glysoja.05G011340		PGR5-like protein 1A, chloroplastic [Glycine soja]	0.006	-7.47129	0.00130102	0.0304998	yes	down	0.12	0.65	10.3	0	0.07	0	3.69	0.0233333
Glysoja.16G043227		CTP synthase [Glycine soja]	2.069	1.0487	0.00130294	0.0305065	yes	up	2.8	1.79	2.06	4.21	4.99	3.85	2.21667	4.35
Glysoja.16G043667		TMV resistance protein N isoform A [Glycine soja]	0.312	-1.67875	0.00130975	0.0306272	yes	down	1.65	1.59	4.82	0.78	1.06	0.89	2.68667	0.91
Glysoja.06G013672		hypothetical protein D0Y65_013666 [Glycine soja]	11.904	3.57335	0.00131256	0.0306521	yes	up	0	0.42	0.19	4.57	13.92	0.43	0.203333	6.30667
Glysoja.16G042505		Ethylene-responsive transcription factor ERF023 [Glycine soja]	0.413	-1.27455	0.00131412	0.0306521	yes	down	31.73	38.72	64.25	19.58	12.53	26.65	44.9	19.5867
Glysoja.08G020699		hypothetical protein D0Y65_020690 [Glycine soja]	2.155	1.10763	0.00131704	0.030663	yes	up	268.21	254.03	111.03	325.22	532.96	447.22	211.09	435.133
Glysoja.20G052740		hypothetical protein D0Y65_052714 [Glycine soja]	0.298	-1.74724	0.00132019	0.0306968	yes	down	3.13	2.47	1.92	0.87	0.87	0.62	2.50667	0.786667
Glysoja.05G012658		Heavy metal-associated isoprenylated plant protein 23 isoform B [Glycine soja]	0.471	-1.08471	0.00132521	0.030782	yes	down	20.64	21.36	30.11	8.32	12.92	15.52	24.0367	12.2533
Glysoja.03G006631		Non-specific phospholipase C4 isoform A [Glycine soja]	0.453	-1.144	0.00132551	0.030782	yes	down	17.72	8.56	10.24	5.8	7.25	4.34	12.1733	5.79667
Glysoja.09G023380		Peroxidase 59, partial [Glycine soja]	749.673	9.55012	0.00133034	0.0308203	yes	up	0	0	0	2.25	27.58	0.16	0	9.99667
Glysoja.09G025102		Gibberellin-regulated protein 4 [Glycine soja]	0.336	-1.57507	0.00133049	0.0308203	yes	down	29.06	14.73	54.71	7.14	16.44	11.91	32.8333	11.83
Glysoja.06G013893		Early nodulin-like protein 1 [Glycine soja]	0.403	-1.30956	0.0013318	0.0308313	yes	down	23.57	26.88	44.36	8.92	11.71	19.83	31.6033	13.4867
Glysoja.10G028023		Heat stress transcription factor A-6b [Glycine soja]	2.289	1.1946	0.00133309	0.0308418	yes	up	3.63	2.69	2.31	5.7	10.32	4.72	2.87667	6.91333
Glysoja.03G008212		Indole-3-acetic acid-induced protein ARG2 [Glycine soja]	0.301	-1.73451	0.00133769	0.030881	yes	down	25.86	22.28	77.95	10.13	8.11	21.62	42.03	13.2867
Glysoja.20G054143		Primary amine oxidase [Glycine soja]	0.35	-1.51646	0.00133777	0.030881	yes	down	45.76	65.45	45.29	23.52	5.66	26.61	52.1667	18.5967
Glysoja.01G001915		Cytochrome P450 82A3 [Glycine soja]	2.284	1.19153	0.00133812	0.030881	yes	up	96.36	62.06	29.63	156.98	175.55	114.41	62.6833	148.98
Glysoja.01G002424		Protein CDI [Glycine soja]	0.467	-1.09992	0.00134595	0.0309966	yes	down	12.82	17.55	26.92	8.18	8.82	11.02	19.0967	9.34
Glysoja.06G015002		Cytochrome P450 71A1 isoform B [Glycine soja]	0.24	-2.05798	0.00135203	0.0310838	yes	down	1.95	3.85	10.49	1.51	0.79	1.81	5.43	1.37
Glysoja.20G054023		LOB domain-containing protein 37 [Glycine soja]	2.378	1.24956	0.00135278	0.0310838	yes	up	1.96	1.46	1.58	5.22	4.41	2.84	1.66667	4.15667
Glysoja.18G049092		Myb family transcription factor PHL7 [Glycine soja]	3.125	1.64371	0.00136128	0.0312209	yes	up	3.57	3.04	1.77	9.81	12.28	5.14	2.79333	9.07667
Glysoja.04G008510		hypothetical protein D0Y65_008507 [Glycine soja]	0.244	-2.03619	0.0013655	0.0312907	yes	down	3.09	1.39	3.82	0.65	0.69	0.8	2.76667	0.713333
Glysoja.09G025085		Expansin-A1 isoform A [Glycine soja]	0.136	-2.8789	0.00136601	0.0312907	yes	down	0.42	6.63	3.52	0.69	0.58	0.21	3.52333	0.493333
Glysoja.16G042405		hypothetical protein D0Y65_042383 [Glycine soja]	2.027	1.01926	0.00137047	0.031354	yes	up	231.63	169.1	96.63	318.05	451.91	316.8	165.787	362.253
Glysoja.05G012004		putative pectate lyase 5 [Glycine soja]	0.453	-1.14099	0.00137347	0.0314032	yes	down	33.34	40.88	52.52	18.6	12.26	28.79	42.2467	19.8833
Glysoja.11G032069		Indole-3-acetic acid-amido synthetase GH3.6 [Glycine soja]	0.252	-1.98731	0.00137492	0.0314169	yes	down	2.61	1.43	0.96	0.38	0.31	0.61	1.66667	0.433333
Glysoja.15G039655		Gibberellin 3-beta-dioxygenase 1 [Glycine soja]	0.178	-2.48707	0.00139502	0.0317586	yes	down	1.08	4.03	1.06	0.46	0.28	0.38	2.05667	0.373333
Glysoja.20G055041		putative protein phosphatase 2C 73 isoform B [Glycine soja]	0.213	-2.2309	0.00140196	0.0318877	yes	down	7.07	7.58	14.91	4.52	0.34	1.79	9.85333	2.21667
Glysoja.20G054784		Protein EXORDIUM-like 5 [Glycine soja]	0.472	-1.08213	0.00140308	0.0318877	yes	down	18.31	32.01	43.95	15.22	14.69	16.75	31.4233	15.5533
Glysoja.06G015705		Receptor-like protein kinase THESEUS 1 isoform A [Glycine soja]	0.472	-1.08207	0.00140328	0.0318877	yes	down	8.4	6.81	13.3	5	5.51	3.4	9.50333	4.63667
Glysoja.06G014518		putative WRKY transcription factor 30 isoform B [Glycine soja]	0.24	-2.05698	0.00140538	0.031903	yes	down	2.52	2.87	11.36	1.92	0.62	1.8	5.58333	1.44667
Glysoja.04G010648		Bidirectional sugar transporter SWEET3, partial [Glycine soja]	0.265	-1.91444	0.00140623	0.031903	yes	down	8.83	7.39	7.67	3.67	0.67	1.48	7.96333	1.94
Glysoja.07G016664		Lamin-like protein [Glycine soja]	0.461	-1.11763	0.00140654	0.031903	yes	down	41.14	50.63	90.11	28.92	24.52	35.08	60.6267	29.5067
Glysoja.16G044058		UDP-glycosyltransferase 1 [Glycine soja]	2.069	1.04926	0.00141581	0.0320936	yes	up	14.22	18.2	16.64	52.56	22.9	30.03	16.3533	35.1633
Glysoja.16G043079		Fimbrin-2 isoform B [Glycine soja]	0.392	-1.35151	0.00141784	0.0321003	yes	down	2.34	2	2.54	0.8	0.91	1.07	2.29333	0.926667
Glysoja.10G025671		Gibberellin 2-beta-dioxygenase 2 [Glycine soja]	0.483	-1.05086	0.00142335	0.0321858	yes	down	8.11	6.67	8.62	5.16	3.88	2.81	7.8	3.95
Glysoja.08G020577		putative mannitol dehydrogenase isoform A [Glycine soja]	0.449	-1.15497	0.00142633	0.0322139	yes	down	9.36	9.84	11.39	6.61	3.13	4.52	10.1967	4.75333
Glysoja.09G023281		Cadmium/zinc-transporting ATPase HMA2 isoform A [Glycine soja]	2.038	1.02687	0.00143024	0.0322234	yes	up	24.6	17.63	11.6	38.34	51.21	25.05	17.9433	38.2
Glysoja.01G002048		hypothetical protein D0Y65_002047 [Glycine soja]	0.349	-1.51898	0.00144662	0.0325124	yes	down	17.22	17.7	28.56	12.34	3.44	7.48	21.16	7.75333
Glysoja.09G025345		SPX domain-containing membrane protein [Glycine soja]	5.573	2.47839	0.00144715	0.0325124	yes	up	0.37	0.34	0.12	3.36	0.85	0.66	0.276667	1.62333
Glysoja.09G022884		14 kDa proline-rich protein DC2.15 [Glycine soja]	0.395	-1.3394	0.00144797	0.0325124	yes	down	104.2	71.33	131.43	65.03	44.97	19.79	102.32	43.2633
Glysoja.11G030779		Cysteine-rich receptor-like protein kinase 3 [Glycine soja]	2.366	1.24261	0.00144833	0.0325124	yes	up	5.49	2.4	2.88	6.15	11.91	7.29	3.59	8.45
Glysoja.17G046551		hypothetical protein D0Y65_046530 [Glycine soja]	0.189	-2.40195	0.0014493	0.0325143	yes	down	2.51	2.58	6.06	1.38	0.08	0.74	3.71667	0.733333
Glysoja.05G013184		Endoglucanase 8, partial [Glycine soja]	0.435	-1.20205	0.00145638	0.0326336	yes	down	7.76	19.33	20.95	6.79	6.94	7.99	16.0133	7.24
Glysoja.20G053717		High mobility group B protein 7 [Glycine soja]	0.423	-1.24008	0.0014614	0.0327263	yes	down	7.39	16.19	13.51	5.96	3.1	7.04	12.3633	5.36667
Glysoja.06G013754		hypothetical protein D0Y65_013748 [Glycine soja]	0.054	-4.21326	0.00146725	0.0328001	yes	down	0.53	4.82	1.31	0.36	0	0	2.22	0.12
Glysoja.12G033460		Beta-glucosidase 12 [Glycine soja]	0.269	-1.8919	0.00147046	0.0328192	yes	down	13.83	11.48	26.09	5.73	1.08	7.54	17.1333	4.78333
Glysoja.07G017729		Phospholipase A2-alpha [Glycine soja]	0.395	-1.33852	0.00147049	0.0328192	yes	down	7.05	19.91	19.76	6.4	6.85	6.1	15.5733	6.45
Glysoja.15G040901		DELLA protein RGL2 [Glycine soja]	2.396	1.26034	0.00147086	0.0328192	yes	up	1.79	2.59	1.11	3.73	4.29	5.46	1.83	4.49333
Glysoja.03G006399		7-deoxyloganetic acid glucosyltransferase [Glycine soja]	3.999	1.99967	0.00147912	0.0329636	yes	up	1.26	1.03	0.27	3.94	4.87	1.89	0.853333	3.56667
Glysoja.08G020286		P34 probable thiol protease [Glycine soja]	7.951	2.99109	0.00149068	0.0331614	yes	up	26.24	10.69	5.22	217.02	30.37	99.53	14.05	115.64
Glysoja.14G037721		Glucan endo-1,3-beta-glucosidase 3 isoform D [Glycine soja]	0.493	-1.0213	0.00150292	0.0333053	yes	down	9.16	12.46	18.6	7.69	6.48	6.86	13.4067	7.01
Glysoja.05G011788		Mitogen-activated protein kinase kinase kinase 17 [Glycine soja]	0.35	-1.51477	0.00150345	0.0333053	yes	down	15.5	19.16	41.69	12.51	4.54	10.9	25.45	9.31667
Glysoja.03G006105		TMV resistance protein N [Glycine soja]	120.626	6.91439	0.00151499	0.0335009	yes	up	0.11	0	0	4.66	9.21	0.17	0.0366667	4.68
Glysoja.01G002260		Remorin [Glycine soja]	0.135	-2.89087	0.00151833	0.0335546	yes	down	0.92	4.26	6.77	0.31	0.22	1.14	3.98333	0.556667
Glysoja.01G000509		NAC transcription factor 29 isoform A [Glycine soja]	2.079	1.05596	0.0015203	0.0335781	yes	up	89.73	45.82	36.93	107.6	147.3	121.77	57.4933	125.557
Glysoja.15G040768		Peroxidase C1B [Glycine soja]	0.402	-1.31483	0.0015287	0.0337174	yes	down	26.69	51.49	47.46	13.38	10.51	28.11	41.88	17.3333
Glysoja.16G044426		putative LRR receptor-like serine/threonine-protein kinase [Glycine soja]	3.869	1.95183	0.00152983	0.0337174	yes	up	0.71	1.11	0.29	2.79	4.3	1.38	0.703333	2.82333
Glysoja.10G027487		WAT1-related protein isoform A [Glycine soja]	0.409	-1.28984	0.00153668	0.0338189	yes	down	26.11	66.05	71.99	27.24	14.57	24.4	54.7167	22.07
Glysoja.11G029022		Peroxidase 51 [Glycine soja]	0.447	-1.16268	0.00154372	0.0339133	yes	down	25.34	53.05	53.72	23.33	13.02	24.72	44.0367	20.3567
Glysoja.17G046729		Cytochrome P450 711A1 isoform A [Glycine soja]	0.397	-1.33143	0.00154681	0.0339514	yes	down	12.02	18.06	6.43	6.46	3.1	5.25	12.17	4.93667
Glysoja.04G010650		putative WRKY transcription factor 30 [Glycine soja]	0.211	-2.24654	0.00154729	0.0339514	yes	down	0.98	0.95	2.6	0.43	0.35	0.23	1.51	0.336667
Glysoja.05G012467		putative glutathione S-transferase [Glycine soja]	3.578	1.83896	0.00154855	0.033959	yes	up	0.79	0.65	0.96	4	1.88	2.94	0.8	2.94
Glysoja.05G012223		Protein NRT1/ PTR FAMILY 8.3 [Glycine soja]	2.675	1.41945	0.00155124	0.0339712	yes	up	1.77	1.37	0.56	3.4	3.39	3.42	1.23333	3.40333
Glysoja.13G035479		putative E3 ubiquitin-protein ligase XERICO [Glycine soja]	2.753	1.46099	0.00155307	0.0339712	yes	up	16.48	8.64	7.97	30.98	67.22	30.08	11.03	42.76
Glysoja.04G010182		Elongation factor Tu, chloroplastic [Glycine soja]	0.218	-2.19639	0.00155316	0.0339712	yes	down	2.57	5.71	26.15	3.35	2.18	2.48	11.4767	2.67
Glysoja.08G021251		DeSI-like protein [Glycine soja]	0.419	-1.25375	0.0015537	0.0339712	yes	down	17.31	13.51	31.06	6.73	9.87	11.28	20.6267	9.29333
Glysoja.09G022926		Ferric reduction oxidase 7, chloroplastic isoform B [Glycine soja]	0.048	-4.38863	0.00155869	0.0340154	yes	down	0.03	0.65	2.22	0.03	0	0.12	0.966667	0.05
Glysoja.13G036560		Protein LOW PSII ACCUMULATION 1, chloroplastic isoform A [Glycine soja]	0.321	-1.63756	0.00156137	0.0340185	yes	down	1.86	2.53	3.06	1.15	1.07	0.71	2.48333	0.976667
Glysoja.11G030104		Serine/threonine-protein kinase Nek5 isoform A [Glycine soja]	0.486	-1.04061	0.00157403	0.0341564	yes	down	6.74	4.34	7.59	2.76	3.95	2.64	6.22333	3.11667
Glysoja.11G028754		Transcription factor MYB26 [Glycine soja]	0.415	-1.27029	0.00157416	0.0341564	yes	down	5.24	6.95	7.96	2.37	2.09	4.07	6.71667	2.84333
Glysoja.14G038840		hypothetical protein D0Y65_038827 [Glycine soja]	47.495	5.56971	0.00157748	0.0342083	yes	up	0	0	0	1.58	0.47	1.61	0	1.22
Glysoja.11G032135		hypothetical protein D0Y65_032123 [Glycine soja]	2.167	1.11544	0.00158573	0.0342985	yes	up	3.38	3.16	1.75	5.02	7.81	6.18	2.76333	6.33667
Glysoja.01G001991		Protein PTEN2A [Glycine soja]	0.498	-1.00711	0.00159477	0.0344622	yes	down	4.6	6.8	6.88	3.58	2.41	6.26	6.09333	4.08333
Glysoja.18G049182		Protein LURP-one-related 15 [Glycine soja]	0.043	-4.54714	0.00159602	0.0344639	yes	down	0.12	0.56	4.77	0	0.32	0.1	1.81667	0.14
Glysoja.08G019820		Gamma-glutamyl peptidase 5 [Glycine soja]	0.376	-1.41255	0.00159671	0.0344639	yes	down	5.62	4.68	7.64	3.34	1.39	2.32	5.98	2.35
Glysoja.16G044385		TMV resistance protein N [Glycine soja]	0.419	-1.25435	0.00160241	0.0345419	yes	down	14.75	22.35	35.65	10.74	9.29	12.37	24.25	10.8
Glysoja.15G041343		Aspartic proteinase A1 isoform B [Glycine soja]	0.342	-1.54731	0.00160293	0.0345419	yes	down	17.99	41.36	35.89	14.52	3.63	13.47	31.7467	10.54
Glysoja.15G040812		Wall-associated receptor kinase-like 9 isoform A [Glycine soja]	0.328	-1.6093	0.00161518	0.0347409	yes	down	9.16	11.71	20.41	4.86	1.79	7.48	13.76	4.71
Glysoja.11G030359		hypothetical protein D0Y65_030348 [Glycine soja]	0.023	-5.44998	0.00161921	0.0347582	yes	down	0.61	0.25	0.36	0	0	0	0.406667	0
Glysoja.05G011006		hypothetical protein D0Y65_011002 [Glycine soja]	2.266	1.18036	0.00161974	0.0347582	yes	up	12.05	10.73	4.59	20.22	24.13	20.51	9.12333	21.62
Glysoja.10G028197		Receptor protein kinase-like protein [Glycine soja]	0.475	-1.07546	0.0016326	0.034933	yes	down	5.7	13.36	6.59	4.22	4.77	3.54	8.55	4.17667
Glysoja.02G003127		hypothetical protein D0Y65_003125 [Glycine soja]	2.176	1.12135	0.00163517	0.0349604	yes	up	1.8	2.03	0.94	4.57	3.44	2.65	1.59	3.55333
Glysoja.08G021578		hypothetical protein D0Y65_021569 [Glycine soja]	0.113	-3.1455	0.00164141	0.0350434	yes	down	1.94	3.97	4.14	0.24	0.53	0.49	3.35	0.42
Glysoja.05G011834		Protein QUIRKY [Glycine soja]	0.354	-1.49641	0.00164267	0.0350471	yes	down	1.67	1.3	3.16	0.68	0.64	0.96	2.04333	0.76
Glysoja.04G010278		Bidirectional sugar transporter SWEET14 [Glycine soja]	3.349	1.74391	0.00165188	0.0352044	yes	up	19.12	5.81	11.21	32.88	80.72	16.37	12.0467	43.3233
Glysoja.03G007183		putative protein kinase [Glycine soja]	0.209	-2.25879	0.00165498	0.0352255	yes	down	1.93	1.01	1.63	0.28	0.37	0.35	1.52333	0.333333
Glysoja.20G054579		Glycosyltransferase family protein 64 protein C5 isoform A [Glycine soja]	0.445	-1.16719	0.00165561	0.0352255	yes	down	10.72	15.43	28.62	8.6	7.66	9.26	18.2567	8.50667
Glysoja.07G016492		putative xyloglucan glycosyltransferase 5 [Glycine soja]	0.357	-1.48685	0.00165579	0.0352255	yes	down	3.47	4.3	6.3	1.88	0.78	2.54	4.69	1.73333
Glysoja.08G021961		Polygalacturonase [Glycine soja]	0.351	-1.50861	0.001658	0.0352484	yes	down	7.31	27.72	9.82	7.48	4.26	4.35	14.95	5.36333
Glysoja.14G037546		4-hydroxyphenylpyruvate dioxygenase isoform A [Glycine soja]	2.265	1.17966	0.00165998	0.0352484	yes	up	24.79	9.96	12.32	48.17	34.61	27.06	15.69	36.6133
Glysoja.14G038106		3-oxo-Delta(4,5)-steroid 5-beta-reductase [Glycine soja]	0.171	-2.5439	0.00166052	0.0352484	yes	down	1.15	1.05	3.2	0.28	0.22	0.48	1.8	0.326667
Glysoja.11G029710		putative lipid-transfer protein DIR1 [Glycine soja]	0.432	-1.21093	0.00166068	0.0352484	yes	down	63.34	173.04	150.08	70.53	67.81	38.57	128.82	58.97
Glysoja.06G016208		hypothetical protein D0Y65_016199 [Glycine soja]	0.355	-1.49424	0.00166765	0.0353762	yes	down	10.13	8.84	20.68	3.44	4.67	6.88	13.2167	4.99667
Glysoja.10G027519		Transcription factor MYB2 [Glycine soja]	2.693	1.42922	0.00167055	0.0354173	yes	up	33.22	11.54	16.73	67.18	80.01	34.36	20.4967	60.5167
Glysoja.17G044460		hypothetical protein D0Y65_044438 [Glycine soja]	15.088	3.91533	0.00167171	0.0354217	yes	up	0.03	0	0.04	0.26	0.58	0.15	0.0233333	0.33
Glysoja.06G016300		Protein MAINTENANCE OF PSII UNDER HIGH LIGHT 1 [Glycine soja]	0.024	-5.38492	0.00168205	0.0356203	yes	down	0.07	0.21	5.59	0.08	0	0.07	1.95667	0.05
Glysoja.08G020099		Protein TIFY 5A isoform A [Glycine soja]	0.292	-1.77823	0.00168335	0.0356276	yes	down	24.09	27.62	37.81	8.04	2.76	15.94	29.84	8.91333
Glysoja.02G003467		Inactive leucine-rich repeat receptor-like protein kinase [Glycine soja]	0.478	-1.06554	0.00168567	0.0356313	yes	down	3.24	5.79	4.74	2.2	3.09	1.56	4.59	2.28333
Glysoja.08G022507		Trypsin inhibitor A [Glycine soja]	0.023	-5.43991	0.00168796	0.0356435	yes	down	5.05	36.7	166.73	3.22	2	0	69.4933	1.74
Glysoja.06G016243		Xyloglucan endotransglucosylase/hydrolase protein 9 [Glycine soja]	0.366	-1.44941	0.00169231	0.0357152	yes	down	37.4	83.41	103.76	40.52	13.16	31.79	74.8567	28.49
Glysoja.18G047361		Nuclear pore complex protein NUP88, partial [Glycine soja]	5.485	2.45541	0.00169353	0.0357205	yes	up	0.32	0.2	0.25	0.73	3.2	0.55	0.256667	1.49333
Glysoja.08G019905		Serine decarboxylase 1 isoform A [Glycine soja]	0.199	-2.32999	0.00169538	0.0357392	yes	down	8.41	9.61	13.66	3.33	0.13	2.82	10.56	2.09333
Glysoja.15G039911		Actin isoform B [Glycine soja]	0.283	-1.81908	0.001699	0.035795	yes	down	3.15	16.24	19.13	3.33	2.69	5.22	12.84	3.74667
Glysoja.09G023021		Patellin-4 isoform A [Glycine soja]	0.457	-1.12889	0.00170195	0.0358369	yes	down	25.86	23.36	40.17	10.49	11.69	20.46	29.7967	14.2133
Glysoja.03G008292		Two-component response regulator-like PRR95 isoform A [Glycine soja]	2.171	1.11824	0.00171684	0.0360886	yes	up	1.49	1.26	1.14	2.71	3.55	2.42	1.29667	2.89333
Glysoja.11G030889		Bifunctional purple acid phosphatase 26 isoform A [Glycine soja]	0.081	-3.62701	0.00172224	0.0361202	yes	down	2.09	29.53	40.79	3.49	0.73	1.92	24.1367	2.04667
Glysoja.18G048297		Hypersensitive-induced response protein 1 isoform A [Glycine soja]	0.306	-1.7084	0.00172595	0.0361754	yes	down	2.23	3	5.92	1.48	1.53	0.97	3.71667	1.32667
Glysoja.06G015135		Mitochondrial outer membrane protein porin 1 isoform C [Glycine soja]	0.185	-2.43766	0.00173488	0.036303	yes	down	0.73	8.11	7.07	1.36	1.01	0.66	5.30333	1.01
Glysoja.10G027137		putative protein phosphatase 2C 73 isoform B [Glycine soja]	0.392	-1.35119	0.00174553	0.0364847	yes	down	2.94	4.64	6.63	2.41	2.2	1.26	4.73667	1.95667
Glysoja.09G024677		putative glycosyltransferase isoform A [Glycine soja]	2.183	1.126	0.00174919	0.0364888	yes	up	1.58	1.81	1.83	2.61	5.05	2.66	1.74	3.44
Glysoja.04G010043		LRR receptor-like serine/threonine-protein kinase FEI 1 [Glycine soja]	0.465	-1.10539	0.00174931	0.0364888	yes	down	2.55	2.7	3.26	1.61	1.39	1.14	2.83667	1.38
Glysoja.20G053237		3-hydroxy-3-methylglutaryl-coenzyme A reductase 1 [Glycine soja]	0.386	-1.37421	0.00174967	0.0364888	yes	down	3.99	1.82	4.08	1.33	1.55	1.15	3.29667	1.34333
Glysoja.10G025852		Sulfate transporter 3.1 isoform A [Glycine soja]	2.086	1.06085	0.00175454	0.036565	yes	up	10.78	8.76	5.87	25.31	12.58	16.74	8.47	18.21
Glysoja.20G053281		Zinc finger protein CONSTANS-LIKE 9 isoform B [Glycine soja]	2.072	1.05121	0.00175576	0.036565	yes	up	3.32	4.07	2.19	7.45	7.63	5.06	3.19333	6.71333
Glysoja.19G050681		putative 2-oxoglutarate-dependent dioxygenase AOP1.2 [Glycine soja]	2.222	1.15178	0.00175773	0.0365673	yes	up	88.95	64.01	27.65	122.21	162.51	126.98	60.2033	137.233
Glysoja.09G023160		hypothetical protein D0Y65_023151 [Glycine soja]	0.499	-1.0016	0.00176311	0.0366452	yes	down	6.41	6.79	9.96	4	3.63	4.48	7.72	4.03667
Glysoja.02G003210		Myb-related protein 2 [Glycine soja]	2.106	1.07416	0.00176471	0.0366578	yes	up	2.41	1.73	1.6	3.97	4.02	4.61	1.91333	4.2
Glysoja.20G054893		Phosphoenolpyruvate carboxylase kinase 1 [Glycine soja]	2.06	1.04243	0.00176626	0.0366695	yes	up	74.39	57.2	40.38	95.91	189.45	87.04	57.3233	124.133
Glysoja.19G051212		putative ankyrin repeat protein [Glycine soja]	2.695	1.43032	0.00177327	0.0367736	yes	up	1.97	2.26	0.86	4.21	7	3.03	1.69667	4.74667
Glysoja.13G037199		Rho GDP-dissociation inhibitor 1 [Glycine soja]	0.454	-1.13791	0.00178383	0.0369307	yes	down	11.79	6.66	9.77	4.08	4.31	5.1	9.40667	4.49667
Glysoja.06G013771		AP2-like ethylene-responsive transcription factor ANT isoform B [Glycine soja]	0.5	-1.00058	0.00179541	0.0371081	yes	down	4.74	10.35	9.11	4.24	3.98	4.29	8.06667	4.17
Glysoja.05G011123		putative WRKY transcription factor 72 isoform B [Glycine soja]	2.108	1.07558	0.00179775	0.037121	yes	up	17.56	19.97	7.2	36.63	33.77	26.75	14.91	32.3833
Glysoja.18G048993		Copper transporter 1 [Glycine soja]	0.382	-1.38978	0.00179904	0.037121	yes	down	7.32	6.03	8.3	1.82	3.59	3.35	7.21667	2.92
Glysoja.06G014963		hypothetical protein D0Y65_014957 [Glycine soja]	2.739	1.45347	0.00180612	0.0372462	yes	up	5.6	2.65	3.28	10.49	14.82	8.43	3.84333	11.2467
Glysoja.14G038532		40S ribosomal protein S13, partial [Glycine soja]	20.637	4.36719	0.00181023	0.0373103	yes	up	0.14	0	0	0.57	1.45	0.9	0.0466667	0.973333
Glysoja.15G040326		Protein LIGHT-DEPENDENT SHORT HYPOCOTYLS 10 [Glycine soja]	0.394	-1.34391	0.00182108	0.0374504	yes	down	22.37	55.88	70.47	22.64	13.34	25.11	49.5733	20.3633
Glysoja.08G022496		Kunitz-type trypsin inhibitor KTI1 [Glycine soja]	2.136	1.09481	0.00182561	0.0374813	yes	up	9.76	4.94	7.56	18.66	15.56	16.07	7.42	16.7633
Glysoja.11G031463		putative hydrolase isoform A [Glycine soja]	2.042	1.03019	0.00183133	0.0375571	yes	up	17.43	14.76	12.56	26.59	49.44	20.21	14.9167	32.08
Glysoja.04G008441		Glucose-1-phosphate adenylyltransferase large subunit 1 isoform B [Glycine soja]	0.42	-1.25183	0.00183444	0.0375998	yes	down	6.24	7.51	15.89	5.36	3.34	4.34	9.88	4.34667
Glysoja.12G034434		Receptor-like protein kinase THESEUS 1 [Glycine soja]	0.479	-1.06131	0.0018432	0.0376984	yes	down	3.78	3.61	6.19	2.01	3.02	1.85	4.52667	2.29333
Glysoja.17G045504		Heparanase-like protein 3 [Glycine soja]	0.482	-1.05348	0.00185098	0.0378343	yes	down	5.75	9.61	12.5	4.83	4.83	4.39	9.28667	4.68333
Glysoja.15G041778		SAC3 family protein C [Glycine soja]	6.914	2.78954	0.0018632	0.0380419	yes	up	0.2	0.2	0.26	1.52	2.04	3.06	0.22	2.20667
Glysoja.03G006005		putative serine/threonine-protein kinase WNK5 [Glycine soja]	2.214	1.14641	0.00186485	0.0380547	yes	up	159.16	144.98	58.59	244.05	392.88	196.93	120.91	277.953
Glysoja.19G051851		hypothetical protein D0Y65_051824 [Glycine soja]	0.099	-3.34234	0.00187223	0.0381003	yes	down	1.03	1.3	3.78	0.32	0.34	0	2.03667	0.22
Glysoja.11G032086		Thioredoxin-like protein CXXS1 [Glycine soja]	0.353	-1.50192	0.00187223	0.0381003	yes	down	222.1	214.22	294	98.74	27.74	143.54	243.44	90.0067
Glysoja.11G032078		Dihydroflavonol 4-reductase isoform A [Glycine soja]	3.218	1.68611	0.00188679	0.0383543	yes	up	10.64	3.3	2.46	19.15	16.12	22.78	5.46667	19.35
Glysoja.03G006032		Cationic peroxidase 1 [Glycine soja]	0.434	-1.20397	0.00189624	0.0385253	yes	down	71.86	29.97	35.66	20.15	28.99	14.05	45.83	21.0633
Glysoja.01G000108		Disease resistance protein RPM1 [Glycine soja]	3.324	1.73308	0.00193446	0.0391515	yes	up	0.47	0.54	0.18	1.98	1.04	1.04	0.396667	1.35333
Glysoja.10G027202		UPF0603 protein, chloroplastic [Glycine soja]	0.083	-3.59299	0.00193765	0.0391516	yes	down	0.6	1.3	11.31	0.76	0	0.4	4.40333	0.386667
Glysoja.05G012721		WAT1-related protein isoform A [Glycine soja]	0.283	-1.82036	0.00194034	0.0391847	yes	down	6.16	21.07	7.45	4.45	1.17	4.33	11.56	3.31667
Glysoja.08G019811		L-type lectin-domain containing receptor kinase IX.1 [Glycine soja]	0.409	-1.29074	0.00194195	0.0391959	yes	down	1.56	2.05	2.64	0.88	0.69	1.08	2.08333	0.883333
Glysoja.02G005189		Triacylglycerol lipase 2 [Glycine soja]	0.089	-3.49348	0.0019447	0.0392086	yes	down	0.36	5.12	6.67	0.22	0	0.88	4.05	0.366667
Glysoja.17G045223		Ninja-family protein AFP3 [Glycine soja]	0.15	-2.7365	0.00194754	0.0392445	yes	down	0.75	6.17	10.13	1.75	0.48	0.74	5.68333	0.99
Glysoja.03G007680		F-box protein [Glycine soja]	0.415	-1.26821	0.0019559	0.0393916	yes	down	37.45	26.26	56.6	16.17	10.83	25.36	40.1033	17.4533
Glysoja.09G025197		DnaJ-like subfamily B member 13 [Glycine soja]	0.426	-1.23159	0.00196386	0.0395143	yes	down	16.5	15.95	27.04	7.9	5.91	12.7	19.83	8.83667
Glysoja.18G047461		Expansin-A3 [Glycine soja]	0.149	-2.74261	0.00197322	0.0396406	yes	down	0.87	1.61	2.13	0.18	0.38	0.18	1.53667	0.246667
Glysoja.01G001268		hypothetical protein D0Y65_001268, partial [Glycine soja]	61.028	5.93139	0.00197411	0.0396406	yes	up	0	0	0	0.6	5.25	0.38	0	2.07667
Glysoja.01G000320		TMV resistance protein N [Glycine soja]	2.347	1.23054	0.0019747	0.0396406	yes	up	1.8	1.71	0.6	3.42	3.58	2.91	1.37	3.30333
Glysoja.07G017481		Mitogen-activated protein kinase kinase 9 [Glycine soja]	0.414	-1.27109	0.00198247	0.0397536	yes	down	95.07	96.71	190.38	64.71	28.99	72.04	127.387	55.2467
Glysoja.04G009301		Protein EXORDIUM [Glycine soja]	0.18	-2.47398	0.00198987	0.0398803	yes	down	33.69	46.8	163.9	24	9.79	12.85	81.4633	15.5467
Glysoja.11G029821		hypothetical protein D0Y65_029811 [Glycine soja]	0.397	-1.33291	0.00200399	0.0400982	yes	down	1.53	3.8	3.27	1.12	1.14	1.48	2.86667	1.24667
Glysoja.04G008598		Protein NRT1/ PTR FAMILY 8.2 [Glycine soja]	3.439	1.78187	0.00200709	0.0401168	yes	up	0.55	1.18	1.46	4.38	1.71	4.92	1.06333	3.67
Glysoja.16G043741		Serine carboxypeptidase-like 27 [Glycine soja]	0.451	-1.14903	0.00200937	0.0401408	yes	down	11.08	24.02	25.48	11.34	6.74	10.26	20.1933	9.44667
Glysoja.02G004205		Protein trichome birefringence [Glycine soja]	0.482	-1.05247	0.00202044	0.0402664	yes	down	6.67	11.4	8	5.41	2.8	4.72	8.69	4.31
Glysoja.15G040354		hypothetical protein D0Y65_040339 [Glycine soja]	0.442	-1.17772	0.00202853	0.0403493	yes	down	13.05	12.97	17.73	6.48	4.21	9.48	14.5833	6.72333
Glysoja.01G002289		E3 ubiquitin-protein ligase RHA1B [Glycine soja]	0.205	-2.28964	0.002034	0.0403881	yes	down	6.23	13.28	15.86	3.47	2.83	1.63	11.79	2.64333
Glysoja.19G052363		Wall-associated receptor kinase-like 20 [Glycine soja]	2.548	1.3494	0.00203427	0.0403881	yes	up	6.07	3.9	10.29	17.04	15.15	22.78	6.75333	18.3233
Glysoja.10G025811		putative glutathione peroxidase 4 [Glycine soja]	0.325	-1.62205	0.00203944	0.0404576	yes	down	26.33	9.1	9.29	5.07	7.12	3.32	14.9067	5.17
Glysoja.08G020215		UDP-glucuronate 4-epimerase 6 [Glycine soja]	0.153	-2.70948	0.00204543	0.0405458	yes	down	1.03	2	5.69	1.1	0.18	0.13	2.90667	0.47
Glysoja.04G008460		Protein TIFY 10B [Glycine soja]	0.239	-2.06494	0.00205017	0.0406052	yes	down	16.63	28.3	29.12	9.27	0.85	7.96	24.6833	6.02667
Glysoja.01G001192		UPF0481 protein [Glycine soja]	0.329	-1.6031	0.00205638	0.0406894	yes	down	4.47	3.86	9.9	2.72	1.11	2.46	6.07667	2.09667
Glysoja.09G023186		putative protein phosphatase 2C 40 isoform B [Glycine soja]	16.01	4.00089	0.00206185	0.040769	yes	up	0.04	0.08	0.04	1.42	1.21	0.04	0.0533333	0.89
Glysoja.10G028324		Zinc finger protein CONSTANS-LIKE 16 [Glycine soja]	0.044	-4.5105	0.00206429	0.040769	yes	down	0.32	0.5	2.01	0.07	0	0.06	0.943333	0.0433333
Glysoja.08G022506		Trypsin inhibitor A [Glycine soja]	0.028	-5.15574	0.00206483	0.040769	yes	down	0.7	25.03	145.66	3.74	0.51	0.91	57.13	1.72
Glysoja.09G023062		Desiccation-related protein PCC13-62 [Glycine soja]	2.056	1.03972	0.00206505	0.040769	yes	up	15.8	8.68	9.48	23.15	32.68	18.03	11.32	24.62
Glysoja.17G044508		ATP-dependent DNA helicase 2 subunit KU80, partial [Glycine soja]	3.837	1.93998	0.00207081	0.0408393	yes	up	1.61	1.39	0.97	3.38	11.29	1.49	1.32333	5.38667
Glysoja.18G047922		putative long-chain-alcohol O-fatty-acyltransferase 1 [Glycine soja]	8.793	3.13633	0.00208322	0.0409912	yes	up	0.15	0.07	0.13	1.92	1.51	0.31	0.116667	1.24667
Glysoja.02G002690		Proline-rich protein 1 [Glycine soja]	0.374	-1.41826	0.00208494	0.0409912	yes	down	33.59	11.49	19.01	8.49	11.73	5.41	21.3633	8.54333
Glysoja.19G052053		NDR1/HIN1-like protein 10 [Glycine soja]	0.159	-2.65431	0.00209622	0.0411648	yes	down	7.48	4.21	27.15	1.14	0.75	4.12	12.9467	2.00333
Glysoja.12G034780		GABA transporter 1 [Glycine soja]	2.747	1.45762	0.00210402	0.0412742	yes	up	24.49	20.79	5.72	37.44	73.94	33.88	17	48.42
Glysoja.20G054295		Cytochrome P450 714C2 [Glycine soja]	0.09	-3.4691	0.00211696	0.0414211	yes	down	0.27	0.58	6.05	0.4	0.12	0.16	2.3	0.226667
Glysoja.02G003025		3-epi-6-deoxocathasterone 23-monooxygenase [Glycine soja]	2.553	1.35239	0.0021171	0.0414211	yes	up	12.72	5.55	3.67	15.93	26.98	15.38	7.31333	19.43
Glysoja.11G032564		Actin-97 [Glycine soja]	0.066	-3.91145	0.00212131	0.0414679	yes	down	0.09	3.42	6.09	0.29	0	0.44	3.2	0.243333
Glysoja.20G055073		Chalcone--flavonone isomerase 1B-1 [Glycine soja]	0.475	-1.07503	0.00212853	0.0415568	yes	down	227.58	263.8	209.51	96.37	66.86	178.42	233.63	113.883
Glysoja.10G028325		3-ketoacyl-CoA synthase 6 [Glycine soja]	0.033	-4.91991	0.00212997	0.041563	yes	down	0.14	0.18	3.78	0	0.15	0	1.36667	0.05
Glysoja.09G023077		hypothetical protein D0Y65_023068 [Glycine soja]	0.132	-2.91653	0.00213672	0.0416728	yes	down	0.94	19.23	15.5	1.16	0.62	3.12	11.89	1.63333
Glysoja.13G036844		Aspartic proteinase PCS1 [Glycine soja]	0.323	-1.63089	0.00216864	0.0421399	yes	down	4.16	3.27	11.65	2.98	1.6	1.95	6.36	2.17667
Glysoja.06G013903		CBL-interacting serine/threonine-protein kinase 25 isoform A [Glycine soja]	2.165	1.1142	0.00216999	0.042144	yes	up	57.75	41.69	32.71	88.83	161.82	55.55	44.05	102.067
Glysoja.10G028407		Hippocampus abundant transcript 1 protein [Glycine soja]	0.456	-1.13424	0.00217432	0.0421838	yes	down	6.19	14.7	9.73	4.35	4.02	5.96	10.2067	4.77667
Glysoja.17G044601		Cytochrome P450 77A3 isoform A [Glycine soja]	2.003	1.00226	0.00217903	0.0422366	yes	up	6.99	4.41	3.42	9.22	12.04	9.66	4.94	10.3067
Glysoja.15G041953		Receptor-like serine/threonine-protein kinase isoform E [Glycine soja]	3.815	1.93184	0.00219035	0.0424046	yes	up	1.13	0.65	0.88	2.9	6.38	1.26	0.886667	3.51333
Glysoja.09G025324		FT-interacting protein 1 isoform D [Glycine soja]	2.117	1.08226	0.00219143	0.0424046	yes	up	30.2	22.3	10.29	43.34	56.03	36.74	20.93	45.37
Glysoja.16G043882		Tryptophan aminotransferase-related protein 4 isoform A [Glycine soja]	0.075	-3.73377	0.00219642	0.0424569	yes	down	3.62	17.35	17.45	1.17	0.05	1.74	12.8067	0.986667
Glysoja.18G047225		putative clathrin assembly protein [Glycine soja]	2.563	1.3581	0.00219863	0.0424774	yes	up	17.63	9.28	10.76	27.12	58.39	17.48	12.5567	34.33
Glysoja.07G018707		Zinc finger protein ZAT9 [Glycine soja]	0.023	-5.46466	0.00222696	0.0429575	yes	down	0.17	0.84	0.4	0	0	0	0.47	0
Glysoja.20G054824		hypothetical protein D0Y65_054798 [Glycine soja]	2.088	1.06206	0.0022487	0.0433092	yes	up	28.42	33.12	22.18	40.36	93.37	48.25	27.9067	60.66
Glysoja.12G035160		hypothetical protein D0Y65_035150 [Glycine soja]	7.659	2.93707	0.00225256	0.0433477	yes	up	0.11	0.08	0.84	3.36	3.7	1.13	0.343333	2.73
Glysoja.09G024553		LEAF RUST 10 DISEASE-RESISTANCE LOCUS RECEPTOR-LIKE PROTEIN KINASE-like 2.1 [Glycine soja]	2.021	1.01535	0.00225304	0.0433477	yes	up	11.84	12.95	18.38	20.83	33.92	39.73	14.39	31.4933
Glysoja.01G002076		Transcription factor bHLH25 isoform A [Glycine soja]	0.04	-4.63408	0.00226439	0.0435208	yes	down	1.43	8.34	16.62	0.81	0	0.3	8.79667	0.37
Glysoja.07G018628		putative sulfate transporter 3.3 [Glycine soja]	0.308	-1.69709	0.00227568	0.0436639	yes	down	0.9	1.84	3	0.66	0.72	0.48	1.91333	0.62
Glysoja.16G042717		hypothetical protein D0Y65_042695 [Glycine soja]	0.336	-1.57241	0.00231081	0.0442292	yes	down	9.83	7.16	21.74	2.89	5.66	5.38	12.91	4.64333
Glysoja.09G025493		Protein LURP-one-related 15 [Glycine soja]	0.067	-3.90548	0.00232369	0.0443607	yes	down	0.49	9.05	8.79	0.25	0	1.03	6.11	0.426667
Glysoja.18G049631		hypothetical protein D0Y65_049607 [Glycine soja]	0.472	-1.08267	0.00232821	0.0443607	yes	down	2.41	3.4	2.95	1.65	1.17	1.47	2.92	1.43
Glysoja.19G051262		GDSL esterase/lipase [Glycine soja]	0.452	-1.14465	0.0023326	0.0443607	yes	down	4.52	9.96	9.54	4.38	3.29	3.63	8.00667	3.76667
Glysoja.19G052474		Benzyl alcohol O-benzoyltransferase, partial [Glycine soja]	0.021	-5.60735	0.00233312	0.0443607	yes	down	0.15	0.54	1.27	0	0	0	0.653333	0
Glysoja.12G033543		Expansin-A4 [Glycine soja]	0.459	-1.12236	0.00233597	0.0443607	yes	down	35.69	56.2	96.77	29.88	27.14	36.32	62.8867	31.1133
Glysoja.08G021263		Metal transporter Nramp6 isoform A [Glycine soja]	2.004	1.00318	0.00233658	0.0443607	yes	up	108.66	99.86	41.73	144.99	204.11	170.81	83.4167	173.303
Glysoja.18G049142		Protein trichome birefringence-like 34 [Glycine soja]	0.283	-1.82035	0.00233898	0.0443607	yes	down	2.14	5.66	7.41	1.36	0.88	2.23	5.07	1.49
Glysoja.03G007546		S-adenosylmethionine synthase 2 [Glycine soja]	0.473	-1.0798	0.00234315	0.0444118	yes	down	4.4	5.03	6.4	2.58	1.94	3.24	5.27667	2.58667
Glysoja.10G028367		hypothetical protein D0Y65_028354 [Glycine soja]	0.2	-2.31871	0.00234593	0.0444419	yes	down	0.94	12.08	14.04	1.94	1.09	2.58	9.02	1.87
Glysoja.07G017671		Feruloyl CoA ortho-hydroxylase 1 [Glycine soja]	3.748	1.90625	0.00235036	0.044503	yes	up	2.95	0.7	0.69	7.88	4.11	4.94	1.44667	5.64333
Glysoja.15G040983		hypothetical protein D0Y65_040967 [Glycine soja]	0.455	-1.13581	0.00235302	0.0445306	yes	down	3.08	3.81	3.11	1.59	1.54	1.61	3.33333	1.58
Glysoja.20G054177		Type IV inositol polyphosphate 5-phosphatase 7 isoform E [Glycine soja]	0.412	-1.2803	0.00235742	0.0445683	yes	down	1.13	1.32	1.96	0.71	0.67	0.59	1.47	0.656667
Glysoja.09G025479		Prosaposin isoform B [Glycine soja]	0.384	-1.38199	0.00236679	0.0446997	yes	down	20.17	80.94	83.15	19.6	21.95	31.13	61.42	24.2267
Glysoja.12G033462		Beta-glucosidase 11 [Glycine soja]	0.343	-1.54204	0.00237863	0.0448776	yes	down	5.64	9.08	21.45	6.12	3.5	3.48	12.0567	4.36667
Glysoja.11G028701		Scarecrow-like protein 3 [Glycine soja]	2.153	1.10604	0.00238391	0.0449542	yes	up	1.33	1.39	1.22	2.56	4.07	2.24	1.31333	2.95667
Glysoja.05G012469		putative glutathione S-transferase [Glycine soja]	0.42	-1.25113	0.00239343	0.0450879	yes	down	4.23	5.68	7.2	3.48	1.75	2.25	5.70333	2.49333
Glysoja.11G030554		Protein CHUP1, chloroplastic [Glycine soja]	0.33	-1.60062	0.00240747	0.0452753	yes	down	1.94	6.34	5.02	1.31	1.44	1.9	4.43333	1.55
Glysoja.19G052382		Bidirectional sugar transporter SWEET16 isoform A [Glycine soja]	3.223	1.68857	0.00240905	0.0452753	yes	up	6.34	4.16	3.71	9.1	30.56	6.33	4.73667	15.33
Glysoja.04G008711		Heat stress transcription factor B-4 [Glycine soja]	0.41	-1.2852	0.00240929	0.0452753	yes	down	5.52	9.34	11.63	4.84	2.31	4.16	8.83	3.77
Glysoja.06G015833		TMV resistance protein N [Glycine soja]	0.278	-1.84878	0.0024095	0.0452753	yes	down	4.08	4.13	10.58	2.07	0.69	2.73	6.26333	1.83
Glysoja.04G008527		Hippocampus abundant transcript-like protein 1 isoform A [Glycine soja]	0.346	-1.53309	0.00241577	0.0453133	yes	down	2.1	5.91	6.12	1.36	1.49	2.25	4.71	1.7
Glysoja.11G031954		Basic leucine zipper 61 [Glycine soja]	0.379	-1.39913	0.00241973	0.0453525	yes	down	7.91	3.39	10.24	2.15	3.4	3.11	7.18	2.88667
Glysoja.14G039236		Dehydrodolichyl diphosphate synthase 2 [Glycine soja]	0.184	-2.44479	0.00246912	0.0461379	yes	down	1.69	0.94	1.69	0.33	0.26	0.24	1.44	0.276667
Glysoja.15G042212		Vicianin hydrolase isoform A [Glycine soja]	0.069	-3.85254	0.00247884	0.0462861	yes	down	4.48	20.25	135.05	5.31	4.96	1.71	53.26	3.99333
Glysoja.02G004688		CBL-interacting serine/threonine-protein kinase 8 isoform A [Glycine soja]	0.311	-1.68579	0.00247954	0.0462861	yes	down	1.8	6.74	6.63	1.85	0.95	2.06	5.05667	1.62
Glysoja.04G008735		putative carbohydrate esterase [Glycine soja]	0.468	-1.09407	0.00249159	0.0464222	yes	down	7.05	9.54	10.63	3.22	5.33	4.87	9.07333	4.47333
Glysoja.20G053653		Zinc finger CCCH domain-containing protein 3 isoform A [Glycine soja]	2.904	1.5379	0.00249185	0.0464222	yes	up	11.32	5.19	2.62	8.98	27.14	11.19	6.37667	15.77
Glysoja.07G017014		Rhodanese-like domain-containing protein 4, chloroplastic isoform A [Glycine soja]	0.228	-2.13244	0.00250532	0.0465559	yes	down	0.68	1.27	2.19	0.42	0.39	0.21	1.38	0.34
Glysoja.08G020207		Protein RALF-like 32 [Glycine soja]	0.386	-1.37165	0.00250785	0.0465795	yes	down	21.61	33.08	38.91	11.53	6.25	20.06	31.2	12.6133
Glysoja.06G014045		F-box protein AFR [Glycine soja]	2.09	1.06375	0.00251816	0.0467476	yes	up	3.78	2.1	2.74	7.5	5.66	5.69	2.87333	6.28333
Glysoja.14G039255		Protein PMR5 [Glycine soja]	0.244	-2.03494	0.00252459	0.0468199	yes	down	2.6	10.13	9.41	1.95	0.53	3.04	7.38	1.84
Glysoja.02G005425		Protein translation factor SUI1-like [Glycine soja]	0.292	-1.77675	0.00252913	0.0468808	yes	down	11.35	6.83	6.04	2.96	2.67	2.27	8.07333	2.63333
Glysoja.12G035345		DNA damage-repair/toleration protein DRT100 [Glycine soja]	0.499	-1.00157	0.00254112	0.0470323	yes	down	28.06	33.85	62.52	21.29	24.22	20.11	41.4767	21.8733
Glysoja.06G014621		StAR-related lipid transfer protein 7, mitochondrial [Glycine soja]	0.338	-1.56479	0.00254871	0.0471091	yes	down	22.16	20.29	77.82	20.14	8.88	13.9	40.09	14.3067
Glysoja.13G035629		Flavanone 3-dioxygenase 3 [Glycine soja]	2.28	1.18886	0.00255444	0.0471498	yes	up	11.66	9.26	3.56	18.02	20.17	19.57	8.16	19.2533
Glysoja.07G018420		Non-classical arabinogalactan protein 30 [Glycine soja]	0.434	-1.20477	0.00257127	0.0473325	yes	down	19.88	44.44	62.53	23.4	17.03	16.97	42.2833	19.1333
Glysoja.06G016178		ELMO domain-containing protein A isoform A [Glycine soja]	0.327	-1.61439	0.00257695	0.0473563	yes	down	2.5	6.57	6.69	2.5	1.17	1.72	5.25333	1.79667
Glysoja.03G005986		putative disease resistance RPP13-like protein 1 [Glycine soja]	3.247	1.69899	0.00257748	0.0473563	yes	up	0.45	0.24	0.21	1	1.45	0.63	0.3	1.02667
Glysoja.15G041805		hypothetical protein D0Y65_041787 [Glycine soja]	2.264	1.17897	0.00258053	0.0473563	yes	up	357	214	192.99	807.93	655.48	716.72	254.663	726.71
Glysoja.14G038929		Phosphatidylinositol 4-phosphate 5-kinase 1 isoform A [Glycine soja]	2.271	1.18314	0.00258461	0.0473637	yes	up	17.25	10.8	11.37	24.85	52.37	17.04	13.14	31.42
Glysoja.19G052374		putative pectinesterase/pectinesterase inhibitor 41 [Glycine soja]	5.11	2.35336	0.00259165	0.0473886	yes	up	0.43	0.05	0.24	1.28	1.34	1.24	0.24	1.28667
Glysoja.02G003936		Sucrose-binding protein isoform F [Glycine soja]	0.446	-1.16449	0.00259236	0.0473886	yes	down	11.95	18.08	19.76	10.55	12.91	10.03	16.5967	11.1633
Glysoja.04G010083		Mannose-1-phosphate guanyltransferase alpha [Glycine soja]	0.409	-1.29142	0.00259498	0.0474128	yes	down	4.95	8.99	12.44	4.62	2.45	4.17	8.79333	3.74667
Glysoja.20G053725		Aluminum-activated malate transporter 12 isoform B [Glycine soja]	2.475	1.30732	0.00260275	0.0474864	yes	up	1.7	0.99	0.98	3.49	2.52	1.73	1.22333	2.58
Glysoja.16G043093		Auxin-induced in root cultures protein 12 [Glycine soja]	0.442	-1.17922	0.00260286	0.0474864	yes	down	88.08	84.46	179.44	56.21	34.61	72.43	117.327	54.4167
Glysoja.04G008785		hypothetical protein D0Y65_008782 [Glycine soja]	0.387	-1.37075	0.00260795	0.0475242	yes	down	17.08	31.61	53.85	15.91	9.8	16.3	34.18	14.0033
Glysoja.16G044367		Kunitz trypsin inhibitor 2 [Glycine soja]	0.349	-1.51752	0.0026093	0.0475242	yes	down	22.76	14.75	24.1	12.46	2.89	7.27	20.5367	7.54
Glysoja.07G017932		Protein trichome birefringence-like 3 [Glycine soja]	0.466	-1.10161	0.00262033	0.0476278	yes	down	7.82	12.24	15.2	4.47	4.9	7.54	11.7533	5.63667
Glysoja.20G053913		Zinc finger CCCH domain-containing protein 15, partial [Glycine soja]	0.489	-1.03334	0.0026209	0.0476278	yes	down	6.55	10.48	8.33	3.88	3.26	5.64	8.45333	4.26
Glysoja.08G019577		Kinesin-like protein KIN-14P isoform B [Glycine soja]	0.122	-3.03585	0.00263585	0.0478291	yes	down	0.38	3.52	3.63	0.41	0	0.47	2.51	0.293333
Glysoja.17G045023		Transcription factor bHLH35 isoform A [Glycine soja]	0.3	-1.73498	0.00263895	0.0478618	yes	down	30.3	29.44	64.24	20.5	4.02	14.59	41.3267	13.0367
Glysoja.20G054534		ABC transporter G family member 21 [Glycine soja]	2.022	1.01592	0.00264372	0.0478898	yes	up	8.62	7.37	3.81	13.07	17.91	10.86	6.6	13.9467
Glysoja.12G035229		Basic leucine zipper 61 isoform A [Glycine soja]	0.442	-1.17833	0.00264696	0.0478898	yes	down	9.75	5.23	10.99	2.78	5.24	4.06	8.65667	4.02667
Glysoja.12G033941		Transcription factor MYB14 isoform A [Glycine soja]	0.124	-3.0063	0.00265754	0.0480577	yes	down	12.9	8.78	48.84	2.14	1.12	5.93	23.5067	3.06333
Glysoja.20G054770		Transcription factor MYB15 [Glycine soja]	0.351	-1.51234	0.00267233	0.0482406	yes	down	15.84	19.13	39.87	6.85	4.42	14.47	24.9467	8.58
Glysoja.04G009860		Enolase 1, chloroplastic [Glycine soja]	3.85	1.94491	0.00268291	0.0482559	yes	up	0.82	0.5	0.54	2.33	2.25	2.93	0.62	2.50333
Glysoja.09G024648		putative protein ABIL5 isoform A [Glycine soja]	0.376	-1.41142	0.00268634	0.0482559	yes	down	6.88	7.76	17.07	5.81	2.8	3.7	10.57	4.10333
Glysoja.09G024086		Silicon efflux transporter LSI3 isoform B [Glycine soja]	2.062	1.04416	0.00268675	0.0482559	yes	up	94.62	93.16	40.73	114.16	160	210.05	76.17	161.403
Glysoja.09G024438		Protein indeterminate-domain 14 [Glycine soja]	0.389	-1.3609	0.00270053	0.0484329	yes	down	2.13	4.92	6.27	2.07	2.01	1.35	4.44	1.81
Glysoja.04G009302		putative RNA-binding protein ARP1 isoform A [Glycine soja]	0.255	-1.9708	0.00272156	0.0487157	yes	down	4.4	1.08	5.1	0.73	1.4	0.77	3.52667	0.966667
Glysoja.17G045501		hypothetical protein D0Y65_045480 [Glycine soja]	0.434	-1.2032	0.00272313	0.0487203	yes	down	14.92	13.7	22.19	6.85	5.15	11.18	16.9367	7.72667
Glysoja.19G051514		bZIP transcription factor TGA10 isoform A [Glycine soja]	2.121	1.08502	0.00273611	0.0488914	yes	up	49.55	48.01	17.96	81.58	111.34	64.27	38.5067	85.73
Glysoja.10G027466		Protein SIEVE ELEMENT OCCLUSION B [Glycine soja]	0.447	-1.16068	0.00273666	0.0488914	yes	down	6.94	3.46	7.4	2.7	2.42	3.22	5.93333	2.78
Glysoja.02G005206		Glucan endo-1,3-beta-glucosidase 3 isoform A [Glycine soja]	0.475	-1.07352	0.00273932	0.0489152	yes	down	15.99	26.17	33.83	11.71	8.63	16.26	25.33	12.2
Glysoja.02G005139		Ferritin-4, chloroplastic isoform A [Glycine soja]	2.041	1.02934	0.00275523	0.0490934	yes	up	35.01	37.58	41.07	70.43	129.82	45.52	37.8867	81.9233
Glysoja.07G018955		putative serine/threonine-protein kinase isoform A [Glycine soja]	0.484	-1.04577	0.00275748	0.0490934	yes	down	4.16	7.72	7.59	3.64	2.55	3.55	6.49	3.24667
Glysoja.12G033683		BEL1-like homeodomain protein 8 [Glycine soja]	0.082	-3.60166	0.00275858	0.0490934	yes	down	0.09	1.63	2.64	0.31	0	0.06	1.45333	0.123333
Glysoja.02G003179		Ethylene-responsive transcription factor LEP [Glycine soja]	0.214	-2.22472	0.0027663	0.0491613	yes	down	2.95	2.58	1.16	0.52	0.44	0.52	2.23	0.493333
Glysoja.17G044639		Primary amine oxidase [Glycine soja]	0.361	-1.47174	0.00276904	0.049185	yes	down	560.52	580.66	464.05	265.88	50.96	275.56	535.077	197.467
Glysoja.18G047331		hypothetical protein D0Y65_047310 [Glycine soja]	0.443	-1.17584	0.00277365	0.0492432	yes	down	76.59	31.66	40.21	20.95	31.91	17.54	49.4867	23.4667
Glysoja.16G042695		NAC transcription factor 47 [Glycine soja]	2.156	1.10851	0.00277895	0.04929	yes	up	8.14	3.85	3.13	11.84	11.22	10.2	5.04	11.0867
Glysoja.04G008661		putative galacturonosyltransferase-like 2 [Glycine soja]	0.328	-1.60957	0.00280229	0.0496564	yes	down	3.34	5.02	9.45	1.73	1.5	3.18	5.93667	2.13667
Glysoja.14G038219		Protein indeterminate-domain 7 [Glycine soja]	0.352	-1.5069	0.00282598	0.0499806	yes	down	1.41	2.7	1.67	0.98	0.47	0.67	1.92667	0.706667

## Sheet: 1.2-G vs CK-G
Gene_id	Gene name	Gene description	FC(Y_12_G/Y_CK_G)	Log2FC(Y_12_G/Y_CK_G)	Pvalue	Padjust	Significant	Regulate	Y_CK_G_1	Y_CK_G_2	Y_CK_G_3	Y_12_G_1	Y_12_G_2	Y_12_G_3	Y_CK_G	Y_12_G
Glysoja.17G045789		Acid beta-fructofuranosidase isoform A [Glycine soja]	0.039	-4.68339	6.3736e-73	2.5198e-68	yes	down	485.93	571.42	628.82	15.21	28.77	23.82	562.057	22.6
Glysoja.17G045180		Reticulon-like protein B21 isoform A [Glycine soja]	0.116	-3.10482	8.88578e-61	1.7565e-56	yes	down	32.33	38.19	35.73	3.95	4.66	4.19	35.4167	4.26667
Glysoja.10G026255		Glycinol 4-dimethylallyltransferase [Glycine soja]	9.43	3.23727	1.58799e-58	2.09271e-54	yes	up	18.18	28.23	20.38	226.71	186.88	245.74	22.2633	219.777
Glysoja.14G038881		Bidirectional sugar transporter SWEET3 isoform A [Glycine soja]	0.03	-5.04066	5.22863e-51	5.16784e-47	yes	down	180.1	127.83	76.44	3.07	4.55	4.58	128.123	4.06667
Glysoja.05G010894		Polygalacturonase [Glycine soja]	0.073	-3.76992	6.31271e-50	4.99146e-46	yes	down	21.06	26.48	23.28	1.92	1.83	1.66	23.6067	1.80333
Glysoja.11G031379		Sugar transporter ERD6-like 16 isoform C [Glycine soja]	0.01	-6.68126	2.28565e-49	1.50605e-45	yes	down	46.63	24.9	33.22	0.24	0.32	0.59	34.9167	0.383333
Glysoja.09G024518		Protein DETOXIFICATION 16 isoform A [Glycine soja]	8.688	3.11907	1.79253e-47	1.0124e-43	yes	up	5.53	4.96	3.72	46.33	38.4	41.23	4.73667	41.9867
Glysoja.17G046695		L-type lectin-domain containing receptor kinase IX.1 [Glycine soja]	8.91	3.15544	8.01627e-45	3.96154e-41	yes	up	1.8	2.25	1.83	19.38	15.97	19.34	1.96	18.23
Glysoja.02G003139		Salicylic acid-binding protein 2 [Glycine soja]	0.038	-4.73123	2.50094e-44	1.09861e-40	yes	down	41.36	58.89	62.61	1.43	1.86	3.17	54.2867	2.15333
Glysoja.01G000093		Lachrymatory-factor synthase [Glycine soja]	0.208	-2.26233	3.33458e-42	1.31833e-38	yes	down	399.48	517.02	462.51	98.56	105.7	103.01	459.67	102.423
Glysoja.02G004619		hypothetical protein D0Y65_004616 [Glycine soja]	0.055	-4.18187	1.64078e-41	5.8971e-38	yes	down	38.86	42.14	36.64	2.56	2.44	2.18	39.2133	2.39333
Glysoja.08G022478		Hydroquinone glucosyltransferase [Glycine soja]	13.798	3.78638	3.00349e-41	9.89523e-38	yes	up	3.33	2.57	1.84	36.33	43.01	31.59	2.58	36.9767
Glysoja.02G003305		Cellulose synthase A catalytic subunit 6 isoform A [Glycine soja]	0.296	-1.75538	1.05195e-39	3.19915e-36	yes	down	119.09	127.94	108.89	37.32	33.85	36.81	118.64	35.9933
Glysoja.15G040220		Polyphenol oxidase A1, chloroplastic [Glycine soja]	7.648	2.93511	5.66305e-39	1.5992e-35	yes	up	27.22	39.51	41.12	239.12	324.05	297.38	35.95	286.85
Glysoja.04G008937		Zinc finger protein 3 [Glycine soja]	9.25	3.20943	5.64971e-38	1.48908e-34	yes	up	4.45	3.78	3.4	37.79	32.97	42.11	3.87667	37.6233
Glysoja.12G035307		Miraculin [Glycine soja]	11.792	3.55971	1.47445e-37	3.64327e-34	yes	up	17.8	12.6	12.21	125.88	180.15	223.83	14.2033	176.62
Glysoja.08G022479		Hydroquinone glucosyltransferase [Glycine soja]	21.686	4.43872	2.11294e-37	4.91383e-34	yes	up	2.59	0.98	1.44	42.86	30.26	41.01	1.67	38.0433
Glysoja.04G009191		Tubulin alpha-1 chain [Glycine soja]	0.151	-2.72422	2.69261e-36	5.91402e-33	yes	down	234.12	219.62	259.53	30.75	33.92	48.81	237.757	37.8267
Glysoja.19G050824		Lysine histidine transporter 1 [Glycine soja]	18.646	4.22082	2.97826e-35	6.19712e-32	yes	up	4.04	2.95	4.94	45.76	87.73	101.35	3.97667	78.28
Glysoja.14G037286		Fasciclin-like arabinogalactan protein 2 [Glycine soja]	0.19	-2.39769	3.46511e-35	6.84966e-32	yes	down	274.76	287.14	319.28	52.92	49.95	72.79	293.727	58.5533
Glysoja.19G051023		ACT domain-containing protein ACR6 isoform A [Glycine soja]	6.422	2.68307	1.09101e-34	2.01116e-31	yes	up	4.03	4.74	3.48	28.82	22.92	29.7	4.08333	27.1467
Glysoja.08G020373		Beta-amyrin 28-monooxygenase isoform E [Glycine soja]	6.826	2.77104	1.11915e-34	2.01116e-31	yes	up	13.07	11.28	8.26	64.67	84.55	82.84	10.87	77.3533
Glysoja.06G015861		G-type lectin S-receptor-like serine/threonine-protein kinase [Glycine soja]	12.774	3.67509	7.2587e-34	1.24771e-30	yes	up	0.76	0.64	0.49	7.58	8.72	8.75	0.63	8.35
Glysoja.18G049856		Chitinase-like protein 1 isoform B [Glycine soja]	0.26	-1.9449	1.46448e-33	2.41243e-30	yes	down	252.09	239.91	275.18	70.69	62.98	75.51	255.727	69.7267
Glysoja.20G054353		hypothetical protein D0Y65_054327 [Glycine soja]	0.12	-3.06257	2.82022e-33	4.45989e-30	yes	down	708.4	1100.24	1082.47	120.9	76.23	116.1	963.703	104.41
Glysoja.02G005593		Fasciclin-like arabinogalactan protein 2 [Glycine soja]	0.162	-2.62433	3.65273e-33	5.55426e-30	yes	down	213.76	276.98	236.94	38.43	31.48	53.72	242.56	41.21
Glysoja.03G007053		Glucan endo-1,3-beta-glucosidase [Glycine soja]	0.003	-8.63307	6.0989e-33	8.93037e-30	yes	down	24.79	39.56	70.46	0.24	0.12	0	44.9367	0.12
Glysoja.11G030949		hypothetical protein D0Y65_030937, partial [Glycine soja]	6.726	2.74983	8.81279e-33	1.24434e-29	yes	up	5.07	4.5	3.24	29	28.82	31.84	4.27	29.8867
Glysoja.08G021659		Chitinase-like protein 1 [Glycine soja]	0.259	-1.94736	1.94084e-32	2.6459e-29	yes	down	349.42	346.98	377.17	92.49	86.17	113.39	357.857	97.35
Glysoja.12G033855		Fasciclin-like arabinogalactan protein 16 isoform A [Glycine soja]	0.254	-1.97725	7.51072e-32	9.89788e-29	yes	down	101.25	97.11	97.84	23.54	23.7	30.71	98.7333	25.9833
Glysoja.07G017176		hypothetical protein D0Y65_017166 [Glycine soja]	10.78	3.43034	1.94883e-31	2.4382e-28	yes	up	4.69	3.6	2.8	31.24	50.41	45.52	3.69667	42.39
Glysoja.01G002025		putative N-acetyltransferase HLS1-like isoform A [Glycine soja]	12.62	3.65763	1.9735e-31	2.4382e-28	yes	up	2.06	2.39	1.18	18.67	23.2	31.01	1.87667	24.2933
Glysoja.02G003144		Ribonuclease S-2 [Glycine soja]	0.105	-3.25738	3.14253e-31	3.76485e-28	yes	down	253.14	293.57	286.71	41.4	31.9	20.33	277.807	31.21
Glysoja.02G003036		Peroxidase 72 [Glycine soja]	3.211	1.68323	2.69969e-30	3.13919e-27	yes	up	36.52	34.2	34.22	117.69	109.57	125.73	34.98	117.663
Glysoja.15G039630		hypothetical protein D0Y65_039616 [Glycine soja]	0.12	-3.05294	3.21467e-30	3.6312e-27	yes	down	194.07	182.52	128.48	14.78	26.58	19.72	168.357	20.36
Glysoja.19G052189		Sucrose synthase 2 isoform A [Glycine soja]	5.592	2.48344	5.12018e-30	5.62295e-27	yes	up	46.18	36.13	29.58	183.39	213.66	244.04	37.2967	213.697
Glysoja.08G021238		Transcription factor bHLH19 [Glycine soja]	0.055	-4.18664	1.13122e-29	1.20873e-26	yes	down	18.4	16.73	12.51	0.84	1.02	0.85	15.88	0.903333
Glysoja.15G040486		Sugar transporter ERD6-like 16 [Glycine soja]	0.098	-3.35842	1.49774e-28	1.55824e-25	yes	down	43.78	36.27	29.9	2.48	3.4	5.48	36.65	3.78667
Glysoja.02G002940		Endochitinase [Glycine soja]	13.092	3.71064	2.74462e-28	2.78227e-25	yes	up	8.1	4.98	4.32	68.43	107.69	61.27	5.8	79.13
Glysoja.03G006836		Cellulose synthase-like protein E2 [Glycine soja]	0.167	-2.57889	6.34181e-28	6.26809e-25	yes	down	25.6	21.45	19.96	3.78	3.42	3.86	22.3367	3.68667
Glysoja.08G021430		putative LRR receptor-like serine/threonine-protein kinase isoform B [Glycine soja]	0.061	-4.03788	8.72718e-28	8.41534e-25	yes	down	21.83	29.5	10.16	1.17	1.31	1.39	20.4967	1.29
Glysoja.14G038197		Protein NDL2 [Glycine soja]	0.25	-2.00263	9.82572e-28	9.24905e-25	yes	down	34.61	39.02	36.88	10.08	8.57	10.18	36.8367	9.61
Glysoja.16G042698		Apyrase 2 isoform A [Glycine soja]	0.026	-5.26018	2.14538e-27	1.9725e-24	yes	down	25.9	84.88	115.65	1.24	1.93	3.32	75.4767	2.16333
Glysoja.16G043934		Cellulose synthase A catalytic subunit 6 [Glycine soja]	0.287	-1.80235	6.32751e-27	5.68541e-24	yes	down	62.45	67.28	53.74	19.75	15.16	19.83	61.1567	18.2467
Glysoja.15G040506		F-box/kelch-repeat protein isoform B [Glycine soja]	5.924	2.56669	6.60021e-27	5.79865e-24	yes	up	5.27	4.76	4.04	25.3	24.92	36.92	4.69	29.0467
Glysoja.19G050337		Phenolic glucoside malonyltransferase 1 [Glycine soja]	0.058	-4.1169	7.44162e-27	6.39575e-24	yes	down	8.89	10.29	9.45	0.59	0.66	0.48	9.54333	0.576667
Glysoja.09G023540		putative receptor-like protein kinase isoform A [Glycine soja]	0.251	-1.99455	7.98934e-27	6.7204e-24	yes	down	38.98	38.99	38.58	8.39	10.58	11.08	38.85	10.0167
Glysoja.03G007955		Cytochrome P450 72A68 isoform A [Glycine soja]	17.987	4.16889	9.91638e-27	8.16759e-24	yes	up	4.18	1.85	1.91	30.45	61.43	57.89	2.64667	49.9233
Glysoja.17G045665		Cytochrome P450 71A1 [Glycine soja]	4.932	2.30216	1.40826e-26	1.13624e-23	yes	up	27.9	45.16	29.65	152.42	189.84	182.93	34.2367	175.063
Glysoja.03G008073		Mevalonate kinase [Glycine soja]	0.122	-3.03999	1.90408e-26	1.50556e-23	yes	down	26.73	30.07	38.51	3.04	3.95	5.2	31.77	4.06333
Glysoja.15G042252		Cellulose synthase A catalytic subunit 3 isoform A [Glycine soja]	0.357	-1.48606	5.06801e-26	3.9287e-23	yes	down	96.5	99.69	91.78	32.5	33.71	40.86	95.99	35.69
Glysoja.08G021809		hypothetical protein D0Y65_021800 [Glycine soja]	0.129	-2.95625	6.8799e-26	5.23071e-23	yes	down	386.9	283.09	180.2	43.74	37.91	33.81	283.397	38.4867
Glysoja.13G036684		Heavy metal-associated isoprenylated plant protein 6 isoform B [Glycine soja]	0.263	-1.92449	8.19992e-26	6.11668e-23	yes	down	180.09	178.67	208.17	45.69	57.63	52.9	188.977	52.0733
Glysoja.17G045579		hypothetical protein D0Y65_045558 [Glycine soja]	29.511	4.88316	9.46541e-26	6.9299e-23	yes	up	0.49	0.66	0.61	18.03	21.04	16.31	0.586667	18.46
Glysoja.18G047111		UDP-glucuronate 4-epimerase 6 [Glycine soja]	0.189	-2.40368	9.67314e-26	6.95323e-23	yes	down	33.95	41	49.69	7.75	7.4	9.57	41.5467	8.24
Glysoja.19G050821		hypothetical protein D0Y65_050794 [Glycine soja]	12.222	3.61143	1.62946e-25	1.15037e-22	yes	up	1.55	1.81	2.26	34.6	16.83	20.63	1.87333	24.02
Glysoja.11G031080		Cytochrome P450 71A24 [Glycine soja]	0.204	-2.29374	2.58868e-25	1.7955e-22	yes	down	22.97	27.38	24.95	5.99	5.59	4.4	25.1	5.32667
Glysoja.18G049912		ACT domain-containing protein ACR9 [Glycine soja]	0.373	-1.42278	3.72805e-25	2.54118e-22	yes	down	212.69	217.66	194.64	68.11	74.96	72.05	208.33	71.7067
Glysoja.11G028886		2-oxoglutarate-Fe(II) type oxidoreductase hxnY isoform F [Glycine soja]	0.276	-1.85732	6.25976e-25	4.19457e-22	yes	down	565.8	605.41	450.64	136.79	173.84	152.19	540.617	154.273
Glysoja.14G037646		CBL-interacting serine/threonine-protein kinase 3 isoform C [Glycine soja]	0.318	-1.65265	6.81002e-25	4.48723e-22	yes	down	176.34	163.02	142.3	50.55	52.96	50.17	160.553	51.2267
Glysoja.20G053359		Oligopeptide transporter 7 isoform A [Glycine soja]	0.158	-2.65979	1.08955e-24	7.06155e-22	yes	down	39.37	35	23.07	6.41	4.47	5.11	32.48	5.33
Glysoja.09G024744		putative mannitol dehydrogenase [Glycine soja]	23.967	4.583	1.39796e-24	8.91426e-22	yes	up	2.74	2.45	0.57	61.37	44.35	34.71	1.92	46.81
Glysoja.11G029174		G-box-binding factor 1 isoform A [Glycine soja]	4.699	2.23242	3.17107e-24	1.98997e-21	yes	up	9.96	7.95	6.95	35.17	42.8	44.11	8.28667	40.6933
Glysoja.02G005224		LysM domain receptor-like kinase 3 [Glycine soja]	0.103	-3.28561	3.4085e-24	2.10555e-21	yes	down	20.13	13.07	10.71	1.86	1.33	1.53	14.6367	1.57333
Glysoja.01G000863		Protein PLANT CADMIUM RESISTANCE 9 isoform A [Glycine soja]	12.474	3.64091	4.18833e-24	2.53046e-21	yes	up	13.04	7.12	13.87	114.81	191.55	130.3	11.3433	145.553
Glysoja.11G030236		putative xyloglucan endotransglucosylase/hydrolase protein 32 [Glycine soja]	0.07	-3.83343	4.22437e-24	2.53046e-21	yes	down	36.58	65.03	23.75	3.25	2.08	3.75	41.7867	3.02667
Glysoja.08G019660		hypothetical protein D0Y65_019650 [Glycine soja]	0.165	-2.59514	8.4063e-24	4.96034e-21	yes	down	24.04	17.38	17.88	3.18	3.92	3.1	19.7667	3.4
Glysoja.08G020397		Glutelin type-A 2 isoform A [Glycine soja]	0.298	-1.74585	1.04192e-23	6.05767e-21	yes	down	611.94	796.35	756.88	241.03	229.7	202.15	721.723	224.293
Glysoja.16G043621		Peroxidase 72 [Glycine soja]	4.241	2.08431	1.11099e-23	6.3344e-21	yes	up	9.44	9.71	8.94	41.69	34.33	48.87	9.36333	41.63
Glysoja.18G048034		Dipeptidyl aminopeptidase BIII isoform C [Glycine soja]	0.234	-2.0958	1.12156e-23	6.3344e-21	yes	down	87.34	89.79	86.65	16.86	26.18	21.07	87.9267	21.37
Glysoja.06G014132		Carotenoid cleavage dioxygenase 8-like B, chloroplastic isoform A [Glycine soja]	0.101	-3.30891	1.24406e-23	6.92732e-21	yes	down	18.46	24.26	11.68	1.48	1.87	2.27	18.1333	1.87333
Glysoja.17G046025		Transcription factor MYB2 [Glycine soja]	8.7	3.12102	1.65024e-23	9.0614e-21	yes	up	3.53	2.88	3.31	36.11	32.41	40.93	3.24	36.4833
Glysoja.10G026145		Alpha carbonic anhydrase 7 isoform A [Glycine soja]	4.392	2.13492	4.30746e-23	2.33282e-20	yes	up	36.38	24.61	29.55	141.52	147.5	131.03	30.18	140.017
Glysoja.19G052238		Stachyose synthase [Glycine soja]	3.583	1.84134	5.03042e-23	2.68753e-20	yes	up	15.09	12.62	10.6	49.97	45.59	47.28	12.77	47.6133
Glysoja.13G035487		Long chain acyl-CoA synthetase 8 isoform A [Glycine soja]	2.929	1.55057	5.70314e-23	3.00632e-20	yes	up	17.52	15.98	16.79	50.93	50.54	49.24	16.7633	50.2367
Glysoja.14G038227		Glutaredoxin-C6 [Glycine soja]	0.098	-3.34865	7.01528e-23	3.64933e-20	yes	down	22.51	27.51	16.61	1.86	2.33	2.64	22.21	2.27667
Glysoja.09G023762		Cellulose synthase A catalytic subunit 3 isoform A [Glycine soja]	0.248	-2.01025	1.00243e-22	5.14688e-20	yes	down	51.57	52.69	46.29	10.1	12.34	16.53	50.1833	12.99
Glysoja.09G025050		Protein EXORDIUM-like 3 [Glycine soja]	0.243	-2.04265	1.45754e-22	7.38769e-20	yes	down	57.06	72.23	69.78	15.69	13.9	21.04	66.3567	16.8767
Glysoja.05G012004		putative pectate lyase 5 [Glycine soja]	0.129	-2.96015	2.16113e-22	1.08152e-19	yes	down	33.34	40.88	52.52	4.23	4.99	7.94	42.2467	5.72
Glysoja.13G036734		Protein DMR6-LIKE OXYGENASE 1 isoform A [Glycine soja]	6.94	2.79492	2.42988e-22	1.20082e-19	yes	up	12.62	7.18	6.63	53.91	71.72	65.02	8.81	63.55
Glysoja.07G018355		PAP-specific phosphatase HAL2-like isoform A [Glycine soja]	0.142	-2.81631	3.65277e-22	1.78287e-19	yes	down	30.96	43.48	29.41	6.55	5.47	3.39	34.6167	5.13667
Glysoja.08G020855		putative glutathione S-transferase [Glycine soja]	14.927	3.89982	4.07067e-22	1.95046e-19	yes	up	13.01	7.5	7.04	111.03	230.31	86.47	9.18333	142.603
Glysoja.14G039496		Synaptotagmin-2 isoform B [Glycine soja]	0.247	-2.01784	4.09482e-22	1.95046e-19	yes	down	20.99	26.46	24.12	5.06	6.41	6.97	23.8567	6.14667
Glysoja.18G048316		DnaJ-like subfamily B member 1 [Glycine soja]	0.181	-2.4624	4.22108e-22	1.98667e-19	yes	down	46.07	38.03	31.94	6.85	6.21	9.77	38.68	7.61
Glysoja.12G035316		Protein CASPARIAN STRIP INTEGRITY FACTOR 1 isoform B [Glycine soja]	6.738	2.75241	5.3652e-22	2.49545e-19	yes	up	20.47	14.61	9.5	95.06	102.48	117.98	14.86	105.173
Glysoja.08G022394		Fasciclin-like arabinogalactan protein 1 [Glycine soja]	0.182	-2.45828	1.0629e-21	4.88626e-19	yes	down	100.48	121.32	170.04	20.96	27.2	26.97	130.613	25.0433
Glysoja.19G050587		putative pectate lyase 11 [Glycine soja]	0.096	-3.38435	1.11129e-21	5.04999e-19	yes	down	19.13	24.85	36.54	1.77	3.08	3.29	26.84	2.71333
Glysoja.17G046034		Peroxidase 73 [Glycine soja]	0.185	-2.43753	1.59172e-21	7.151e-19	yes	down	105	117.63	155.98	18.41	28.52	26.41	126.203	24.4467
Glysoja.20G054549		Transcription factor HHO3 [Glycine soja]	7.123	2.83257	2.99829e-21	1.33188e-18	yes	up	1.31	1.65	1.11	7.96	12.18	9.98	1.35667	10.04
Glysoja.15G042171		CTP synthase isoform A [Glycine soja]	4.398	2.13683	3.35267e-21	1.47275e-18	yes	up	9.72	10.31	10.18	33.82	46.86	57.61	10.07	46.0967
Glysoja.13G037041		Alanine--glyoxylate aminotransferase 2-like 1, mitochondrial [Glycine soja]	0.258	-1.95183	3.79409e-21	1.64834e-18	yes	down	162.65	154.36	122.13	31.31	39.28	47.9	146.38	39.4967
Glysoja.12G033704		putative xyloglucan endotransglucosylase/hydrolase protein 32 [Glycine soja]	0.077	-3.69975	4.2712e-21	1.83545e-18	yes	down	102.06	177.96	77.46	4.62	9.84	13.62	119.16	9.36
Glysoja.18G047622		putative serine/threonine-protein kinase WNK4 [Glycine soja]	20.483	4.35636	4.35506e-21	1.85137e-18	yes	up	0.69	0.26	0.75	6.52	14.43	15.91	0.566667	12.2867
Glysoja.11G032419		Serine carboxypeptidase-like 51 isoform D [Glycine soja]	0.205	-2.28419	5.01638e-21	2.10981e-18	yes	down	59.15	84.6	79.25	11.88	18.59	17.2	74.3333	15.89
Glysoja.06G016441		Cellulose synthase-like protein G1 [Glycine soja]	0.358	-1.48067	6.27392e-21	2.61094e-18	yes	down	353.09	392.15	299.52	119.9	120.14	149.47	348.253	129.837
Glysoja.03G006893		Ubiquitin carboxyl-terminal hydrolase 13 [Glycine soja]	4.662	2.22086	7.33163e-21	3.01933e-18	yes	up	66.74	44.4	44.19	227.34	227.97	308.3	51.7767	254.537
Glysoja.02G004038		Cytochrome P450 71D8 [Glycine soja]	70.237	6.13416	1.29244e-20	5.2677e-18	yes	up	0.19	0.38	0	16.61	7.24	16.69	0.19	13.5133
Glysoja.15G042175		ATP-citrate synthase alpha chain protein 1 isoform B [Glycine soja]	0.175	-2.51587	1.68109e-20	6.78183e-18	yes	down	90.87	89.97	86.01	10.75	22.29	15.53	88.95	16.19
Glysoja.10G027973		F-box protein PP2-A13 isoform A [Glycine soja]	0.256	-1.96422	2.20448e-20	8.80347e-18	yes	down	24.83	32.05	26.47	7.57	7.98	6.7	27.7833	7.41667
Glysoja.04G008926		CBL-interacting serine/threonine-protein kinase 25 isoform A [Glycine soja]	4.472	2.16106	2.30353e-20	9.107e-18	yes	up	18.6	12.31	13.64	79.85	66.31	62.35	14.85	69.5033
Glysoja.08G022477		Hydroquinone glucosyltransferase [Glycine soja]	5.313	2.40963	2.35057e-20	9.20096e-18	yes	up	7.13	5.94	4.37	38.42	25.52	35.16	5.81333	33.0333
Glysoja.06G013497		Ornithine decarboxylase [Glycine soja]	0.042	-4.56529	3.78466e-20	1.46693e-17	yes	down	61.24	26.61	76.82	2.9	0.87	3.68	54.89	2.48333
Glysoja.06G016296		Fasciclin-like arabinogalactan protein 16 isoform A [Glycine soja]	0.315	-1.66807	3.84718e-20	1.47668e-17	yes	down	115.65	119.49	113.43	34.5	31.96	46.44	116.19	37.6333
Glysoja.03G005951		Anthocyanidin 3-O-glucosyltransferase 5 [Glycine soja]	0.042	-4.57903	4.0106e-20	1.52461e-17	yes	down	15.34	13.42	6.91	0.33	0.93	0.33	11.89	0.53
Glysoja.07G018994		Endo-1,3(4)-beta-D-glucanase [Glycine soja]	0.346	-1.52981	4.34873e-20	1.6374e-17	yes	down	151.61	152.75	114.58	50.49	48.32	52.5	139.647	50.4367
Glysoja.08G020710		ATP-citrate synthase alpha chain protein 1 isoform A [Glycine soja]	0.132	-2.92463	5.6058e-20	2.09081e-17	yes	down	56.24	51.8	48.05	4.97	10.95	5.48	52.03	7.13333
Glysoja.17G044639		Primary amine oxidase [Glycine soja]	0.09	-3.47144	5.6821e-20	2.09946e-17	yes	down	560.52	580.66	464.05	87.18	26.51	36.94	535.077	50.21
Glysoja.15G039904		putative serine/threonine-protein kinase PBL9 isoform A [Glycine soja]	4.034	2.0121	6.08632e-20	2.22799e-17	yes	up	10.33	9.8	8.32	31.31	43.07	42.79	9.48333	39.0567
Glysoja.01G000067		DNA-directed RNA polymerase III subunit 2 isoform A [Glycine soja]	5.086	2.34649	6.61157e-20	2.39806e-17	yes	up	3.87	4.2	4.6	14.71	24.39	26.11	4.22333	21.7367
Glysoja.08G019947		Berberine bridge enzyme-like 13 [Glycine soja]	0.207	-2.27417	6.85785e-20	2.46477e-17	yes	down	66.44	98.32	60.21	18.05	11.69	18.59	74.99	16.11
Glysoja.08G021619		hypothetical protein D0Y65_021610 [Glycine soja]	3.05	1.60904	7.41348e-20	2.64047e-17	yes	up	50.91	47.02	41.56	124.99	156.52	162.07	46.4967	147.86
Glysoja.08G021379		MLP-like protein 43 [Glycine soja]	0.285	-1.80883	8.45116e-20	2.98318e-17	yes	down	1153.7	1041.76	724.56	282.96	284.66	306.07	973.34	291.23
Glysoja.17G046834		Subtilisin-like protease SBT1.7 [Glycine soja]	0.288	-1.79491	1.18203e-19	4.1024e-17	yes	down	42.17	55.37	43.66	16.69	11.75	13.85	47.0667	14.0967
Glysoja.06G016385		Trehalose-phosphate phosphatase A isoform A [Glycine soja]	0.182	-2.4608	1.18294e-19	4.1024e-17	yes	down	21.23	22.55	18.09	2.64	4.51	4.62	20.6233	3.92333
Glysoja.07G016831		Auxin-binding protein ABP19a [Glycine soja]	0	-11.3017	1.61092e-19	5.53806e-17	yes	down	38.66	89.41	31.27	0	0	0	53.1133	0
Glysoja.01G002230		PGR5-like protein 1A, chloroplastic isoform C [Glycine soja]	0.077	-3.69645	1.81328e-19	6.18002e-17	yes	down	41.82	21.68	22.21	2.03	3.62	1.7	28.57	2.45
Glysoja.10G027536		putative glutathione S-transferase [Glycine soja]	5.409	2.43546	2.19335e-19	7.41145e-17	yes	up	237.98	127.41	200.83	994	1236.54	1038.83	188.74	1089.79
Glysoja.16G042597		putative UDP-rhamnose:rhamnosyltransferase 1 [Glycine soja]	0.38	-1.39637	2.42744e-19	8.13296e-17	yes	down	116.28	132.62	115.39	50.77	49.71	43.62	121.43	48.0333
Glysoja.08G020625		Siroheme synthase [Glycine soja]	2.961	1.56625	2.47807e-19	8.2328e-17	yes	up	12.24	13.55	10.24	38.97	36.09	35.89	12.01	36.9833
Glysoja.05G011525		Type I inositol polyphosphate 5-phosphatase 2 isoform A [Glycine soja]	0.139	-2.8418	2.62582e-19	8.651e-17	yes	down	14.65	16.12	7.21	1.79	1.92	1.72	12.66	1.81
Glysoja.01G001874		UDP-glycosyltransferase 72E1 [Glycine soja]	3.244	1.6977	3.63397e-19	1.18735e-16	yes	up	28.99	31.69	20.65	95.79	84.78	93.48	27.11	91.35
Glysoja.12G033456		Non-cyanogenic beta-glucosidase isoform A [Glycine soja]	0.086	-3.54709	3.78731e-19	1.22731e-16	yes	down	641.75	697.55	433.4	27.07	89.12	39.7	590.9	51.9633
Glysoja.20G053800		Diphosphomevalonate decarboxylase MVD2, peroxisomal isoform A [Glycine soja]	0.294	-1.76369	3.86161e-19	1.24121e-16	yes	down	84.96	85.02	71.73	19.21	29.27	23.78	80.57	24.0867
Glysoja.15G041524		Cytochrome P450 82A2 [Glycine soja]	15.228	3.92869	4.375e-19	1.39488e-16	yes	up	0.5	1.16	1.37	9.8	18.57	20.3	1.01	16.2233
Glysoja.07G016784		Auxin-induced protein AUX22 [Glycine soja]	0.08	-3.64072	4.70454e-19	1.48795e-16	yes	down	13.91	11.89	14.25	1.32	0.89	1.21	13.35	1.14
Glysoja.20G053016		NAC transcription factor 29 isoform A [Glycine soja]	13.038	3.7047	5.91346e-19	1.85547e-16	yes	up	8.05	3.82	2.86	43.56	86.65	66.17	4.91	65.46
Glysoja.12G033197		Endoglucanase 5 isoform A [Glycine soja]	0.083	-3.58958	6.1376e-19	1.91063e-16	yes	down	16.95	12.27	7.83	0.93	0.98	1.65	12.35	1.18667
Glysoja.19G050213		AAA-ATPase ASD, mitochondrial isoform B [Glycine soja]	4.464	2.15831	6.5222e-19	2.01449e-16	yes	up	6.89	4.69	7.08	31.31	27.17	29.35	6.22	29.2767
Glysoja.04G010641		Spermine synthase isoform D [Glycine soja]	2.534	1.34154	6.68221e-19	2.04792e-16	yes	up	25.61	27.13	26.97	66.21	71.75	72.44	26.57	70.1333
Glysoja.15G040728		Endoglucanase 25 [Glycine soja]	0.388	-1.36633	7.13305e-19	2.16927e-16	yes	down	62.37	66.02	72.21	26.79	24.72	28.84	66.8667	26.7833
Glysoja.12G033845		Protein FAF-like, chloroplastic [Glycine soja]	0.254	-1.97615	9.20843e-19	2.77905e-16	yes	down	27.33	43.55	38.79	9.6	9.48	9.95	36.5567	9.67667
Glysoja.11G029038		Lysine-rich arabinogalactan protein 18 [Glycine soja]	0.154	-2.69594	9.71424e-19	2.90949e-16	yes	down	157.21	133.62	237.08	23.54	37.38	24.76	175.97	28.56
Glysoja.06G015276		Protein COBRA isoform A [Glycine soja]	0.23	-2.1181	1.01947e-18	3.03043e-16	yes	down	52.22	68.12	74.3	15.12	12.12	19.8	64.88	15.68
Glysoja.10G027145		Dormancy-associated protein-like 3 [Glycine soja]	10.151	3.3435	1.11828e-18	3.29935e-16	yes	up	27.09	13.36	43.41	262.01	281.11	362.11	27.9533	301.743
Glysoja.11G030954		Formate dehydrogenase 1, mitochondrial isoform A [Glycine soja]	4.229	2.0802	1.14448e-18	3.35163e-16	yes	up	34.08	25.29	25.62	96.1	144.3	135.37	28.33	125.257
Glysoja.09G024219		BAG family molecular chaperone regulator 1 [Glycine soja]	0.329	-1.606	1.2005e-18	3.48984e-16	yes	down	59.64	58.06	56.78	16.48	20.76	23.18	58.16	20.14
Glysoja.20G054074		Cysteine-rich receptor-like protein kinase 29 isoform B [Glycine soja]	0.096	-3.38494	1.74675e-18	5.04071e-16	yes	down	18.53	34.09	44.06	3.15	4.37	2.1	32.2267	3.20667
Glysoja.11G030743		Cysteine-rich receptor-like protein kinase 2 [Glycine soja]	3.62	1.85584	2.65343e-18	7.6017e-16	yes	up	7.27	6.29	5.05	21.25	23.07	26.53	6.20333	23.6167
Glysoja.13G036207		Pathogenesis-related protein PR-1 [Glycine soja]	0.183	-2.44648	2.76928e-18	7.87652e-16	yes	down	133.01	167.78	149.71	21.28	23.2	42.77	150.167	29.0833
Glysoja.06G013973		Cellulose synthase A catalytic subunit 1 [Glycine soja]	0.431	-1.21397	2.92569e-18	8.26194e-16	yes	down	92.06	112.45	97.3	44.35	46.19	44.58	100.603	45.04
Glysoja.08G019907		WAT1-related protein isoform J [Glycine soja]	0.23	-2.11829	2.97935e-18	8.35381e-16	yes	down	232.89	305.71	154.51	59.02	55.13	50.58	231.037	54.91
Glysoja.08G020751		Inosine-5'-monophosphate dehydrogenase [Glycine soja]	3.207	1.68141	3.64194e-18	1.01397e-15	yes	up	24.03	18.91	17.67	59.96	67.06	75.93	20.2033	67.65
Glysoja.05G011211		putative boron transporter 2 [Glycine soja]	5.191	2.37606	4.16493e-18	1.15147e-15	yes	up	13.62	9.28	6.38	56.06	46.2	56.46	9.76	52.9067
Glysoja.01G000627		Primary amine oxidase [Glycine soja]	0.058	-4.10944	4.2911e-18	1.17812e-15	yes	down	4.76	12.94	8.53	0.55	0.68	0.34	8.74333	0.523333
Glysoja.06G015003		Cytochrome P450 71A1 [Glycine soja]	0.225	-2.1535	4.90256e-18	1.33671e-15	yes	down	178.93	176.05	102.4	29.82	40.53	36.2	152.46	35.5167
Glysoja.20G054635		Disease resistance RPP8-like protein 3 isoform B [Glycine soja]	0.217	-2.2052	4.96101e-18	1.34338e-15	yes	down	8.32	10.1	10.74	1.77	2.64	2.2	9.72	2.20333
Glysoja.11G030023		Carotenoid cleavage dioxygenase 7, chloroplastic [Glycine soja]	0.074	-3.75947	5.24435e-18	1.41044e-15	yes	down	5.71	11.57	13.03	0.92	0.83	0.59	10.1033	0.78
Glysoja.08G021195		hypothetical protein D0Y65_021186 [Glycine soja]	12.358	3.62734	5.31109e-18	1.41147e-15	yes	up	14.6	5.45	6.51	64.61	117.57	146.71	8.85333	109.63
Glysoja.01G000438		Homeobox-leucine zipper protein ATHB-13 isoform A [Glycine soja]	0.172	-2.54108	5.31957e-18	1.41147e-15	yes	down	24.76	26.36	31	2.85	5.45	6.12	27.3733	4.80667
Glysoja.11G028889		Homeobox-leucine zipper protein HAT2 [Glycine soja]	0.272	-1.87802	5.66307e-18	1.4926e-15	yes	down	36.12	41.21	49.67	10.77	11.65	12.61	42.3333	11.6767
Glysoja.16G042696		Nucleoside-triphosphatase isoform A [Glycine soja]	0.188	-2.4105	6.66784e-18	1.74578e-15	yes	down	261.1	389.09	181.54	41.08	51.52	65.23	277.243	52.61
Glysoja.13G037216		Selenium-binding protein 1 [Glycine soja]	4.193	2.06802	7.00591e-18	1.82223e-15	yes	up	22.06	13.4	18.83	76.48	84	78.93	18.0967	79.8033
Glysoja.08G021450		Cytochrome P450 72A15 isoform A [Glycine soja]	0.359	-1.47878	8.68775e-18	2.2449e-15	yes	down	312.07	297.4	330.75	100.43	125.47	127.13	313.407	117.677
Glysoja.11G030090		Protein FAF-like, chloroplastic isoform A [Glycine soja]	0.279	-1.8413	9.86039e-18	2.53137e-15	yes	down	37.55	61.16	43.88	12.92	13.12	15.11	47.53	13.7167
Glysoja.08G022592		Beta-amyrin 24-hydroxylase isoform A [Glycine soja]	0.348	-1.52395	9.99004e-18	2.5481e-15	yes	down	499.65	505.92	529.24	152.41	188.13	218.12	511.603	186.22
Glysoja.06G013531		PR5-like receptor kinase isoform A [Glycine soja]	0.243	-2.04004	1.04734e-17	2.65427e-15	yes	down	78.72	64.01	46.66	15.44	16.79	15.3	63.13	15.8433
Glysoja.14G038248		Cytokinin dehydrogenase 7 [Glycine soja]	3.917	1.96959	1.06051e-17	2.67053e-15	yes	up	10.63	11.99	10.85	33.77	53.57	48.76	11.1567	45.3667
Glysoja.12G034915		Peroxidase 3 [Glycine soja]	0.279	-1.84243	1.11905e-17	2.80011e-15	yes	down	293.72	257.3	257.63	65.56	67.98	103.61	269.55	79.05
Glysoja.07G019066		WRKY transcription factor 6 [Glycine soja]	3.122	1.64243	1.20896e-17	3.00604e-15	yes	up	9.94	10.66	7.24	28.97	29.74	31.52	9.28	30.0767
Glysoja.05G011398		14 kDa proline-rich protein DC2.15 [Glycine soja]	0.111	-3.17476	1.36331e-17	3.36865e-15	yes	down	730.66	1080.52	965.79	56.07	86.15	182.67	925.657	108.297
Glysoja.04G008355		Aquaporin PIP2-7 [Glycine soja]	0.192	-2.38101	1.40089e-17	3.44e-15	yes	down	147.5	117.64	162.45	23.86	22.29	40.91	142.53	29.02
Glysoja.08G019315		Tubulin beta-1 chain [Glycine soja]	0.048	-4.37462	1.64685e-17	4.01902e-15	yes	down	24.52	6.69	24.04	0.85	1.12	0.86	18.4167	0.943333
Glysoja.16G043882		Tryptophan aminotransferase-related protein 4 isoform A [Glycine soja]	0.006	-7.32224	1.70091e-17	4.1255e-15	yes	down	3.62	17.35	17.45	0.15	0.1	0	12.8067	0.0833333
Glysoja.01G001657		Protein PIN-LIKES 3 isoform E [Glycine soja]	0.236	-2.08282	1.71362e-17	4.13098e-15	yes	down	110.89	117.94	123.81	24.25	37.94	23.55	117.547	28.58
Glysoja.17G045237		Cytochrome P450 78A5 [Glycine soja]	0.003	-8.28543	1.74729e-17	4.1866e-15	yes	down	6.9	28.62	11.66	0.05	0.1	0	15.7267	0.05
Glysoja.10G027773		Sucrose transport protein SUC2 [Glycine soja]	4.848	2.27738	1.95319e-17	4.65177e-15	yes	up	20.33	13.33	20.36	111.43	69.19	95.29	18.0067	91.97
Glysoja.11G029169		UDP-glycosyltransferase 72E1 [Glycine soja]	8.755	3.13007	1.98911e-17	4.70896e-15	yes	up	1.6	0.95	1.75	16.71	9.85	13.16	1.43333	13.24
Glysoja.12G035128		Embryonic abundant protein USP92 [Glycine soja]	0.286	-1.80658	2.2412e-17	5.25842e-15	yes	down	4153.29	6810.95	6368.7	1796.09	1557.61	1833.8	5777.65	1729.17
Glysoja.07G017915		GDSL esterase/lipase CPRD49 [Glycine soja]	0.135	-2.89157	2.24781e-17	5.25842e-15	yes	down	996.82	676.83	592.44	61.18	152.41	105.79	755.363	106.46
Glysoja.01G000108		Disease resistance protein RPM1 [Glycine soja]	24.28	4.60168	2.40723e-17	5.59822e-15	yes	up	0.47	0.54	0.18	3.47	13.52	12.72	0.396667	9.90333
Glysoja.15G041728		Soyasapogenol B glucuronide galactosyltransferase [Glycine soja]	0.301	-1.73207	2.44406e-17	5.65064e-15	yes	down	70.06	59.88	78.52	20.77	23.94	21.01	69.4867	21.9067
Glysoja.07G016707		Cinnamoyl-CoA reductase 1 [Glycine soja]	3.167	1.66309	2.50481e-17	5.75743e-15	yes	up	13.05	11.9	14.3	44.24	43.7	42.52	13.0833	43.4867
Glysoja.11G030969		Aldehyde dehydrogenase family 2 member B4, mitochondrial isoform A [Glycine soja]	0.104	-3.25854	2.68621e-17	6.13869e-15	yes	down	26.56	78.04	66.39	5.23	8.2	6.44	56.9967	6.62333
Glysoja.10G025635		hypothetical protein D0Y65_025625 [Glycine soja]	5.362	2.42277	2.79834e-17	6.35818e-15	yes	up	691.23	711.4	486.68	5110.25	3077.82	2488.04	629.77	3558.7
Glysoja.07G017646		ABC transporter C family member 9 isoform B [Glycine soja]	5.548	2.4719	3.05858e-17	6.90978e-15	yes	up	11.85	9.59	5.08	57.83	44.52	49.33	8.84	50.56
Glysoja.07G017760		putative protein C24B11.05 isoform D [Glycine soja]	0.301	-1.73448	3.33157e-17	7.48373e-15	yes	down	339.47	324.52	215.67	87.26	86.74	101.63	293.22	91.8767
Glysoja.05G011027		Cytochrome P450 78A5 [Glycine soja]	0.126	-2.99081	3.48671e-17	7.78797e-15	yes	down	16.17	25.23	10.86	2.87	1.95	1.95	17.42	2.25667
Glysoja.12G035132		Calcium-binding protein KRP1 [Glycine soja]	0.066	-3.91104	4.42574e-17	9.82987e-15	yes	down	14.19	26	32.43	1.23	2.35	1.5	24.2067	1.69333
Glysoja.11G030675		putative glutathione S-transferase parA [Glycine soja]	9.364	3.22719	4.81736e-17	1.06399e-14	yes	up	10.03	3.2	4.84	67.25	52.61	58.66	6.02333	59.5067
Glysoja.11G031048		Protein SMG7L isoform A [Glycine soja]	3.554	1.82929	5.64215e-17	1.23924e-14	yes	up	2.53	3.68	3.09	11.65	11.75	10.68	3.1	11.36
Glysoja.05G011229		Short-chain dehydrogenase TIC 32, chloroplastic isoform A [Glycine soja]	0.146	-2.7718	6.16936e-17	1.34755e-14	yes	down	23.64	23.18	11.81	3.43	2.88	2.94	19.5433	3.08333
Glysoja.18G048109		Protein REPRESSOR OF LRX1 1 isoform B [Glycine soja]	0.138	-2.8561	6.83047e-17	1.48375e-14	yes	down	105.56	93.78	63.95	6.4	15.67	15.42	87.7633	12.4967
Glysoja.18G047275		Protein CELLULOSE SYNTHASE INTERACTIVE 1 [Glycine soja]	0.394	-1.3439	7.06621e-17	1.52657e-14	yes	down	23.64	26.23	19.83	9.02	8.81	10.69	23.2333	9.50667
Glysoja.13G036824		Glutamate decarboxylase 1 [Glycine soja]	0.401	-1.31869	7.81032e-17	1.67816e-14	yes	down	215.73	220.08	253.02	93.56	92.99	102.81	229.61	96.4533
Glysoja.02G002579		hypothetical protein D0Y65_002577 [Glycine soja]	5.565	2.47642	8.16438e-17	1.74475e-14	yes	up	5.16	2.94	3.97	22.87	23.84	24.98	4.02333	23.8967
Glysoja.07G016805		Nuclear transcription factor Y subunit A-3 isoform A [Glycine soja]	3.731	1.89971	8.24716e-17	1.75296e-14	yes	up	29.76	23.79	17.76	91	82.72	83.01	23.77	85.5767
Glysoja.15G039909		Epsin-3 [Glycine soja]	4.314	2.10902	8.84438e-17	1.86985e-14	yes	up	4.37	4.56	4.29	16.33	21.75	22.76	4.40667	20.28
Glysoja.15G039623		Embryo-specific protein ATS3B [Glycine soja]	0.346	-1.52918	9.94092e-17	2.0905e-14	yes	down	148.03	154.75	134.99	43.8	60.16	54.41	145.923	52.79
Glysoja.11G029687		hypothetical protein D0Y65_029677 [Glycine soja]	3.83	1.93719	1.08986e-16	2.27976e-14	yes	up	18.27	11.71	13.38	53.48	62.66	62.55	14.4533	59.5633
Glysoja.01G000635		putative UDP-arabinopyranose mutase 1 [Glycine soja]	0.415	-1.26849	1.27843e-16	2.66015e-14	yes	down	128.47	137.47	141.61	60.27	61.02	55.43	135.85	58.9067
Glysoja.06G014385		WAT1-related protein [Glycine soja]	11.37	3.50713	1.30233e-16	2.6957e-14	yes	up	3.14	1.99	0.81	20.92	16.29	30.49	1.98	22.5667
Glysoja.11G028803		Hydroxymethylglutaryl-CoA synthase isoform A [Glycine soja]	0.299	-1.74139	1.32306e-16	2.72433e-14	yes	down	205.06	186.27	187.46	46.99	72.84	60.85	192.93	60.2267
Glysoja.13G036190		putative alpha,alpha-trehalose-phosphate synthase 11 isoform A [Glycine soja]	9.567	3.25805	1.38285e-16	2.83269e-14	yes	up	5.37	3.01	2.91	18.05	44.9	49.82	3.76333	37.59
Glysoja.07G018423		Protein SMG7L isoform C [Glycine soja]	3.64	1.86392	1.39362e-16	2.84004e-14	yes	up	3.65	3.77	2.44	11.46	11.88	13.4	3.28667	12.2467
Glysoja.02G005154		Protein MALE DISCOVERER 2 isoform A [Glycine soja]	2.889	1.5304	1.41944e-16	2.87782e-14	yes	up	8.41	9.03	6.67	22.41	22.9	26.22	8.03667	23.8433
Glysoja.17G045732		Bifunctional dTDP-4-dehydrorhamnose 3,5-epimerase/dTDP-4-dehydrorhamnose reductase [Glycine soja]	0.394	-1.34461	1.4519e-16	2.92862e-14	yes	down	169.57	147.49	159.15	63.17	60.38	73.26	158.737	65.6033
Glysoja.15G041619		Alpha-amylase/subtilisin inhibitor [Glycine soja]	11.313	3.49994	1.47071e-16	2.95149e-14	yes	up	6.64	10.64	22.3	118.83	134.23	225.46	13.1933	159.507
Glysoja.03G008285		putative L-gulonolactone oxidase 6 [Glycine soja]	0.322	-1.63625	1.57446e-16	3.14375e-14	yes	down	33.27	37.5	36.09	12.51	10.09	14.94	35.62	12.5133
Glysoja.06G014882		Phosphatidylinositol transfer protein 3 [Glycine soja]	0.276	-1.85742	1.58489e-16	3.14868e-14	yes	down	28.15	28.45	27.95	6.46	8.56	9.43	28.1833	8.15
Glysoja.12G032973		Protein EXORDIUM-like 3 [Glycine soja]	0.195	-2.35541	1.68634e-16	3.33347e-14	yes	down	42.48	61.24	72.31	11.23	9.07	15.9	58.6767	12.0667
Glysoja.11G032718		Inorganic pyrophosphatase 2 [Glycine soja]	0.101	-3.31454	1.69502e-16	3.33396e-14	yes	down	37.79	59.53	27.62	2.22	4.38	6.47	41.6467	4.35667
Glysoja.10G027949		Transmembrane ascorbate ferrireductase 1 isoform A [Glycine soja]	0.451	-1.14745	1.73342e-16	3.39261e-14	yes	down	699.16	674.53	678.96	344.87	316.74	310.01	684.217	323.873
Glysoja.08G019849		Protein DMR6-LIKE OXYGENASE 2 [Glycine soja]	9.308	3.21843	1.74502e-16	3.3985e-14	yes	up	3.45	2.15	2.89	15.33	37.64	28.96	2.83	27.31
Glysoja.16G043409		3-hydroxy-3-methylglutaryl-coenzyme A reductase 1 isoform A [Glycine soja]	0.27	-1.8893	1.87182e-16	3.62758e-14	yes	down	80.27	87.58	108.89	20.54	29.75	28.08	92.2467	26.1233
Glysoja.11G031357		F-box/kelch-repeat protein isoform A [Glycine soja]	5.57	2.47776	1.88903e-16	3.64305e-14	yes	up	4.49	4.8	2.87	23.1	16.36	30.56	4.05333	23.34
Glysoja.15G042193		Homeobox-leucine zipper protein HOX27 [Glycine soja]	4.802	2.26367	1.92146e-16	3.68761e-14	yes	up	7.49	4.58	4.2	23.74	26.03	29.83	5.42333	26.5333
Glysoja.20G054277		Transcription factor LAF1, partial [Glycine soja]	0.131	-2.93247	2.66437e-16	5.0887e-14	yes	down	14.75	18.15	15.97	2.39	2.81	1.48	16.29	2.22667
Glysoja.19G050900		Lysine histidine transporter 1 isoform A [Glycine soja]	4.744	2.24597	2.76225e-16	5.25027e-14	yes	up	2.03	2.17	1.72	8.82	9.93	10.72	1.97333	9.82333
Glysoja.12G033425		hypothetical protein D0Y65_033414 [Glycine soja]	0.226	-2.14397	2.91628e-16	5.51651e-14	yes	down	8.22	8.21	10.85	2.1	2.15	2.15	9.09333	2.13333
Glysoja.06G014337		Heavy metal-associated isoprenylated plant protein 24 isoform B [Glycine soja]	4.323	2.1121	2.99089e-16	5.63071e-14	yes	up	71.09	54.51	34.91	266.95	233.7	246.6	53.5033	249.083
Glysoja.19G052337		Galactinol synthase 2 [Glycine soja]	7.492	2.90528	3.5371e-16	6.62745e-14	yes	up	65.85	25.28	26.73	329.15	272.04	311.92	39.2867	304.37
Glysoja.20G054734		Glu S.griseus protease inhibitor [Glycine soja]	5.915	2.56443	3.71962e-16	6.93656e-14	yes	up	113.09	52.79	54.36	410.6	483.93	489.08	73.4133	461.203
Glysoja.07G018250		Root phototropism protein 3 [Glycine soja]	0.294	-1.76775	4.11987e-16	7.6469e-14	yes	down	12.47	11.97	9.87	3.87	3.3	3.52	11.4367	3.56333
Glysoja.11G031262		Protein CASPARIAN STRIP INTEGRITY FACTOR 1 [Glycine soja]	3.402	1.76645	4.28763e-16	7.9211e-14	yes	up	241.41	194.54	155.45	819.21	595.11	690.45	197.133	701.59
Glysoja.04G010776		WAT1-related protein [Glycine soja]	11.65	3.54229	4.38109e-16	8.05612e-14	yes	up	8.25	2.51	3.09	75.57	40.2	54.4	4.61667	56.7233
Glysoja.15G039942		Glutelin type-A 1 isoform B [Glycine soja]	4.052	2.0187	4.58809e-16	8.39769e-14	yes	up	18.34	16.25	23.09	98.63	78.83	68.18	19.2267	81.88
Glysoja.18G049814		S-adenosylmethionine decarboxylase proenzyme [Glycine soja]	2.762	1.4656	5.03352e-16	9.17051e-14	yes	up	72.66	61.95	71.77	185.99	177.77	234.5	68.7933	199.42
Glysoja.20G054577		Geraniol 8-hydroxylase [Glycine soja]	0.033	-4.91514	5.11379e-16	9.27402e-14	yes	down	8.77	4.51	4.45	0.25	0.26	0.1	5.91	0.203333
Glysoja.13G037222		UDP-glucuronate 4-epimerase 6 [Glycine soja]	0.39	-1.35926	5.2316e-16	9.44435e-14	yes	down	44.08	48.6	43.77	15.93	18.86	20.69	45.4833	18.4933
Glysoja.05G011240		Ferric reduction oxidase 8, mitochondrial [Glycine soja]	6.185	2.62884	5.69113e-16	1.02272e-13	yes	up	1.6	1.44	0.81	7.14	7.26	10.52	1.28333	8.30667
Glysoja.12G033961		External alternative NAD(P)H-ubiquinone oxidoreductase B4, mitochondrial isoform B [Glycine soja]	16.869	4.07634	5.79556e-16	1.03678e-13	yes	up	0.4	0.67	1.2	19.26	15.2	7.15	0.756667	13.87
Glysoja.14G038643		putative E3 ubiquitin-protein ligase HERC4 isoform B [Glycine soja]	15.185	3.92453	5.95308e-16	1.06016e-13	yes	up	2	1.04	1.19	9.69	28.2	35.77	1.41	24.5533
Glysoja.12G033770		Alcohol-forming fatty acyl-CoA reductase [Glycine soja]	5.162	2.36791	6.69609e-16	1.185e-13	yes	up	11.69	19.79	13.22	110.85	59.27	73.97	14.9	81.3633
Glysoja.06G014289		7-deoxyloganetin glucosyltransferase isoform B [Glycine soja]	4.35	2.12103	6.71405e-16	1.185e-13	yes	up	9.01	5.43	8.51	36.77	29.53	35.71	7.65	34.0033
Glysoja.12G035033		Fasciclin-like arabinogalactan protein 9 [Glycine soja]	0.045	-4.46587	8.41221e-16	1.47646e-13	yes	down	37.73	14.49	38.02	0.56	2.64	1.12	30.08	1.44
Glysoja.20G054143		Primary amine oxidase [Glycine soja]	0.23	-2.12285	8.46905e-16	1.47646e-13	yes	down	45.76	65.45	45.29	10.1	16.47	10.51	52.1667	12.36
Glysoja.09G023153		hypothetical protein D0Y65_023144 [Glycine soja]	6.749	2.75459	8.47744e-16	1.47646e-13	yes	up	9.27	9.16	8.66	58.75	61.43	78.11	9.03	66.0967
Glysoja.10G025620		Protein NRT1/ PTR FAMILY 5.2 [Glycine soja]	5.538	2.46926	9.70375e-16	1.68262e-13	yes	up	1.14	1.19	0.96	5.78	6.26	6.96	1.09667	6.33333
Glysoja.16G044359		Miraculin [Glycine soja]	0.348	-1.52482	1.0008e-15	1.72779e-13	yes	down	1076.24	982.13	1151.24	326.77	436.48	415.12	1069.87	392.79
Glysoja.08G021302		Protein MANNAN SYNTHESIS-RELATED 1 [Glycine soja]	0.303	-1.72082	1.08915e-15	1.87216e-13	yes	down	48.55	64.38	64.28	19.48	14.66	22.11	59.07	18.75
Glysoja.17G044548		1-aminocyclopropane-1-carboxylate oxidase [Glycine soja]	5.381	2.42786	1.09604e-15	1.87584e-13	yes	up	40.79	31.51	16.77	185.27	140.1	174.45	29.69	166.607
Glysoja.11G030245		4-coumarate--CoA ligase-like 7 isoform A [Glycine soja]	3.637	1.86258	1.27691e-15	2.17597e-13	yes	up	17.04	14.69	10.45	45.03	59.74	54.39	14.06	53.0533
Glysoja.01G001431		Glycinol 4-dimethylallyltransferase isoform A [Glycine soja]	11.515	3.52538	1.32271e-15	2.24434e-13	yes	up	2.25	3.01	5.47	21.16	48.25	61.71	3.57667	43.7067
Glysoja.05G010952		putative inactive receptor kinase [Glycine soja]	0.386	-1.37343	1.42508e-15	2.40772e-13	yes	down	29.24	29.83	29.34	11.33	10.61	13.71	29.47	11.8833
Glysoja.08G020291		P34 probable thiol protease [Glycine soja]	0.058	-4.09571	1.44103e-15	2.42431e-13	yes	down	29.63	40.62	27.97	1.09	4.06	0.75	32.74	1.96667
Glysoja.04G008840		Cytokinin riboside 5'-monophosphate phosphoribohydrolase LOG8 isoform A [Glycine soja]	3.515	1.8134	1.45849e-15	2.44327e-13	yes	up	25.55	18.8	23.73	86.47	89.94	68.38	22.6933	81.5967
Glysoja.20G053897		Alpha,alpha-trehalose-phosphate synthase 5 isoform E [Glycine soja]	0.421	-1.24979	1.52467e-15	2.54336e-13	yes	down	32.39	41	32.26	15.55	15.07	15.33	35.2167	15.3167
Glysoja.09G024596		Cytochrome P450 CYP736A12 [Glycine soja]	3.315	1.72898	1.80407e-15	2.9968e-13	yes	up	15.98	15.86	22.14	63	59.56	70.97	17.9933	64.51
Glysoja.15G040271		Dormancy-associated protein 1 [Glycine soja]	4.114	2.04063	1.83557e-15	3.03223e-13	yes	up	825.99	494.7	444.33	2416.53	2467.67	2755.33	588.34	2546.51
Glysoja.06G014315		TPR repeat-containing thioredoxin TTL1 isoform A [Glycine soja]	0.424	-1.23775	1.84074e-15	3.03223e-13	yes	down	56.88	58.9	49.43	25.48	24.88	22.4	55.07	24.2533
Glysoja.18G047658b		hypothetical protein D0Y65_047638 [Glycine soja]	9.451	3.24042	1.99792e-15	3.27751e-13	yes	up	7.21	3.85	16.27	84.69	104.53	73.07	9.11	87.43
Glysoja.11G032072		Organic cation/carnitine transporter 4 isoform B [Glycine soja]	4.423	2.14512	2.07941e-15	3.39709e-13	yes	up	17.08	13.53	8.91	48.82	68.09	64.02	13.1733	60.31
Glysoja.04G010278		Bidirectional sugar transporter SWEET14 [Glycine soja]	8.311	3.05502	2.13098e-15	3.46702e-13	yes	up	19.12	5.81	11.21	124.39	86.52	106.93	12.0467	105.947
Glysoja.13G036423		Protein TIFY 3B [Glycine soja]	0.102	-3.2957	2.62846e-15	4.25885e-13	yes	down	28.5	35.97	56.21	4.67	6.06	2.16	40.2267	4.29667
Glysoja.14G039322		Peroxidase 4 isoform A [Glycine soja]	0.257	-1.96146	2.96826e-15	4.78981e-13	yes	down	165.64	124.19	123.35	30.08	31.42	49.86	137.727	37.12
Glysoja.10G027228		Benzyl alcohol O-benzoyltransferase [Glycine soja]	0.262	-1.92994	3.02992e-15	4.86942e-13	yes	down	1051.6	838.41	535.92	208.35	219.42	235.28	808.643	221.017
Glysoja.20G054180		Homocysteine S-methyltransferase 3 isoform A [Glycine soja]	5.665	2.50204	3.0733e-15	4.91914e-13	yes	up	23.09	9.66	17.15	94.57	96.48	108.1	16.6333	99.7167
Glysoja.12G033353		hypothetical protein D0Y65_033342 [Glycine soja]	3.636	1.86247	3.16368e-15	5.04338e-13	yes	up	16.08	10.12	12.42	41.65	46.99	54.89	12.8733	47.8433
Glysoja.17G045667		Proline transporter 1 [Glycine soja]	0.126	-2.9942	4.26737e-15	6.77553e-13	yes	down	36.11	32.4	13.26	3.11	3.08	4.47	27.2567	3.55333
Glysoja.17G047042		Tubulin beta-1 chain isoform A [Glycine soja]	0.18	-2.47491	4.34549e-15	6.87196e-13	yes	down	20.2	19.6	30.37	3.79	3.35	5.97	23.39	4.37
Glysoja.05G012907		Tubulin beta-1 chain [Glycine soja]	0.161	-2.631	4.36434e-15	6.87426e-13	yes	down	54.85	28.49	56.31	5.78	7.94	10.14	46.55	7.95333
Glysoja.19G052124		putative indole-3-pyruvate monooxygenase YUCCA10 isoform A [Glycine soja]	2.732	1.45021	4.45362e-15	6.98705e-13	yes	up	22.99	22.54	25.24	60.3	74.4	70.28	23.59	68.3267
Glysoja.10G026010		Type I inositol polyphosphate 5-phosphatase 8 isoform C [Glycine soja]	0.18	-2.47626	4.52581e-15	7.07225e-13	yes	down	29.08	23.98	15.04	4.52	4.9	2.98	22.7	4.13333
Glysoja.08G019344		hypothetical protein D0Y65_019333 [Glycine soja]	0.304	-1.72012	4.99259e-15	7.77095e-13	yes	down	10.95	12.68	11.58	3.9	3.64	3.6	11.7367	3.71333
Glysoja.06G014384		WAT1-related protein [Glycine soja]	7.906	2.98289	5.36786e-15	8.32229e-13	yes	up	24.92	9.84	11.4	175.38	92.3	115.03	15.3867	127.57
Glysoja.11G031091		Polyphenol oxidase A1, chloroplastic [Glycine soja]	0.005	-7.68325	5.50703e-15	8.5047e-13	yes	down	73.4	951.42	738.3	1.54	4.26	3.03	587.707	2.94333
Glysoja.15G041597		Polygalacturonase inhibitor 1 [Glycine soja]	0.074	-3.76124	5.60964e-15	8.62946e-13	yes	down	49.97	65.4	125.2	4.81	10.74	3	80.19	6.18333
Glysoja.17G045782		Vacuolar-processing enzyme [Glycine soja]	5.43	2.44094	5.74751e-15	8.80728e-13	yes	up	21.21	15.58	6.5	63.41	84.96	81.1	14.43	76.49
Glysoja.02G002849		putative alpha,alpha-trehalose-phosphate synthase 9 [Glycine soja]	2.867	1.51935	6.68529e-15	1.02047e-12	yes	up	17.35	12.87	13.04	39.4	42.04	46.77	14.42	42.7367
Glysoja.11G030303		Beta-galactosidase 8 isoform A [Glycine soja]	4.926	2.30053	6.81528e-15	1.03632e-12	yes	up	10.42	5.76	5.74	41.13	27.93	41.13	7.30667	36.73
Glysoja.15G040948		Nodulin-13 [Glycine soja]	7.209	2.84981	6.93627e-15	1.04858e-12	yes	up	10.57	3.8	5.98	48.52	50.09	57.06	6.78333	51.89
Glysoja.07G017402		hypothetical protein D0Y65_017392 [Glycine soja]	6.799	2.76538	6.94899e-15	1.04858e-12	yes	up	5.33	5.25	3.32	17.79	44.84	35.03	4.63333	32.5533
Glysoja.03G007850		Sucrose synthase 2 isoform A [Glycine soja]	3.315	1.7288	7.08523e-15	1.06508e-12	yes	up	46.97	45.36	31.06	171.97	120.75	132.47	41.13	141.73
Glysoja.01G000313		Spermidine synthase 1 isoform A [Glycine soja]	0.389	-1.36382	7.67183e-15	1.14889e-12	yes	down	95.6	123.49	112.15	44.13	39.14	51.45	110.413	44.9067
Glysoja.15G041805		hypothetical protein D0Y65_041787 [Glycine soja]	5.712	2.51388	8.58904e-15	1.28139e-12	yes	up	357	214	192.99	2028.94	2256.15	1910.31	254.663	2065.13
Glysoja.11G031935		14-3-3-like protein D isoform A [Glycine soja]	0.209	-2.26167	8.69416e-15	1.29219e-12	yes	down	43.01	45.1	74.2	9.77	10.79	12.95	54.1033	11.17
Glysoja.05G011381		Vacuolar-processing enzyme [Glycine soja]	5.656	2.49977	8.7435e-15	1.29466e-12	yes	up	3.29	2.06	1.59	11.86	15.62	13.43	2.31333	13.6367
Glysoja.04G010342		Serine/threonine-protein kinase SRK2A isoform A [Glycine soja]	2.715	1.4409	8.86602e-15	1.3079e-12	yes	up	17.27	16.8	15.32	50.54	47.66	40.75	16.4633	46.3167
Glysoja.12G033216		BTB/POZ domain-containing protein [Glycine soja]	0.16	-2.6401	9.44449e-15	1.38806e-12	yes	down	6.45	11.1	7.52	1.62	1.06	1.53	8.35667	1.40333
Glysoja.17G045114		putative alpha,alpha-trehalose-phosphate synthase 11 isoform A [Glycine soja]	6.506	2.70166	9.80384e-15	1.43554e-12	yes	up	10.55	4.89	6.01	30.8	56.55	59.54	7.15	48.9633
Glysoja.05G013182		Protein PLANT CADMIUM RESISTANCE 2 [Glycine soja]	49.593	5.63207	9.95317e-15	1.45202e-12	yes	up	0.28	0.21	0.19	6.23	13.19	17.69	0.226667	12.37
Glysoja.06G014852		Patellin-3 isoform A [Glycine soja]	0.278	-1.84618	1.07166e-14	1.55764e-12	yes	down	47.99	53.5	71.83	14.23	16.5	19.95	57.7733	16.8933
Glysoja.04G008559		Tubulin beta-1 chain [Glycine soja]	0.226	-2.14338	1.1092e-14	1.60632e-12	yes	down	74.31	66.83	95.95	15.47	14.88	26.41	79.03	18.92
Glysoja.12G035305		Bidirectional sugar transporter SWEET2 isoform B [Glycine soja]	7.436	2.89453	1.12477e-14	1.62292e-12	yes	up	15.93	7.58	8.09	47.4	100.88	94.92	10.5333	81.0667
Glysoja.11G032086		Thioredoxin-like protein CXXS1 [Glycine soja]	0.149	-2.74504	1.13677e-14	1.63426e-12	yes	down	222.1	214.22	294	41.22	54.12	19.69	243.44	38.3433
Glysoja.16G043780		Cytochrome P450 81E8 [Glycine soja]	2.713	1.43976	1.18021e-14	1.69056e-12	yes	up	9.87	10.44	10.31	28.33	31.24	27.09	10.2067	28.8867
Glysoja.10G027066		Hydrophobic protein LTI6A [Glycine soja]	5.597	2.48455	1.19183e-14	1.70104e-12	yes	up	69.8	13.11	53.54	136.09	89.81	206.55	45.4833	144.15
Glysoja.17G045116		hypothetical protein D0Y65_045095 [Glycine soja]	6.073	2.60245	1.23614e-14	1.75794e-12	yes	up	20.4	11.92	11.77	57.8	117.46	105.69	14.6967	93.65
Glysoja.07G017430		Beta-glucosidase 44 [Glycine soja]	0.325	-1.62198	1.33579e-14	1.89284e-12	yes	down	17.18	21.49	21.66	7.36	6.34	6.77	20.11	6.82333
Glysoja.09G024695		O-acyltransferase WSD1 isoform B [Glycine soja]	4.14	2.04955	1.51513e-14	2.13931e-12	yes	up	6.63	4.95	3.88	17.39	22.61	23.06	5.15333	21.02
Glysoja.14G039248		Omega-3 fatty acid desaturase, endoplasmic reticulum [Glycine soja]	0.136	-2.87965	1.55428e-14	2.18678e-12	yes	down	8.33	9.79	14.04	1.35	1.43	1.83	10.72	1.53667
Glysoja.17G044806		Cell wall / vacuolar inhibitor of fructosidase 1 [Glycine soja]	3.224	1.68895	1.60052e-14	2.24385e-12	yes	up	43.3	36.87	28.83	133.11	103.35	133.85	36.3333	123.437
Glysoja.10G025727		Proline-rich protein 1 [Glycine soja]	0.105	-3.2476	1.70559e-14	2.3827e-12	yes	down	58.95	20.61	32.2	4.06	4.11	4.31	37.2533	4.16
Glysoja.07G017264		Bark storage protein A [Glycine soja]	0.129	-2.95461	1.72346e-14	2.3992e-12	yes	down	31.23	26.62	34.84	2.25	6.68	3.58	30.8967	4.17
Glysoja.11G032705		NDR1/HIN1-like protein 13 [Glycine soja]	0.421	-1.24865	1.78547e-14	2.47679e-12	yes	down	154.12	146.13	147.85	59.34	72.61	65.07	149.367	65.6733
Glysoja.10G026634		Soyasaponin III rhamnosyltransferase [Glycine soja]	0.298	-1.74563	1.85035e-14	2.55782e-12	yes	down	42.86	52.6	48.87	11.43	14.59	19.04	48.11	15.02
Glysoja.09G024187		Protein IQ-DOMAIN 14 [Glycine soja]	0.117	-3.09929	1.9149e-14	2.63782e-12	yes	down	6.24	13.37	14.73	1.12	1.39	1.68	11.4467	1.39667
Glysoja.15G040902		hypothetical protein D0Y65_040886 [Glycine soja]	12.222	3.61138	1.95368e-14	2.6819e-12	yes	up	2.45	5.67	11.58	111.49	80.75	66.96	6.56667	86.4
Glysoja.08G019421		Bidirectional sugar transporter SWEET4 [Glycine soja]	1081.35	10.0786	2.118e-14	2.89741e-12	yes	up	0	0	0	25.06	9.18	5.58	0	13.2733
Glysoja.01G002199		Pectinesterase inhibitor 9 [Glycine soja]	4.318	2.11037	2.20496e-14	2.99925e-12	yes	up	96.6	64.34	46.91	314.56	268.27	363.41	69.2833	315.413
Glysoja.15G040218		Polyphenol oxidase, chloroplastic [Glycine soja]	4.66	2.22033	2.20762e-14	2.99925e-12	yes	up	29.03	18.62	23.05	76.6	144.02	124.33	23.5667	114.983
Glysoja.11G028704		hypothetical protein D0Y65_028691 [Glycine soja]	5.638	2.49527	2.22071e-14	3.0067e-12	yes	up	3.03	1.39	2.01	13.93	12.81	12.87	2.14333	13.2033
Glysoja.20G054491		GATA transcription factor 9 isoform A [Glycine soja]	0.288	-1.79363	2.23226e-14	3.01147e-12	yes	down	33.17	42.64	51.48	11.66	13.05	13.47	42.43	12.7267
Glysoja.12G033744		Glucomannan 4-beta-mannosyltransferase 2 isoform A [Glycine soja]	0.363	-1.46336	2.23947e-14	3.01147e-12	yes	down	162.78	221.84	160.41	70.56	55.7	79.67	181.677	68.6433
Glysoja.12G035129		Embryonic abundant protein USP92 [Glycine soja]	0.424	-1.23814	2.27406e-14	3.04763e-12	yes	down	18561.5	16337.6	15062.9	7186.32	8079.74	7015.55	16654	7427.2
Glysoja.08G020910		Soyasaponin III rhamnosyltransferase [Glycine soja]	0.287	-1.80275	2.3055e-14	3.07932e-12	yes	down	171.13	204.72	196.16	44.85	74.43	51.3	190.67	56.86
Glysoja.08G019946		Berberine bridge enzyme-like 21 [Glycine soja]	0.311	-1.68449	2.33707e-14	3.11098e-12	yes	down	15.59	15.21	17.31	5.86	4.7	5.11	16.0367	5.22333
Glysoja.03G007540		Heavy metal-associated isoprenylated plant protein 6 isoform B [Glycine soja]	0.285	-1.80933	2.46817e-14	3.27447e-12	yes	down	14.35	17.03	14.11	4.01	4.51	5.01	15.1633	4.51
Glysoja.17G046754		Protein NDL2 [Glycine soja]	0.322	-1.63325	2.51645e-14	3.32735e-12	yes	down	18.92	21.62	22.96	7.21	7.34	6.84	21.1667	7.13
Glysoja.01G001609		putative serine/threonine-protein kinase PBL15 [Glycine soja]	4.06	2.0215	2.55684e-14	3.36949e-12	yes	up	20.24	18.52	10.52	67.98	63.24	77.79	16.4267	69.67
Glysoja.04G009222		Aspartyl protease AED3 [Glycine soja]	0.146	-2.78063	2.66454e-14	3.49975e-12	yes	down	48.66	111.11	94.07	11.68	7.78	19.23	84.6133	12.8967
Glysoja.11G028996		Galactomannan galactosyltransferase 1 isoform C [Glycine soja]	0.32	-1.64224	2.78214e-14	3.64212e-12	yes	down	16.21	17.39	16.72	5.79	4.46	6.49	16.7733	5.58
Glysoja.07G018224		Myb family transcription factor EFM [Glycine soja]	14.58	3.86597	2.89196e-14	3.77338e-12	yes	up	1.05	0.66	0.33	4.87	11.7	14.29	0.68	10.2867
Glysoja.07G016618		Dehydration-responsive element-binding protein 3 [Glycine soja]	0.192	-2.38058	2.96078e-14	3.83821e-12	yes	down	42.89	49.52	29.21	10.34	7.8	6.3	40.54	8.14667
Glysoja.11G029157		Serine/threonine receptor-like kinase NFP [Glycine soja]	0.203	-2.30211	2.96105e-14	3.83821e-12	yes	down	29.68	22.77	15.84	3.54	5.04	5.85	22.7633	4.81
Glysoja.20G054396		Protein GIGANTEA isoform A [Glycine soja]	2.684	1.42421	2.98361e-14	3.85481e-12	yes	up	9.8	12.84	9.59	32.2	28.48	26.98	10.7433	29.22
Glysoja.10G028484		Chalcone--flavonone isomerase 1B-2 [Glycine soja]	0.242	-2.0477	3.02131e-14	3.89079e-12	yes	down	29.37	46.6	44.76	7.75	9.55	13.21	40.2433	10.17
Glysoja.05G012818		Patellin-3 isoform A [Glycine soja]	0.247	-2.02014	3.19114e-14	4.09617e-12	yes	down	18.25	17.87	26.48	5.27	4.67	6.35	20.8667	5.43
Glysoja.01G001381		hypothetical protein D0Y65_001381, partial [Glycine soja]	0.113	-3.14517	3.20272e-14	4.09772e-12	yes	down	15.55	13.91	15.11	3.14	2	1.41	14.8567	2.18333
Glysoja.18G049083		GDSL esterase/lipase CPRD49 [Glycine soja]	0.237	-2.07582	3.35851e-14	4.28318e-12	yes	down	65.83	48.76	59.25	9.91	12.18	19.33	57.9467	13.8067
Glysoja.06G014928		Heavy metal-associated isoprenylated plant protein 7 isoform C [Glycine soja]	8.774	3.13324	3.45315e-14	4.38051e-12	yes	up	18.49	8.3	13.05	57.09	156.56	154.09	13.28	122.58
Glysoja.16G044033		S-type anion channel SLAH3 isoform B [Glycine soja]	5.917	2.56498	3.45698e-14	4.38051e-12	yes	up	3.64	3.73	2.11	17.37	27.35	13.93	3.16	19.55
Glysoja.16G043134		UV-B-induced protein, chloroplastic [Glycine soja]	3.09	1.62753	3.6572e-14	4.617e-12	yes	up	18.11	14.34	13.12	45.67	45.73	58.29	15.19	49.8967
Glysoja.01G002477		Protein FANTASTIC FOUR 3 [Glycine soja]	0.106	-3.23476	3.66697e-14	4.617e-12	yes	down	14.3	15.01	12.15	0.67	2.04	1.91	13.82	1.54
Glysoja.16G044296		hypothetical protein D0Y65_044274 [Glycine soja]	0.277	-1.85363	3.76873e-14	4.73005e-12	yes	down	15	22.32	20.1	6.4	4.25	5.91	19.14	5.52
Glysoja.18G049833		Allene oxide cyclase, chloroplastic [Glycine soja]	0.321	-1.6388	4.1208e-14	5.15557e-12	yes	down	164.48	198.35	216.34	78.12	62.55	53.73	193.057	64.8
Glysoja.14G037718		MDIS1-interacting receptor like kinase 2 isoform A [Glycine soja]	0.109	-3.1959	4.14855e-14	5.17391e-12	yes	down	10.15	13.35	20.88	1.06	2.69	1.32	14.7933	1.69
Glysoja.08G022064		DnaJ-like subfamily B member 1 [Glycine soja]	0.281	-1.83078	4.30868e-14	5.35672e-12	yes	down	33.66	35.06	28.03	6.88	11.1	10.37	32.25	9.45
Glysoja.11G029072		Transcription factor SPATULA isoform A [Glycine soja]	4.111	2.03953	4.752e-14	5.88935e-12	yes	up	7.05	4.59	4.3	25.12	23.17	20.55	5.31333	22.9467
Glysoja.14G037845		hypothetical protein D0Y65_037834 [Glycine soja]	12.294	3.61987	4.96382e-14	6.13264e-12	yes	up	1.4	0.64	1.23	5.79	16.4	16.14	1.09	12.7767
Glysoja.18G049205		CBL-interacting protein kinase 2 [Glycine soja]	4.88	2.28679	5.24781e-14	6.46221e-12	yes	up	8.41	7.52	4.03	26.9	40.62	33.22	6.65333	33.58
Glysoja.08G019790		Squalene monooxygenase [Glycine soja]	0.223	-2.16683	5.26326e-14	6.46221e-12	yes	down	47.36	48.04	39.72	6.45	14.02	10.76	45.04	10.41
Glysoja.19G052167		ABC transporter C family member 4 [Glycine soja]	0.216	-2.21115	5.54417e-14	6.78603e-12	yes	down	4.41	5.26	5.52	1.04	0.82	1.57	5.06333	1.14333
Glysoja.08G019945		Berberine bridge enzyme-like 21 isoform A [Glycine soja]	0.27	-1.89089	5.57682e-14	6.80492e-12	yes	down	19	21.33	23.33	5.03	7.72	5.61	21.22	6.12
Glysoja.19G051335		R3H domain-containing protein 2 [Glycine soja]	2.27	1.18252	5.6035e-14	6.81644e-12	yes	up	40.91	37.32	39.45	87.87	98.2	93	39.2267	93.0233
Glysoja.04G010583		Homeobox-leucine zipper protein ATHB-7 [Glycine soja]	4.095	2.03398	5.7505e-14	6.97381e-12	yes	up	5.85	3.77	3.25	18.84	17.8	18.32	4.29	18.32
Glysoja.10G028462		2-oxoglutarate dehydrogenase, mitochondrial [Glycine soja]	10.505	3.39295	5.76889e-14	6.97472e-12	yes	up	0.99	0.88	0.75	4.66	13.66	10.18	0.873333	9.5
Glysoja.11G029376		Syntaxin-binding protein 5 isoform A [Glycine soja]	4.509	2.17293	5.80483e-14	6.99677e-12	yes	up	13.61	9.64	5.75	50.62	43.28	42.03	9.66667	45.31
Glysoja.08G021500		Beta-amyrin 28-monooxygenase [Glycine soja]	0.232	-2.10654	6.1953e-14	7.44472e-12	yes	down	89.29	78.01	67.69	13.33	26.29	17.09	78.33	18.9033
Glysoja.14G039457		Protein WALLS ARE THIN 1 [Glycine soja]	0.219	-2.19238	6.86771e-14	8.22772e-12	yes	down	46.68	69.69	82.76	15.8	10.72	19.34	66.3767	15.2867
Glysoja.06G014389		WAT1-related protein [Glycine soja]	0.039	-4.67711	6.94053e-14	8.28985e-12	yes	down	4.68	15.14	5.61	0.27	0.41	0.34	8.47667	0.34
Glysoja.01G000614		Cytochrome P450 78A5 [Glycine soja]	0.035	-4.84303	6.99907e-14	8.33459e-12	yes	down	4.01	21.56	14.25	0.23	0.92	0.28	13.2733	0.476667
Glysoja.02G003902		Phospholipase A1-Igamma1, chloroplastic isoform A [Glycine soja]	0.136	-2.87447	7.19899e-14	8.54691e-12	yes	down	37.6	26.12	15.88	3.3	5.01	2.98	26.5333	3.76333
Glysoja.08G020726		hypothetical protein D0Y65_020717 [Glycine soja]	0.427	-1.22726	7.253e-14	8.58525e-12	yes	down	29.63	31.48	30.55	14.59	12.26	14.58	30.5533	13.81
Glysoja.12G035036		Rac-like GTP-binding protein RAC2 isoform C [Glycine soja]	0.209	-2.25561	8.52361e-14	1.00591e-11	yes	down	25.81	34.37	43.55	5.18	9.05	8.46	34.5767	7.56333
Glysoja.13G036773		Fructose-bisphosphate aldolase 6, cytosolic isoform A [Glycine soja]	0.17	-2.55638	8.62776e-14	1.01517e-11	yes	down	198.27	129.33	85.68	15.88	28.87	27.55	137.76	24.1
Glysoja.14G038095		putative isoaspartyl peptidase/L-asparaginase 2 [Glycine soja]	0.202	-2.31037	8.97144e-14	1.05248e-11	yes	down	152.48	174.16	131.49	48.82	25.82	21.35	152.71	31.9967
Glysoja.06G015798		G-type lectin S-receptor-like serine/threonine-protein kinase [Glycine soja]	5.529	2.467	9.27956e-14	1.08541e-11	yes	up	0.78	1.3	0.73	4.79	4.78	6.53	0.936667	5.36667
Glysoja.03G006032		Cationic peroxidase 1 [Glycine soja]	0.116	-3.10996	9.3444e-14	1.08977e-11	yes	down	71.86	29.97	35.66	3.43	5.02	8.4	45.83	5.61667
Glysoja.16G043790		Xyloglucan endotransglucosylase/hydrolase protein A [Glycine soja]	0.052	-4.26845	9.79308e-14	1.13873e-11	yes	down	7.63	13.83	22.02	0.41	0.5	1.49	14.4933	0.8
Glysoja.18G047827		Fasciclin-like arabinogalactan protein 1 [Glycine soja]	0.32	-1.6453	9.95916e-14	1.15465e-11	yes	down	43.17	50.77	57.01	16.42	13.76	20.57	50.3167	16.9167
Glysoja.03G007531		Serine/threonine-protein kinase PCRK1 [Glycine soja]	2.585	1.37037	1.01271e-13	1.17069e-11	yes	up	8.67	9.77	7.72	22.5	21.19	26.67	8.72	23.4533
Glysoja.17G044716		Late embryogenesis abundant protein Lea5 [Glycine soja]	4.663	2.22129	1.09219e-13	1.25888e-11	yes	up	110.76	55.1	53.27	367.21	358.6	347.66	73.0433	357.823
Glysoja.14G039120		Beta carbonic anhydrase 6, mitochondrial isoform C [Glycine soja]	4.546	2.18475	1.14631e-13	1.31742e-11	yes	up	24.05	12.68	12.91	70.18	82.91	75.67	16.5467	76.2533
Glysoja.16G042695		NAC transcription factor 47 [Glycine soja]	9.449	3.24015	1.15238e-13	1.32057e-11	yes	up	8.14	3.85	3.13	23.17	62.99	60.1	5.04	48.7533
Glysoja.02G005582		hypothetical protein D0Y65_005579 [Glycine soja]	0.117	-3.09547	1.2394e-13	1.41209e-11	yes	down	9.49	11.84	16.77	1.12	1.89	1.69	12.7	1.56667
Glysoja.03G007522		Ethylene-insensitive protein 2 isoform D [Glycine soja]	3.335	1.73782	1.24853e-13	1.41841e-11	yes	up	11.87	11.9	9.15	27.26	42.58	41.57	10.9733	37.1367
Glysoja.09G023339		Plant intracellular Ras-group-related LRR protein 6 [Glycine soja]	3.381	1.75747	1.27738e-13	1.44702e-11	yes	up	13.41	15.45	16.42	39.35	54.66	67.31	15.0933	53.7733
Glysoja.08G021381		MLP-like protein 43 isoform A [Glycine soja]	0.346	-1.53236	1.36295e-13	1.53955e-11	yes	down	1932.75	1885.91	1583.16	701.06	750.35	519.05	1800.61	656.82
Glysoja.07G016909		O-fucosyltransferase 5 [Glycine soja]	0.416	-1.26586	1.3763e-13	1.5502e-11	yes	down	27.93	33.12	31.86	13.35	13.88	13.05	30.97	13.4267
Glysoja.15G040793		hypothetical protein D0Y65_040778 [Glycine soja]	5.312	2.4093	1.38757e-13	1.55846e-11	yes	up	149.28	96.19	63.28	404.62	711.58	591.76	102.917	569.32
Glysoja.13G035607		Receptor-like cytosolic serine/threonine-protein kinase RBK2 isoform A [Glycine soja]	0.318	-1.65465	1.45009e-13	1.62405e-11	yes	down	33.06	33.4	21.18	8.95	8.89	11.04	29.2133	9.62667
Glysoja.07G018142		Alpha,alpha-trehalose-phosphate synthase 6 isoform B [Glycine soja]	3.689	1.88309	1.53595e-13	1.71536e-11	yes	up	24.92	17.09	13.2	62.27	71.8	78	18.4033	70.69
Glysoja.07G019025		Beta-glucosidase 46 isoform A [Glycine soja]	0.252	-1.9862	1.67857e-13	1.86936e-11	yes	down	10.03	10.64	11.66	2.22	3.16	3.16	10.7767	2.84667
Glysoja.15G040260		Protein SMG7L isoform A [Glycine soja]	3.053	1.61036	1.75479e-13	1.94876e-11	yes	up	5.62	6.88	3.76	16.21	16.3	16.53	5.42	16.3467
Glysoja.10G026429		ABC transporter G family member 22 isoform A [Glycine soja]	10.174	3.34685	1.7761e-13	1.96689e-11	yes	up	8.61	2.85	3.59	81.77	31.22	46.61	5.01667	53.2
Glysoja.08G019778		Sulfite exporter TauE/SafE family protein 2 [Glycine soja]	7.827	2.96852	1.78169e-13	1.96757e-11	yes	up	0.95	1.14	0.52	8.74	6.81	5.39	0.87	6.98
Glysoja.03G007456		Ankyrin repeat-containing protein isoform C [Glycine soja]	2.543	1.34646	1.99127e-13	2.19289e-11	yes	up	11.78	9.7	9.07	27.1	26.34	25.37	10.1833	26.27
Glysoja.06G014520		Bidirectional sugar transporter SWEET3 isoform A [Glycine soja]	0.106	-3.2343	2.11698e-13	2.32486e-11	yes	down	63.34	19.12	29.61	4.48	3.34	4.77	37.3567	4.19667
Glysoja.05G012467		putative glutathione S-transferase [Glycine soja]	9.279	3.21392	2.1871e-13	2.39521e-11	yes	up	0.79	0.65	0.96	6.23	8.24	8.68	0.8	7.71667
Glysoja.08G020720		CTP synthase isoform A [Glycine soja]	2.249	1.16942	2.20069e-13	2.40203e-11	yes	up	13.61	13.79	13.29	29.54	33.53	33.96	13.5633	32.3433
Glysoja.09G024324		Chloride channel protein CLC-c isoform B [Glycine soja]	2.656	1.40927	2.20548e-13	2.40203e-11	yes	up	16.13	15.62	10.9	37.01	38.55	41.35	14.2167	38.97
Glysoja.10G026087		hypothetical protein D0Y65_026077 [Glycine soja]	4.08	2.02866	2.22462e-13	2.41618e-11	yes	up	7.75	6.59	5.5	21.39	32.74	30.42	6.61333	28.1833
Glysoja.07G019081		1-aminocyclopropane-1-carboxylate oxidase [Glycine soja]	3.356	1.74693	2.2307e-13	2.41618e-11	yes	up	78.23	63.12	42.77	238.46	196.9	209.68	61.3733	215.013
Glysoja.08G021526		putative endo-1,3(4)-beta-glucanase [Glycine soja]	0.487	-1.03869	2.32928e-13	2.51607e-11	yes	down	83.41	94.97	92.79	43.59	46.08	48.02	90.39	45.8967
Glysoja.02G002913		hypothetical protein D0Y65_002911 [Glycine soja]	0.413	-1.27635	2.41487e-13	2.60142e-11	yes	down	1126.42	909.01	1029.34	461.41	444.54	474.13	1021.59	460.027
Glysoja.08G022509		Chymotrypsin inhibitor 3 [Glycine soja]	0.003	-8.30976	2.43637e-13	2.61744e-11	yes	down	24.07	405.17	200.31	1.24	0.46	0.34	209.85	0.68
Glysoja.20G054870		F-box protein PP2-B1 isoform A [Glycine soja]	3.088	1.62646	2.52753e-13	2.70802e-11	yes	up	15.34	12.18	12.22	35.7	48.54	40.69	13.2467	41.6433
Glysoja.19G052667		Protein STRUBBELIG-RECEPTOR FAMILY 6 isoform A [Glycine soja]	0.388	-1.36487	2.76516e-13	2.95461e-11	yes	down	50.81	59.55	39.8	18.12	19.24	22.13	50.0533	19.83
Glysoja.06G014131		Dehydration-responsive element-binding protein 3 [Glycine soja]	0.309	-1.6922	2.85211e-13	3.03931e-11	yes	down	53.82	61.12	55.61	23.36	17.48	14.09	56.85	18.31
Glysoja.04G010234		hypothetical protein D0Y65_010230 [Glycine soja]	8.777	3.13366	3.10516e-13	3.30007e-11	yes	up	5.81	2.53	1.96	42.15	22.56	29.98	3.43333	31.5633
Glysoja.14G039050		7-deoxyloganetin glucosyltransferase isoform A [Glycine soja]	0.337	-1.56779	3.1381e-13	3.32613e-11	yes	down	32.88	40.59	33.73	10.33	14.7	12.65	35.7333	12.56
Glysoja.06G014268		Transcription factor bHLH96 isoform A [Glycine soja]	0.119	-3.07424	3.47395e-13	3.67227e-11	yes	down	15.42	51.66	54.59	4.83	4.48	5.72	40.5567	5.01
Glysoja.11G030911		hypothetical protein D0Y65_030899 [Glycine soja]	5.523	2.4654	3.55011e-13	3.74277e-11	yes	up	11.1	9.57	9.2	32.19	78.83	61.49	9.95667	57.5033
Glysoja.13G036209		Transcription factor MYB36 [Glycine soja]	3.217	1.6857	3.57662e-13	3.76068e-11	yes	up	6.71	5.81	4.9	21.75	17.11	19.34	5.80667	19.4
Glysoja.09G024462		Glutamine synthetase PR-2 isoform A [Glycine soja]	2.859	1.51539	3.67331e-13	3.85211e-11	yes	up	43.92	39.93	38.7	93.39	125.11	146.7	40.85	121.733
Glysoja.01G001083		hypothetical protein D0Y65_001083 [Glycine soja]	5.555	2.47389	3.72929e-13	3.90046e-11	yes	up	2.36	2.11	2.03	9.17	14.63	13.71	2.16667	12.5033
Glysoja.07G018969		Histidine-containing phosphotransfer protein 1 isoform A [Glycine soja]	2.65	1.40623	3.97075e-13	4.14205e-11	yes	up	59.48	42.48	47.61	138.92	132.15	147.4	49.8567	139.49
Glysoja.08G019691		Thaumatin-like protein [Glycine soja]	0.279	-1.84105	4.00414e-13	4.16589e-11	yes	down	30.49	31.35	37.94	11.8	7.11	10.37	33.26	9.76
Glysoja.04G009080		putative nucleoredoxin 3 isoform A [Glycine soja]	8.512	3.08953	4.10365e-13	4.25821e-11	yes	up	1.51	1.7	2.06	7.25	19.94	21.69	1.75667	16.2933
Glysoja.07G016495		Protein MANNAN SYNTHESIS-RELATED 1 [Glycine soja]	0.299	-1.74272	4.26321e-13	4.4122e-11	yes	down	47.6	50.19	68.53	15.8	15.09	21.42	55.44	17.4367
Glysoja.02G002841		WAT1-related protein [Glycine soja]	0.265	-1.91804	4.60541e-13	4.75392e-11	yes	down	40.66	38.57	35.66	7.11	12.65	11.6	38.2967	10.4533
Glysoja.06G013716		putative isoaspartyl peptidase/L-asparaginase 2 isoform A [Glycine soja]	0.083	-3.58829	4.67128e-13	4.80935e-11	yes	down	164.18	151.06	52.18	15.11	12.5	3.74	122.473	10.45
Glysoja.09G023690		Transmembrane 9 superfamily member 11 isoform B [Glycine soja]	0.381	-1.39032	4.88157e-13	5.00769e-11	yes	down	34.31	43.96	45.72	16.7	14.56	18.12	41.33	16.46
Glysoja.13G036450		Cytosolic purine 5'-nucleotidase isoform A [Glycine soja]	3.082	1.62367	4.89033e-13	5.00769e-11	yes	up	16.87	16	12.64	37.07	55.6	53.26	15.17	48.6433
Glysoja.16G043372		ABC transporter G family member 14 [Glycine soja]	9.112	3.18781	4.90192e-13	5.00769e-11	yes	up	2.23	1.42	1.94	11.26	29.94	11.66	1.86333	17.62
Glysoja.02G002690		Proline-rich protein 1 [Glycine soja]	0.082	-3.61645	5.06757e-13	5.16357e-11	yes	down	33.59	11.49	19.01	1.2	2.07	2.28	21.3633	1.85
Glysoja.13G035570		NAC domain-containing protein 2 [Glycine soja]	2.884	1.52785	5.45571e-13	5.54477e-11	yes	up	49.77	35.74	40.77	112.09	140.6	130.68	42.0933	127.79
Glysoja.02G004343		putative glycosyltransferase STELLO1 [Glycine soja]	0.42	-1.25277	5.65609e-13	5.73368e-11	yes	down	21.03	20.68	19.59	9.24	7.71	9.9	20.4333	8.95
Glysoja.11G029683		Glycine-rich RNA-binding protein GRP1A [Glycine soja]	3.123	1.64299	5.8613e-13	5.92651e-11	yes	up	124.06	97.5	106.24	292.13	424.75	333.63	109.267	350.17
Glysoja.10G027381		Isoflavone 7-O-methyltransferase [Glycine soja]	3.328	1.73479	6.19771e-13	6.24343e-11	yes	up	9.06	8.67	5.8	27.09	24.19	30.36	7.84333	27.2133
Glysoja.04G008923		Protein POLAR LOCALIZATION DURING ASYMMETRIC DIVISION AND REDISTRIBUTION [Glycine soja]	3.205	1.6805	6.20631e-13	6.24343e-11	yes	up	12.23	10.9	7.21	35.28	32.3	34.16	10.1133	33.9133
Glysoja.06G016263		Septum-promoting GTP-binding protein 1 [Glycine soja]	7.742	2.95269	6.39631e-13	6.41823e-11	yes	up	1.08	1.27	0.71	9.95	7.06	9.63	1.02	8.88
Glysoja.15G041428		putative inositol transporter 2 isoform A [Glycine soja]	3.842	1.9418	6.43692e-13	6.44263e-11	yes	up	8.52	15.52	16.72	57.41	51.39	52.12	13.5867	53.64
Glysoja.11G030755		Cysteine-rich receptor-like protein kinase 2 isoform A [Glycine soja]	8.249	3.04427	6.73079e-13	6.71975e-11	yes	up	6.27	4.66	2.73	18.63	37.02	62.24	4.55333	39.2967
Glysoja.15G039691		hypothetical protein D0Y65_039677 [Glycine soja]	0.363	-1.46271	6.88413e-13	6.85552e-11	yes	down	123.96	120.62	112.14	37.01	37.86	56.52	118.907	43.7967
Glysoja.12G033236		Thaumatin-like protein 1 [Glycine soja]	0.253	-1.98027	7.66292e-13	7.61189e-11	yes	down	39.09	56.88	60.18	13.82	9.61	17.99	52.05	13.8067
Glysoja.02G004960		15.7 kDa heat shock protein, peroxisomal [Glycine soja]	5.108	2.3527	8.13553e-13	8.04649e-11	yes	up	3.77	3.04	6.17	24.82	23.38	22.04	4.32667	23.4133
Glysoja.14G038056		hypothetical protein D0Y65_038045 [Glycine soja]	14.378	3.84581	8.14113e-13	8.04649e-11	yes	up	0.38	1.12	2.36	19.8	18.03	22.53	1.28667	20.12
Glysoja.02G003668		Ninja-family protein AFP2 [Glycine soja]	4.408	2.1401	8.56611e-13	8.44542e-11	yes	up	13.59	8.34	6.56	49.65	33.46	35.67	9.49667	39.5933
Glysoja.15G042164		hypothetical protein D0Y65_042146 [Glycine soja]	0.445	-1.16761	8.93181e-13	8.78406e-11	yes	down	50.49	60.06	48.65	25.05	21.26	27.72	53.0667	24.6767
Glysoja.19G050120		Formate dehydrogenase, mitochondrial isoform B [Glycine soja]	2.556	1.3539	9.08201e-13	8.90961e-11	yes	up	46.58	35.6	35.26	100.38	102.81	108.66	39.1467	103.95
Glysoja.06G015056		Iron-sulfur cluster assembly protein 1 [Glycine soja]	3.053	1.61013	9.11907e-13	8.92382e-11	yes	up	32.55	29.04	28.85	77.49	116.04	96.55	30.1467	96.6933
Glysoja.19G052355		Calmodulin-binding protein 60 B isoform B [Glycine soja]	12.173	3.60563	9.19556e-13	8.97646e-11	yes	up	0.28	0.42	0.33	4.22	3.16	5.18	0.343333	4.18667
Glysoja.15G041006		Ethylene-responsive transcription factor RAP2-3 [Glycine soja]	2.158	1.10986	9.41251e-13	9.16561e-11	yes	up	58.06	71.66	65.71	154.6	135.68	147.4	65.1433	145.893
Glysoja.03G008245		putative anthocyanidin reductase isoform A [Glycine soja]	4.42	2.14404	9.91286e-13	9.59388e-11	yes	up	9.56	7.5	8.62	27.48	49.24	43.14	8.56	39.9533
Glysoja.03G006381		hypothetical protein D0Y65_006378 [Glycine soja]	4.285	2.09926	9.91528e-13	9.59388e-11	yes	up	5.27	6.51	3.97	18.32	22.03	28.11	5.25	22.82
Glysoja.16G044058		UDP-glycosyltransferase 1 [Glycine soja]	3.173	1.66567	9.92512e-13	9.59388e-11	yes	up	14.22	18.2	16.64	49.6	67.01	45.23	16.3533	53.9467
Glysoja.04G009379		Cytochrome P450 71A1 [Glycine soja]	0.05	-4.31908	1.01792e-12	9.81548e-11	yes	down	9.22	8.15	22.55	0.3	1.42	0.27	13.3067	0.663333
Glysoja.03G007288		VAN3-binding protein [Glycine soja]	0.069	-3.85311	1.02468e-12	9.85664e-11	yes	down	3.48	13.01	14.16	0.7	0.61	0.91	10.2167	0.74
Glysoja.11G032151		Fasciclin-like arabinogalactan protein 6 [Glycine soja]	0.14	-2.8378	1.10032e-12	1.05585e-10	yes	down	298.21	127.46	229.21	23.49	23.07	51.74	218.293	32.7667
Glysoja.08G019720		Caffeoylshikimate esterase [Glycine soja]	8.594	3.10341	1.12404e-12	1.076e-10	yes	up	2.33	1.24	1.26	22.2	8.79	12.52	1.61	14.5033
Glysoja.08G020312		putative disease resistance protein isoform A [Glycine soja]	0.144	-2.79206	1.14409e-12	1.09255e-10	yes	down	40.81	60.34	94.25	5.87	12.72	11.04	65.1333	9.87667
Glysoja.13G036749		Sulfite exporter TauE/SafE family protein 4 [Glycine soja]	0.381	-1.39308	1.17165e-12	1.11617e-10	yes	down	182.99	256.92	161.59	72.97	75.52	89.24	200.5	79.2433
Glysoja.17G045799		pEARLI1-like lipid transfer protein 2 [Glycine soja]	0.015	-6.09816	1.17868e-12	1.12017e-10	yes	down	65.35	480.06	327.52	3.92	2.39	8.58	290.977	4.96333
Glysoja.06G015954		Cyclic nucleotide-gated ion channel 4 [Glycine soja]	0.232	-2.10913	1.21434e-12	1.1513e-10	yes	down	6.18	5.61	5.05	1.29	1.53	1.23	5.61333	1.35
Glysoja.13G035629		Flavanone 3-dioxygenase 3 [Glycine soja]	6.1	2.60873	1.22031e-12	1.15418e-10	yes	up	11.66	9.26	3.56	46.88	49.39	58.73	8.16	51.6667
Glysoja.15G040881		GDSL esterase/lipase isoform A [Glycine soja]	0.142	-2.81789	1.22527e-12	1.15611e-10	yes	down	8.58	16.47	21.18	2.49	2.04	2.59	15.41	2.37333
Glysoja.14G037732		Tyrosine-protein phosphatase DSP1 [Glycine soja]	3.015	1.59218	1.24606e-12	1.17185e-10	yes	up	8.69	8.37	6.78	25.27	27.97	22.1	7.94667	25.1133
Glysoja.10G028412		Mechanosensitive ion channel protein 6 isoform A [Glycine soja]	3.03	1.59955	1.24787e-12	1.17185e-10	yes	up	8.32	9.08	6.91	32	24.53	21.13	8.10333	25.8867
Glysoja.14G037797		Cytosolic endo-beta-N-acetylglucosaminidase 1 isoform A [Glycine soja]	0.373	-1.42171	1.3272e-12	1.24339e-10	yes	down	22.05	24.84	25.95	10.47	9.59	8.24	24.28	9.43333
Glysoja.01G001213		Alcohol dehydrogenase-like 3 isoform B [Glycine soja]	0.301	-1.7321	1.33421e-12	1.247e-10	yes	down	26.63	21.52	17.63	6.03	6.46	8.09	21.9267	6.86
Glysoja.19G050420		6-phosphogluconate dehydrogenase, decarboxylating 3 isoform A [Glycine soja]	0.376	-1.40962	1.36533e-12	1.27308e-10	yes	down	39.53	42.02	51.01	16.07	16.22	19.5	44.1867	17.2633
Glysoja.09G023686		putative E3 ubiquitin-protein ligase RHY1A isoform A [Glycine soja]	3.958	1.98482	1.39411e-12	1.2956e-10	yes	up	15.92	12.44	8.15	53.8	44.42	47.12	12.17	48.4467
Glysoja.05G012502		Sulfite exporter TauE/SafE family protein 3 isoform A [Glycine soja]	0.084	-3.57587	1.39604e-12	1.2956e-10	yes	down	33.91	46.21	9.41	3.73	2.13	1.8	29.8433	2.55333
Glysoja.06G014946		putative inactive purple acid phosphatase 27 isoform A [Glycine soja]	0.102	-3.29846	1.41987e-12	1.31463e-10	yes	down	494.9	424.52	276.08	14.39	73.3	37.63	398.5	41.7733
Glysoja.15G040027		Peroxidase 43 [Glycine soja]	5.239	2.38922	1.42854e-12	1.31956e-10	yes	up	4.98	4.58	4.73	38.32	18.56	21.23	4.76333	26.0367
Glysoja.18G047424		Mannose-1-phosphate guanylyltransferase 1 isoform E [Glycine soja]	0.46	-1.11983	1.45679e-12	1.34252e-10	yes	down	39.77	36.17	36.33	16.75	18.5	18.42	37.4233	17.89
Glysoja.08G020757		Metal tolerance protein 10 isoform A [Glycine soja]	4.283	2.09877	1.49498e-12	1.37451e-10	yes	up	16.96	11.43	9.6	40.43	58.23	71.78	12.6633	56.8133
Glysoja.14G037871		hypothetical protein D0Y65_037860 [Glycine soja]	0.347	-1.52536	1.50043e-12	1.37632e-10	yes	down	28.08	28.98	19.14	9.46	8.8	9.33	25.4	9.19667
Glysoja.07G018375		Polyphenol oxidase latent form, chloroplastic [Glycine soja]	0.015	-6.05649	1.50468e-12	1.37702e-10	yes	down	36.35	201.12	292.35	2.18	4.18	1.95	176.607	2.77
Glysoja.07G018530		putative 2-oxoglutarate-dependent dioxygenase [Glycine soja]	4.215	2.0754	1.57803e-12	1.44082e-10	yes	up	2.81	3.25	2.51	11.4	10.64	15.72	2.85667	12.5867
Glysoja.11G028950		Protein NRT1/ PTR FAMILY 7.3 [Glycine soja]	2.888	1.53	1.60218e-12	1.4595e-10	yes	up	16.18	16.54	10.23	45.25	43.07	40.91	14.3167	43.0767
Glysoja.17G045832		VAN3-binding protein isoform D [Glycine soja]	0.199	-2.33176	1.69608e-12	1.54148e-10	yes	down	5.14	7.61	5.18	1.44	1.04	1.38	5.97667	1.28667
Glysoja.18G048163		Glutathione S-transferase F9 [Glycine soja]	0.328	-1.60642	1.71623e-12	1.55622e-10	yes	down	62.03	54.71	49.64	19.32	15.24	23.91	55.46	19.49
Glysoja.11G029222		putative glucose-6-phosphate 1-epimerase [Glycine soja]	3.771	1.91499	1.72657e-12	1.56201e-10	yes	up	2.18	1.53	1.66	5.8	7.44	7.07	1.79	6.77
Glysoja.01G000186		Mitochondrial carnitine/acylcarnitine carrier-like protein isoform B [Glycine soja]	0.306	-1.70685	1.86045e-12	1.67929e-10	yes	down	20.24	19.54	14.43	6.42	4.86	6.07	18.07	5.78333
Glysoja.08G022065		Thioredoxin H2 [Glycine soja]	2.614	1.38644	1.91937e-12	1.72852e-10	yes	up	12.71	15.96	13.97	38.94	38.46	39.58	14.2133	38.9933
Glysoja.20G054192		EPIDERMAL PATTERNING FACTOR-like protein 4 [Glycine soja]	0.201	-2.31534	2.01059e-12	1.80656e-10	yes	down	7.36	11.24	8.63	2.02	1.58	2.1	9.07667	1.9
Glysoja.05G011268		Programmed cell death protein 4 isoform A [Glycine soja]	2.512	1.32861	2.09117e-12	1.8747e-10	yes	up	25.66	24.62	22.48	54.64	56.08	75.75	24.2533	62.1567
Glysoja.11G031135		Protein ZINC INDUCED FACILITATOR-LIKE 1 [Glycine soja]	0.26	-1.94269	2.2796e-12	2.039e-10	yes	down	25.52	21.72	14.02	5.92	5.45	4.97	20.42	5.44667
Glysoja.07G017266		Bark storage protein A isoform A [Glycine soja]	5.2	2.37851	2.37772e-12	2.12197e-10	yes	up	11.3	8.18	4.7	29.3	44.1	51.62	8.06	41.6733
Glysoja.04G009112		Sulfite exporter TauE/SafE family protein 3 isoform A [Glycine soja]	0.291	-1.78196	2.38683e-12	2.1253e-10	yes	down	195.67	187.06	136.04	41.49	67.96	47.89	172.923	52.4467
Glysoja.11G032907		ABC transporter C family member 13 isoform A [Glycine soja]	3.186	1.67172	2.39385e-12	2.12676e-10	yes	up	5.36	5.75	3.86	17.49	13.38	16.79	4.99	15.8867
Glysoja.17G044805		Cell wall / vacuolar inhibitor of fructosidase 1 [Glycine soja]	8.653	3.11319	2.4395e-12	2.16165e-10	yes	up	8.61	3.4	3.23	27.4	49.1	62.5	5.08	46.3333
Glysoja.06G016088		putative O-methyltransferase 3 [Glycine soja]	0.183	-2.45367	2.44406e-12	2.16165e-10	yes	down	513.23	355.53	390.6	50	126.39	62.36	419.787	79.5833
Glysoja.16G044408		putative protein R106 [Glycine soja]	7.712	2.94711	2.55804e-12	2.25239e-10	yes	up	7.58	6.78	7.91	22.52	72.12	86.08	7.42333	60.24
Glysoja.05G012715		Cellulose synthase A catalytic subunit 6 isoform A [Glycine soja]	0.464	-1.107	2.6034e-12	2.28723e-10	yes	down	102.2	126.42	120.38	52.9	60.12	55.37	116.333	56.13
Glysoja.08G021589		Phosphatidylinositol 4-kinase gamma 7 [Glycine soja]	3.15	1.65554	2.62435e-12	2.30052e-10	yes	up	25.37	24.19	14	65.43	66.03	76.11	21.1867	69.19
Glysoja.20G054636		hypothetical protein D0Y65_054610 [Glycine soja]	0.256	-1.96603	2.76659e-12	2.41985e-10	yes	down	6.38	6.67	5.93	1.21	1.95	2.26	6.32667	1.80667
Glysoja.02G003618		Eukaryotic translation initiation factor 5A isoform A [Glycine soja]	3.512	1.81238	2.81869e-12	2.45998e-10	yes	up	97.78	66.01	65.01	330.74	298.23	215.01	76.2667	281.327
Glysoja.15G041755		putative pectinesterase/pectinesterase inhibitor 24 [Glycine soja]	0.071	-3.81776	2.83723e-12	2.4707e-10	yes	down	10.18	5.74	3.74	0.51	0.67	0.26	6.55333	0.48
Glysoja.18G048078		Spermidine hydroxycinnamoyl transferase [Glycine soja]	0.359	-1.477	2.89906e-12	2.51899e-10	yes	down	98.15	79.68	64.06	29.76	26.63	34.52	80.63	30.3033
Glysoja.08G021981		Polygalacturonase 1 beta-like protein 3 isoform A [Glycine soja]	0.241	-2.05438	2.96462e-12	2.57031e-10	yes	down	23.46	25.55	28.88	4.33	8.92	6.33	25.9633	6.52667
Glysoja.19G050094		Polygalacturonase [Glycine soja]	0.155	-2.68778	3.04715e-12	2.63609e-10	yes	down	45.78	68.84	28.55	4.01	9.5	9.43	47.7233	7.64667
Glysoja.03G007602		Leucine-rich repeat receptor-like protein kinase PXC1 [Glycine soja]	0.139	-2.84472	3.07633e-12	2.65551e-10	yes	down	16.79	29.38	35.75	2.06	3.63	6.31	27.3067	4
Glysoja.09G022895		Farnesyl pyrophosphate synthase 1 [Glycine soja]	0.309	-1.69265	3.12592e-12	2.692e-10	yes	down	50.76	67.73	84.92	21.1	22.72	22.26	67.8033	22.0267
Glysoja.08G020737		Peroxidase 7 [Glycine soja]	0.11	-3.18415	3.13221e-12	2.692e-10	yes	down	19.56	9.4	11.49	1.97	0.83	1.9	13.4833	1.56667
Glysoja.08G021630		Protein trichome birefringence-like 19 [Glycine soja]	0.311	-1.68623	3.24224e-12	2.77848e-10	yes	down	33.91	39.59	45.59	9.98	13.09	15.77	39.6967	12.9467
Glysoja.07G016469		U-box domain-containing protein 35 isoform B [Glycine soja]	0.345	-1.53375	3.24689e-12	2.77848e-10	yes	down	131.45	125.53	108.26	30.74	48.6	49.97	121.747	43.1033
Glysoja.16G044366		Kunitz trypsin inhibitor 2 [Glycine soja]	6.478	2.69554	3.33436e-12	2.84717e-10	yes	up	34.94	25.47	21.86	92.21	282.83	184.76	27.4233	186.6
Glysoja.06G014057		putative nucleoredoxin 3 isoform A [Glycine soja]	4.159	2.05618	3.38471e-12	2.88393e-10	yes	up	15.17	12.12	11.32	34.55	63.84	66.55	12.87	54.98
Glysoja.10G028091		Protein FANTASTIC FOUR 3 [Glycine soja]	0.203	-2.30186	3.48554e-12	2.96346e-10	yes	down	22.7	24.96	14.72	2.98	5.43	4.74	20.7933	4.38333
Glysoja.17G045792		Adenine phosphoribosyltransferase 3 isoform C [Glycine soja]	0.236	-2.08457	3.58882e-12	3.03905e-10	yes	down	14.09	19.01	12.23	3.58	4.73	3.43	15.11	3.91333
Glysoja.02G002745		Protein NRT1/ PTR FAMILY 4.6 [Glycine soja]	4.983	2.31703	3.58982e-12	3.03905e-10	yes	up	1.63	2.41	1.53	6.66	10.26	11.87	1.85667	9.59667
Glysoja.08G022687		Inositol transporter 1 isoform A [Glycine soja]	2.296	1.19924	3.60841e-12	3.04826e-10	yes	up	81.07	71.95	69.16	160.44	198.84	172.6	74.06	177.293
Glysoja.13G037040		Glutathione hydrolase 1 [Glycine soja]	0.341	-1.55361	3.80559e-12	3.20797e-10	yes	down	9.1	10.87	7.56	3.23	3.12	3.25	9.17667	3.2
Glysoja.08G020497		PLAT domain-containing protein 2 [Glycine soja]	0.173	-2.5295	4.14466e-12	3.48637e-10	yes	down	79.59	63.92	159.51	17.86	16.62	21.57	101.007	18.6833
Glysoja.03G007736		Fasciclin-like arabinogalactan protein 16 isoform A [Glycine soja]	0.36	-1.47214	4.48833e-12	3.75151e-10	yes	down	73.53	81.44	82.04	21.41	30.41	35.95	79.0033	29.2567
Glysoja.14G038406		hypothetical protein D0Y65_038395 [Glycine soja]	4.757	2.25006	4.50193e-12	3.75493e-10	yes	up	6.83	5.11	4.75	18.27	30.59	34.43	5.56333	27.7633
Glysoja.16G042601		Scopoletin glucosyltransferase [Glycine soja]	0.236	-2.08145	4.65164e-12	3.87141e-10	yes	down	491.32	417.02	357.35	68.44	150.47	91.58	421.897	103.497
Glysoja.11G030351		NADPH:quinone oxidoreductase [Glycine soja]	0.471	-1.08646	4.66116e-12	3.87141e-10	yes	down	117.75	121.25	125.9	64.1	59.29	56.86	121.633	60.0833
Glysoja.15G040491		Receptor-like cytosolic serine/threonine-protein kinase RBK2 isoform B [Glycine soja]	0.14	-2.83967	4.67387e-12	3.87383e-10	yes	down	7.76	6.62	3.74	0.73	0.72	1.25	6.04	0.9
Glysoja.11G028935		Ras-related protein RABH1b [Glycine soja]	2.449	1.29199	4.69341e-12	3.88188e-10	yes	up	128.46	135.52	133.19	278.34	395.35	343.43	132.39	339.04
Glysoja.10G026753		Cytochrome P450 71D8 [Glycine soja]	18.022	4.17168	4.78663e-12	3.95072e-10	yes	up	0.17	0.34	0.2	4.23	2.93	6.21	0.236667	4.45667
Glysoja.01G001869		G-box-binding factor 1 isoform B [Glycine soja]	3.429	1.77796	5.02439e-12	4.13832e-10	yes	up	4.42	3.72	4.29	12.65	17.32	14.34	4.14333	14.77
Glysoja.07G016521		Linoleate 9S-lipoxygenase, partial [Glycine soja]	0.179	-2.48372	5.20483e-12	4.27803e-10	yes	down	31.18	20.35	15.93	2.63	4.53	5.22	22.4867	4.12667
Glysoja.12G033083		Alcohol dehydrogenase-like 2 isoform C [Glycine soja]	0.153	-2.70456	5.22428e-12	4.2851e-10	yes	down	5.41	5.1	6.59	0.42	1.09	0.49	5.7	0.666667
Glysoja.14G039255		Protein PMR5 [Glycine soja]	0.034	-4.87837	5.51233e-12	4.51201e-10	yes	down	2.6	10.13	9.41	0.36	0.14	0.29	7.38	0.263333
Glysoja.15G041343		Aspartic proteinase A1 isoform B [Glycine soja]	0.213	-2.23068	5.68406e-12	4.64296e-10	yes	down	17.99	41.36	35.89	5.92	8.33	6.1	31.7467	6.78333
Glysoja.04G009062		Plasma membrane ATPase 4 isoform A [Glycine soja]	3.103	1.63374	5.7855e-12	4.71608e-10	yes	up	8.51	10.65	10.48	41.33	25.14	29.74	9.88	32.07
Glysoja.15G041022		Protein SRG1 isoform A [Glycine soja]	0.136	-2.87374	5.89421e-12	4.7948e-10	yes	down	20.7	28.69	10.73	2.63	3.79	1.9	20.04	2.77333
Glysoja.01G001891		Cytochrome P450 71D8 [Glycine soja]	5.026	2.32952	5.97109e-12	4.84737e-10	yes	up	10.89	8.74	9.8	69.79	26.73	59.1	9.81	51.8733
Glysoja.03G005893		hypothetical protein D0Y65_005890 [Glycine soja]	7.009	2.80923	6.47894e-12	5.24887e-10	yes	up	7.68	5.77	3.25	20.9	48.71	52.22	5.56667	40.61
Glysoja.08G019905		Serine decarboxylase 1 isoform A [Glycine soja]	0.114	-3.12723	6.69642e-12	5.41397e-10	yes	down	8.41	9.61	13.66	0.54	1.8	1.55	10.56	1.29667
Glysoja.10G025811		putative glutathione peroxidase 4 [Glycine soja]	0.036	-4.78415	6.76831e-12	5.46092e-10	yes	down	26.33	9.1	9.29	0.93	0.13	0.66	14.9067	0.573333
Glysoja.06G014913		Bidirectional sugar transporter SWEET12 [Glycine soja]	6.755	2.75588	6.95042e-12	5.59644e-10	yes	up	17.85	5.04	12.43	97.52	83.45	71.38	11.7733	84.1167
Glysoja.19G052308		hypothetical protein D0Y65_052281 [Glycine soja]	11.785	3.55888	7.08397e-12	5.69237e-10	yes	up	2.99	1.71	3.95	19.75	42.06	50.04	2.88333	37.2833
Glysoja.10G027803		Type IV inositol polyphosphate 5-phosphatase 3 isoform D [Glycine soja]	2.822	1.49667	7.1777e-12	5.75599e-10	yes	up	33.27	35.65	23.97	79.94	75.3	110.97	30.9633	88.7367
Glysoja.08G019948		Berberine bridge enzyme-like 13 [Glycine soja]	0.343	-1.54367	7.29028e-12	5.83444e-10	yes	down	224.69	357.41	210.04	106.78	87.02	87.24	264.047	93.68
Glysoja.19G052596		putative anthocyanidin reductase [Glycine soja]	2.749	1.45892	7.42295e-12	5.92674e-10	yes	up	15.96	14.77	10.47	39.58	36.71	38.91	13.7333	38.4
Glysoja.08G019847		Root phototropism protein 3 isoform A [Glycine soja]	0.24	-2.05895	7.43559e-12	5.92674e-10	yes	down	8.46	9.93	13.31	2.66	2.21	3.26	10.5667	2.71
Glysoja.04G008460		Protein TIFY 10B [Glycine soja]	0.186	-2.42561	7.46819e-12	5.94075e-10	yes	down	16.63	28.3	29.12	5.22	6.26	3.53	24.6833	5.00333
Glysoja.05G012919		putative aquaporin PIP1-2 isoform A [Glycine soja]	0.132	-2.92142	7.58423e-12	6.02094e-10	yes	down	230.23	95.7	249.34	21.97	16.29	43.22	191.757	27.16
Glysoja.06G015514		Cold-responsive protein kinase 1 isoform A [Glycine soja]	2.52	1.33322	7.62586e-12	6.04185e-10	yes	up	15.29	12.78	9.42	30.44	30.35	30.34	12.4967	30.3767
Glysoja.15G040175		Equilibrative nucleotide transporter 3 isoform B [Glycine soja]	0.373	-1.42275	7.78115e-12	6.15256e-10	yes	down	21.98	20.54	23.51	8.37	7.72	9.67	22.01	8.58667
Glysoja.16G043722		CASP-like protein [Glycine soja]	0.372	-1.4267	8.06705e-12	6.36588e-10	yes	down	28.69	31.96	35.16	12.41	11.8	13.24	31.9367	12.4833
Glysoja.11G032574		Expansin-A4 [Glycine soja]	0.337	-1.57113	8.14395e-12	6.41377e-10	yes	down	56	84.08	81.67	23.48	23.25	31.47	73.9167	26.0667
Glysoja.06G014949		SNF1-related protein kinase regulatory subunit gamma-1 [Glycine soja]	6.155	2.62172	8.87936e-12	6.97904e-10	yes	up	23.47	12.15	8.87	58.82	118.35	108.46	14.83	95.21
Glysoja.11G029516		hypothetical protein D0Y65_029506 [Glycine soja]	27.302	4.77094	8.99602e-12	7.0567e-10	yes	up	0.45	0.44	0	6.18	9.14	9.29	0.296667	8.20333
Glysoja.03G006967		R3H domain-containing protein 2 [Glycine soja]	2.928	1.54996	9.39275e-12	7.35306e-10	yes	up	42.21	37.73	34.95	89.53	144.47	116.83	38.2967	116.943
Glysoja.02G004652		Beta carbonic anhydrase 5, chloroplastic isoform B [Glycine soja]	6.807	2.76694	9.42437e-12	7.35306e-10	yes	up	46.51	24.55	22.38	103.45	271.27	289.7	31.1467	221.473
Glysoja.18G047642		Spermidine coumaroyl-CoA acyltransferase [Glycine soja]	53.968	5.75402	9.43025e-12	7.35306e-10	yes	up	0.19	0	0.11	6.04	2.67	8.19	0.1	5.63333
Glysoja.18G049763		Protein DOWNY MILDEW RESISTANCE 6 [Glycine soja]	3.508	1.81059	9.44822e-12	7.35306e-10	yes	up	14.12	8.92	9.45	31.97	42.67	43.2	10.83	39.28
Glysoja.11G031782		hypothetical protein D0Y65_031770 [Glycine soja]	3.378	1.75609	9.7754e-12	7.59274e-10	yes	up	65.9	48.86	33.62	197.89	161.76	162.33	49.46	173.993
Glysoja.01G002076		Transcription factor bHLH25 isoform A [Glycine soja]	0.005	-7.53075	1.02155e-11	7.91898e-10	yes	down	1.43	8.34	16.62	0	0.13	0.07	8.79667	0.0666667
Glysoja.16G043919		Peroxidase 12 [Glycine soja]	0.186	-2.42569	1.07635e-11	8.32748e-10	yes	down	604.82	354.25	587.58	56.83	144.51	101.21	515.55	100.85
Glysoja.17G045252		O-fucosyltransferase 34 [Glycine soja]	0.475	-1.07547	1.09693e-11	8.47012e-10	yes	down	23.05	27.53	24.85	12.71	12.31	12.22	25.1433	12.4133
Glysoja.03G007680		F-box protein [Glycine soja]	0.199	-2.33255	1.11591e-11	8.59986e-10	yes	down	37.45	26.26	56.6	7.31	9.68	8.32	40.1033	8.43667
Glysoja.07G017271		putative plastidic glucose transporter 2 isoform B [Glycine soja]	2.166	1.11471	1.11958e-11	8.61136e-10	yes	up	58.18	62.88	53.76	152.57	117.4	128.22	58.2733	132.73
Glysoja.02G004623		Transcription factor bHLH96 isoform A [Glycine soja]	0.15	-2.73827	1.12191e-11	8.61253e-10	yes	down	94.76	121.71	104.79	8.44	30.45	11.82	107.087	16.9033
Glysoja.11G032684		Linoleate 9S-lipoxygenase-4 isoform A [Glycine soja]	0.067	-3.89541	1.12606e-11	8.62768e-10	yes	down	10.4	6.14	3.55	0.3	0.8	0.19	6.69667	0.43
Glysoja.16G042513		Cytochrome b561 and DOMON domain-containing protein isoform B [Glycine soja]	0.242	-2.04705	1.1657e-11	8.91408e-10	yes	down	14.25	12	14.82	2.33	3.57	4.34	13.69	3.41333
Glysoja.05G012742		hypothetical protein D0Y65_012737 [Glycine soja]	7.476	2.9022	1.22555e-11	9.3537e-10	yes	up	2.47	0.85	1.62	15.71	13.59	9.5	1.64667	12.9333
Glysoja.03G007788		Zinc finger protein CONSTANS-LIKE 13 [Glycine soja]	2.568	1.36044	1.26392e-11	9.62793e-10	yes	up	11.3	9.83	9.4	23.05	27.44	30.07	10.1767	26.8533
Glysoja.08G020852		Glutathione S-transferase 3 [Glycine soja]	11.53	3.52737	1.28018e-11	9.73304e-10	yes	up	1.49	0.36	2.28	20.79	16.54	13.77	1.37667	17.0333
Glysoja.02G003146		Ribonuclease 1 [Glycine soja]	0.228	-2.13256	1.37022e-11	1.03785e-09	yes	down	49.37	62.15	53.26	17.91	13.52	7.81	54.9267	13.08
Glysoja.20G052700		Type IV inositol polyphosphate 5-phosphatase 9 [Glycine soja]	0.028	-5.15943	1.37032e-11	1.03785e-09	yes	down	11.19	10.52	2.43	0	0.43	0.27	8.04667	0.233333
Glysoja.17G044875		Protein TIFY 3B isoform A [Glycine soja]	0.289	-1.79336	1.37911e-11	1.04157e-09	yes	down	39.42	47.64	66.24	15.78	14.44	16.55	51.1	15.59
Glysoja.18G048471		Heme-binding protein 2 [Glycine soja]	2.702	1.43401	1.3805e-11	1.04157e-09	yes	up	15.78	12.84	12.88	40.42	36.86	40.63	13.8333	39.3033
Glysoja.06G016126		putative E3 ubiquitin-protein ligase RING1a isoform A [Glycine soja]	2.103	1.07216	1.41052e-11	1.06219e-09	yes	up	16.02	16.2	15.03	33.62	35.44	35.12	15.75	34.7267
Glysoja.13G035833		UDP-glycosyltransferase 83A1 [Glycine soja]	3.431	1.77867	1.43827e-11	1.08103e-09	yes	up	6.49	6.29	5.69	16.94	28.53	20.97	6.15667	22.1467
Glysoja.14G038986		hypothetical protein D0Y65_038972 [Glycine soja]	0.284	-1.81579	1.46244e-11	1.09644e-09	yes	down	23.4	30.83	23.67	5.82	9.45	7.8	25.9667	7.69
Glysoja.13G036446		ABC transporter B family member 11 [Glycine soja]	7.608	2.92755	1.46432e-11	1.09644e-09	yes	up	0.57	0.91	0.21	4.11	3.67	5.55	0.563333	4.44333
Glysoja.06G014124		Carotenoid 9,10(9',10')-cleavage dioxygenase 1 isoform A [Glycine soja]	0.002	-8.76853	1.50681e-11	1.12612e-09	yes	down	5.86	3.75	2.14	0	0	0	3.91667	0
Glysoja.01G001742		Histidine kinase 1 [Glycine soja]	3.332	1.73626	1.59504e-11	1.18972e-09	yes	up	18.44	16.27	9.18	47.85	47.1	56.79	14.63	50.58
Glysoja.18G048647		UV-B-induced protein, chloroplastic isoform B [Glycine soja]	7.277	2.86331	1.59792e-11	1.18972e-09	yes	up	2.85	1.63	1.89	7.83	17.97	22.71	2.12333	16.17
Glysoja.19G051994		Protein TERMINAL FLOWER 1 [Glycine soja]	0.097	-3.37063	1.61358e-11	1.19912e-09	yes	down	110.33	63.37	56.47	11.79	2.13	9.71	76.7233	7.87667
Glysoja.11G031216		Aspartyl protease AED3 isoform A [Glycine soja]	0.089	-3.49816	1.62824e-11	1.20774e-09	yes	down	18.99	42.41	44.34	1.45	3.27	5.64	35.2467	3.45333
Glysoja.01G001112		Laccase-7 [Glycine soja]	5.909	2.56301	1.65839e-11	1.2278e-09	yes	up	1.91	0.83	2.05	11.73	8.9	9.24	1.59667	9.95667
Glysoja.20G053725		Aluminum-activated malate transporter 12 isoform B [Glycine soja]	5.254	2.39329	1.724e-11	1.27399e-09	yes	up	1.7	0.99	0.98	4.94	4.78	5.76	1.22333	5.16
Glysoja.04G008446		hypothetical protein D0Y65_008443 [Glycine soja]	2.176	1.12145	1.77893e-11	1.30985e-09	yes	up	65.8	59.57	58.86	131.92	150.34	130.03	61.41	137.43
Glysoja.19G050815		4-coumarate--CoA ligase-like 9 isoform A [Glycine soja]	0.479	-1.06179	1.77915e-11	1.30985e-09	yes	down	72.22	63.01	61.41	33.28	31.45	33.48	65.5467	32.7367
Glysoja.07G016835		Auxin-binding protein ABP19a [Glycine soja]	0.072	-3.78612	1.78577e-11	1.31227e-09	yes	down	73.2	81.85	40.92	3.72	9.74	1.18	65.3233	4.88
Glysoja.05G011508		Lon protease-like 2, peroxisomal isoform A [Glycine soja]	2.496	1.31989	1.78979e-11	1.31279e-09	yes	up	28.05	27.82	18.2	62.36	61.37	67.94	24.69	63.89
Glysoja.07G018985		UDP-glucose flavonoid 3-O-glucosyltransferase 7 [Glycine soja]	0.332	-1.59193	1.79801e-11	1.31637e-09	yes	down	91.17	101.64	81.34	22.05	32.8	40.13	91.3833	31.66
Glysoja.14G038979		Low affinity sulfate transporter 3 isoform A [Glycine soja]	0.136	-2.87987	1.80917e-11	1.3221e-09	yes	down	4.57	8.34	6.89	1.53	0.41	0.86	6.6	0.933333
Glysoja.02G003086		putative polyol transporter 3 [Glycine soja]	18.116	4.17916	1.81344e-11	1.32277e-09	yes	up	1.36	0.52	1.91	5.93	38.88	28.09	1.26333	24.3
Glysoja.08G020923		Fructose-1,6-bisphosphatase, cytosolic isoform A [Glycine soja]	5.042	2.33402	1.86465e-11	1.35513e-09	yes	up	29.56	20.05	17.82	62.09	139.79	149.04	22.4767	116.973
Glysoja.17G044743		Nodulin-13 [Glycine soja]	2.156	1.10817	2.00893e-11	1.4573e-09	yes	up	149.73	156.52	121.86	294.8	348.25	326.17	142.703	323.073
Glysoja.04G010276		Bidirectional sugar transporter SWEET14 [Glycine soja]	2.855	1.51344	2.01597e-11	1.45974e-09	yes	up	32.64	41.78	28.35	78.1	109.98	117.49	34.2567	101.857
Glysoja.15G039894		Scarecrow-like protein 9 [Glycine soja]	2.714	1.44053	2.05437e-11	1.48229e-09	yes	up	5.81	5.07	4.19	15.04	13.36	14.18	5.02333	14.1933
Glysoja.20G055105		Glycinol 4-dimethylallyltransferase isoform A [Glycine soja]	3.35	1.74437	2.05462e-11	1.48229e-09	yes	up	8.12	16.04	13.53	44.72	40.57	45.33	12.5633	43.54
Glysoja.18G048054		Cytochrome P450 83B1 [Glycine soja]	6.074	2.60274	2.10411e-11	1.51523e-09	yes	up	2.45	1.45	2.42	19.48	9.69	10.74	2.10667	13.3033
Glysoja.03G007934		putative polygalacturonase isoform A [Glycine soja]	0.262	-1.93373	2.1551e-11	1.54913e-09	yes	down	8.62	10.36	11.6	2.49	2.46	3.87	10.1933	2.94
Glysoja.14G037297		Fasciclin-like arabinogalactan protein 7 [Glycine soja]	0.254	-1.97602	2.16232e-11	1.5515e-09	yes	down	77.83	68.74	109.13	17.39	20.03	31.41	85.2333	22.9433
Glysoja.07G018599		hypothetical protein D0Y65_018589 [Glycine soja]	0.394	-1.3441	2.22462e-11	1.5933e-09	yes	down	290.61	253.56	205.5	91.62	91.38	125.7	249.89	102.9
Glysoja.15G041342		WRKY transcription factor 42 [Glycine soja]	5.22	2.38415	2.26227e-11	1.61734e-09	yes	up	10.87	10.41	4.32	31.84	55.5	50.94	8.53333	46.0933
Glysoja.06G014944		F-box protein [Glycine soja]	2.322	1.21511	2.26986e-11	1.61983e-09	yes	up	13.03	13.49	12.22	27.42	31.99	34.51	12.9133	31.3067
Glysoja.17G045854		Ethylene-responsive transcription factor 1A [Glycine soja]	0.188	-2.40842	2.37354e-11	1.69077e-09	yes	down	153.05	135.7	281.44	36.53	50.65	27.06	190.063	38.08
Glysoja.06G015402		putative leucine-rich repeat receptor-like serine/threonine-protein kinase [Glycine soja]	5.954	2.57394	2.44068e-11	1.73547e-09	yes	up	3.96	1.85	1.56	20.32	12.13	13.25	2.45667	15.2333
Glysoja.01G001796		Beta-galactosidase 3 isoform A [Glycine soja]	0.314	-1.67177	2.51227e-11	1.78317e-09	yes	down	21.63	25.49	20.16	7.57	4.97	9.41	22.4267	7.31667
Glysoja.01G001872		Aminopeptidase P1 isoform A [Glycine soja]	2.199	1.13664	2.6417e-11	1.87167e-09	yes	up	117.67	128.53	89.7	271.91	248.09	246.49	111.967	255.497
Glysoja.19G051470		putative galactinol--sucrose galactosyltransferase 2 [Glycine soja]	0.148	-2.75512	2.79223e-11	1.97479e-09	yes	down	5.65	10.06	9.25	1.58	1.22	1.06	8.32	1.28667
Glysoja.09G024250		Carboxylesterase 1 [Glycine soja]	0.025	-5.30361	2.82759e-11	1.99623e-09	yes	down	1.64	9.17	16.86	0.25	0.19	0.31	9.22333	0.25
Glysoja.03G007139		hypothetical protein D0Y65_007136 [Glycine soja]	0.178	-2.49169	2.89185e-11	2.03796e-09	yes	down	677.84	517.59	534.56	91.63	217.19	97.47	576.663	135.43
Glysoja.16G043737		Dof zinc finger protein DOF3.4 [Glycine soja]	0.141	-2.82734	2.9284e-11	2.06004e-09	yes	down	13.95	28.6	30.41	2.84	2.28	5.72	24.32	3.61333
Glysoja.05G011394		pEARLI1-like lipid transfer protein 2 [Glycine soja]	0.088	-3.51273	3.01676e-11	2.11843e-09	yes	down	21.48	147.14	103.67	6.44	5.54	11.12	90.7633	7.7
Glysoja.15G041059		hypothetical protein D0Y65_041045 [Glycine soja]	3.674	1.87743	3.06004e-11	2.14501e-09	yes	up	5.22	4.87	6	23.89	17.9	20.62	5.36333	20.8033
Glysoja.15G041036		LRR receptor-like serine/threonine-protein kinase GSO1 [Glycine soja]	10.316	3.36687	3.08045e-11	2.1555e-09	yes	up	0.26	0.29	0.05	2.34	1.94	2.11	0.2	2.13
Glysoja.10G028035		putative N-acetyltransferase p20 [Glycine soja]	4.829	2.27176	3.09091e-11	2.15899e-09	yes	up	33.07	22.79	11.37	125.61	106.59	107.27	22.41	113.157
Glysoja.19G052363		Wall-associated receptor kinase-like 20 [Glycine soja]	6.217	2.63612	3.12293e-11	2.17752e-09	yes	up	6.07	3.9	10.29	43.31	33.82	58.13	6.75333	45.0867
Glysoja.02G003534		UDP-glycosyltransferase 73B3 [Glycine soja]	0.34	-1.5545	3.13459e-11	2.18179e-09	yes	down	119.56	120.73	117.46	30.44	53.15	43.48	119.25	42.3567
Glysoja.02G005396		Citrate synthase, glyoxysomal [Glycine soja]	5.732	2.51892	3.16159e-11	2.19672e-09	yes	up	6.17	3.84	2.27	16.78	29.42	26.83	4.09333	24.3433
Glysoja.17G045800		14 kDa proline-rich protein DC2.15 [Glycine soja]	0.094	-3.4105	3.37144e-11	2.3379e-09	yes	down	18.17	28	25.97	0.95	1.79	4.57	24.0467	2.43667
Glysoja.11G030195		Glucomannan 4-beta-mannosyltransferase 2 [Glycine soja]	0.288	-1.79511	3.37899e-11	2.3379e-09	yes	down	50.75	89	61.53	22.71	13.48	24.03	67.0933	20.0733
Glysoja.19G052176		Indole-3-acetic acid-induced protein ARG2 [Glycine soja]	4.151	2.05355	3.38377e-11	2.3379e-09	yes	up	17.27	17.87	10.42	49.98	84.22	63.81	15.1867	66.0033
Glysoja.08G020623		Vicianin hydrolase isoform D [Glycine soja]	0.031	-5.00862	3.38843e-11	2.3379e-09	yes	down	19.25	124.23	74.87	3.3	1.5	2.19	72.7833	2.33
Glysoja.16G043471		Protein STRICTOSIDINE SYNTHASE-LIKE 5 [Glycine soja]	2.739	1.45367	3.40648e-11	2.34626e-09	yes	up	60.33	46.18	43.04	135.18	165.96	126.71	49.85	142.617
Glysoja.11G030365		Annexin-like protein RJ4 [Glycine soja]	0.136	-2.87765	3.57965e-11	2.46124e-09	yes	down	6.25	8.36	18.23	1.33	1.12	1.25	10.9467	1.23333
Glysoja.11G032111		UDP-glycosyltransferase 79B30 [Glycine soja]	0.254	-1.97952	3.61409e-11	2.48061e-09	yes	down	33.15	26.04	25.06	5.26	6.51	10.69	28.0833	7.48667
Glysoja.02G003883		Protein trichome birefringence-like 38 [Glycine soja]	0.266	-1.91302	3.7661e-11	2.58046e-09	yes	down	4.33	5.65	6.55	1.24	1.52	1.82	5.51	1.52667
Glysoja.10G025765		hypothetical protein D0Y65_025755 [Glycine soja]	2.987	1.57846	3.80207e-11	2.6006e-09	yes	up	59.51	69.42	49.45	175.03	168.61	231.26	59.46	191.633
Glysoja.20G054476		Serine carboxypeptidase-like 27 isoform A [Glycine soja]	0.286	-1.80439	3.90149e-11	2.664e-09	yes	down	11.97	13.41	17.78	3.5	4.3	5.19	14.3867	4.33
Glysoja.09G023388		Mitogen-activated protein kinase kinase 2 isoform A [Glycine soja]	2.999	1.58469	3.98899e-11	2.71905e-09	yes	up	1.46	1.82	1.85	5.91	6	5.84	1.71	5.91667
Glysoja.07G019065		Aspartic proteinase A2 isoform E [Glycine soja]	2.069	1.04899	4.05256e-11	2.75762e-09	yes	up	33.65	32.26	27.62	74.66	64.08	68.19	31.1767	68.9767
Glysoja.03G006420		Laccase-7 [Glycine soja]	2.709	1.43751	4.12551e-11	2.80244e-09	yes	up	47.29	48.95	36.26	105.67	152.69	113.72	44.1667	124.027
Glysoja.14G037627		Cysteine proteinase inhibitor [Glycine soja]	2.352	1.23376	4.24722e-11	2.87621e-09	yes	up	179.26	155.68	160.11	605.33	478.71	514.47	165.017	532.837
Glysoja.15G040441		hypothetical protein D0Y65_040426 [Glycine soja]	0.279	-1.84114	4.24866e-11	2.87621e-09	yes	down	38.12	63.03	70.04	17.49	13.13	19.57	57.0633	16.73
Glysoja.12G035065		Protein LIGHT-DEPENDENT SHORT HYPOCOTYLS 10 [Glycine soja]	0.223	-2.16252	4.26484e-11	2.88223e-09	yes	down	23.12	50.05	40.67	10.72	7.33	8.51	37.9467	8.85333
Glysoja.03G007199		Dirigent protein 7 [Glycine soja]	2.139	1.09682	4.45054e-11	3.0026e-09	yes	up	346.76	288.75	268.6	717.81	620.21	690.8	301.37	676.273
Glysoja.08G019348		putative polygalacturonase isoform C [Glycine soja]	0.22	-2.18186	4.52799e-11	3.04964e-09	yes	down	37.13	71.6	40.4	6.8	11.53	15.34	49.71	11.2233
Glysoja.06G013707		Ethylene-responsive transcription factor RAP2-1 [Glycine soja]	2.638	1.39949	4.5663e-11	3.07022e-09	yes	up	18.59	16.1	12.05	42.53	44.1	40.97	15.58	42.5333
Glysoja.04G008496		Catalase-4 isoform A [Glycine soja]	2.953	1.56197	4.67472e-11	3.13778e-09	yes	up	51.04	40.98	45.27	109.46	189.18	168.21	45.7633	155.617
Glysoja.12G034027		Bifunctional epoxide hydrolase 2 [Glycine soja]	5.061	2.33951	4.69399e-11	3.14537e-09	yes	up	3.83	3.95	5	23.87	29.82	13.8	4.26	22.4967
Glysoja.12G035104		Thioredoxin-like protein CXXS1 [Glycine soja]	0.267	-1.90386	4.78431e-11	3.19709e-09	yes	down	201.46	123.2	111.43	36.8	49.03	36.8	145.363	40.8767
Glysoja.11G029396		3-hydroxy-3-methylglutaryl-coenzyme A reductase 1 isoform A [Glycine soja]	0.138	-2.85831	4.78735e-11	3.19709e-09	yes	down	5.78	9.95	16.59	1.21	1.57	1.95	10.7733	1.57667
Glysoja.18G049212		Serine/threonine-protein kinase AtPK2/AtPK19 isoform B [Glycine soja]	2.189	1.13053	4.90277e-11	3.26756e-09	yes	up	37.3	35.99	29.35	69.28	82.6	82.82	34.2133	78.2333
Glysoja.10G026542		putative glycosyltransferase STELLO1 [Glycine soja]	0.483	-1.05037	4.9094e-11	3.26756e-09	yes	down	21.22	21.19	21.16	10.37	10.12	11.57	21.19	10.6867
Glysoja.08G022740		Hydroquinone glucosyltransferase [Glycine soja]	0.039	-4.69303	4.95954e-11	3.29538e-09	yes	down	5.66	3.18	6	0.34	0	0.27	4.94667	0.203333
Glysoja.13G036013		hypothetical protein D0Y65_036003 [Glycine soja]	0.418	-1.25831	4.99472e-11	3.31319e-09	yes	down	43.14	52.91	38.29	16.65	20.01	21.99	44.78	19.55
Glysoja.17G045096		Pathogenesis-related protein PR-1 [Glycine soja]	0.17	-2.55934	5.01416e-11	3.32051e-09	yes	down	17.28	15.97	24.81	2.41	3.38	4.68	19.3533	3.49
Glysoja.02G003095		G-box-binding factor 1 isoform A [Glycine soja]	2.46	1.2989	5.08059e-11	3.35888e-09	yes	up	15.15	16.01	14.79	30.44	42.46	38.94	15.3167	37.28
Glysoja.14G037290		Acetyl-CoA acetyltransferase, cytosolic 1 isoform B [Glycine soja]	0.37	-1.43468	5.10037e-11	3.36633e-09	yes	down	140.22	140.87	126.45	38.69	63.03	55.21	135.847	52.31
Glysoja.05G012380		Serine hydroxymethyltransferase 4 isoform A [Glycine soja]	0.37	-1.43455	5.12762e-11	3.37867e-09	yes	down	126.96	132.24	184.35	54.11	61.49	56.32	147.85	57.3067
Glysoja.20G054524		hypothetical protein D0Y65_054498 [Glycine soja]	0.382	-1.38769	5.20854e-11	3.42629e-09	yes	down	714.65	1141.85	730.21	361.64	290.97	375.6	862.237	342.737
Glysoja.11G031098		Polyphenol oxidase A1, chloroplastic [Glycine soja]	0.002	-9.2366	5.30188e-11	3.48189e-09	yes	down	0.76	7.1	6.4	0	0	0	4.75333	0
Glysoja.06G015872		Beta-glucosidase 25 isoform A [Glycine soja]	7.478	2.9026	5.48045e-11	3.5932e-09	yes	up	1.17	0.94	0.63	3.45	7.83	9.96	0.913333	7.08
Glysoja.10G027722		Serine carboxypeptidase-like 27 isoform A [Glycine soja]	0.336	-1.57439	5.61066e-11	3.67247e-09	yes	down	9.98	11.19	12.94	4.1	3.45	4.41	11.37	3.98667
Glysoja.11G029554		BTB/POZ domain-containing protein isoform B [Glycine soja]	0.284	-1.81358	5.69202e-11	3.71957e-09	yes	down	12.81	24	19.25	5.02	5.33	6.11	18.6867	5.48667
Glysoja.08G019495		hypothetical protein D0Y65_019485 [Glycine soja]	11.619	3.53838	5.77051e-11	3.75888e-09	yes	up	2.91	2.24	0.96	7.9	34.6	30.98	2.03667	24.4933
Glysoja.02G002719		Homeobox-leucine zipper protein ATHB-13 isoform B [Glycine soja]	0.329	-1.60598	5.77119e-11	3.75888e-09	yes	down	31.97	43.45	44.83	10.89	15.41	13.67	40.0833	13.3233
Glysoja.19G052679		GDSL esterase/lipase 5 isoform C [Glycine soja]	3.037	1.60276	5.89614e-11	3.83395e-09	yes	up	12.43	8.99	8.47	34.27	24.89	31.99	9.96333	30.3833
Glysoja.01G001947		hypothetical protein D0Y65_001946 [Glycine soja]	3.454	1.78841	5.94303e-11	3.85809e-09	yes	up	6.39	7.57	6.95	18.75	33	25	6.97	25.5833
Glysoja.09G023212		Galactan beta-1,4-galactosyltransferase GALS2 [Glycine soja]	0.316	-1.66358	6.01212e-11	3.89655e-09	yes	down	20.46	20.87	25.64	5.9	6.73	9.6	22.3233	7.41
Glysoja.03G007156		Myb family transcription factor PHL5 [Glycine soja]	4.946	2.30627	6.26401e-11	4.05315e-09	yes	up	3.83	4.02	1.76	12.65	17.57	19.09	3.20333	16.4367
Glysoja.01G002307		putative membrane-associated kinase regulator 2 [Glycine soja]	0.274	-1.8692	6.32626e-11	4.08674e-09	yes	down	8.93	10.87	7.14	2.69	2.06	2.92	8.98	2.55667
Glysoja.08G019229		Patellin-3 isoform A [Glycine soja]	0.416	-1.26517	6.42148e-11	4.14149e-09	yes	down	63.03	80.68	80.25	29.11	29.11	38.97	74.6533	32.3967
Glysoja.11G031206		E3 ubiquitin-protein ligase KEG isoform A [Glycine soja]	2.443	1.28865	6.44182e-11	4.14784e-09	yes	up	6.5	7.34	4.6	16.04	14.75	15.31	6.14667	15.3667
Glysoja.03G007586		hypothetical protein D0Y65_007583 [Glycine soja]	0.092	-3.4439	6.54124e-11	4.205e-09	yes	down	26.02	15.21	18.82	0.59	1.92	3.36	20.0167	1.95667
Glysoja.08G020071		Purple acid phosphatase 3 [Glycine soja]	0.398	-1.32948	6.70025e-11	4.30024e-09	yes	down	36.42	55.25	44.8	20.21	16.26	16.72	45.49	17.73
Glysoja.11G030316		Cytokinin dehydrogenase 6 [Glycine soja]	0.279	-1.84244	6.86771e-11	4.40056e-09	yes	down	4.6	6.52	5.43	1.6	1.34	1.87	5.51667	1.60333
Glysoja.20G054674		Myb-related protein 305 [Glycine soja]	9.111	3.18764	7.07472e-11	4.52588e-09	yes	up	12.41	2.35	6.79	87.76	71.78	48.21	7.18333	69.25
Glysoja.17G046044		Subtilisin-like protease SBT1.7 [Glycine soja]	0.346	-1.53197	7.13893e-11	4.54671e-09	yes	down	54.19	82.94	87.48	25.82	23.18	32.21	74.87	27.07
Glysoja.07G018409		Linoleate 13S-lipoxygenase 3-1, chloroplastic isoform A [Glycine soja]	0.331	-1.5954	7.13982e-11	4.54671e-09	yes	down	196.81	199.03	134.74	52.43	76.89	51.21	176.86	60.1767
Glysoja.06G015695		NAC domain-containing protein 72 isoform A [Glycine soja]	4.113	2.04013	7.14179e-11	4.54671e-09	yes	up	23.51	12.44	12.2	67.42	81.84	56.18	16.05	68.48
Glysoja.14G038087		putative WRKY transcription factor 7 isoform A [Glycine soja]	0.354	-1.49986	7.21194e-11	4.58399e-09	yes	down	23.39	29.56	27.77	8.62	11.57	9.62	26.9067	9.93667
Glysoja.04G009094		putative calcium-binding protein CML43 [Glycine soja]	0.204	-2.29375	7.3548e-11	4.66729e-09	yes	down	30.51	17.33	23.93	5.49	5.41	4.61	23.9233	5.17
Glysoja.20G053009		Phosphate transporter PHO1-like 3 [Glycine soja]	2.938	1.55487	7.3683e-11	4.66836e-09	yes	up	7.7	11.82	6.56	29.16	24.51	25.49	8.69333	26.3867
Glysoja.20G053825		putative pectate lyase 12 isoform A [Glycine soja]	0.293	-1.77232	7.43566e-11	4.7035e-09	yes	down	40.8	51.74	27.19	11.1	9.67	15.41	39.91	12.06
Glysoja.19G050115		2-methylene-furan-3-one reductase isoform A [Glycine soja]	3.361	1.74894	7.58262e-11	4.7888e-09	yes	up	154.51	130.06	73.86	371.87	461.2	417.59	119.477	416.887
Glysoja.12G033019		hypothetical protein D0Y65_033008 [Glycine soja]	6.776	2.7604	7.72986e-11	4.87401e-09	yes	up	7.55	5.16	4.79	16.9	58.88	44.89	5.83333	40.2233
Glysoja.08G022603		G-type lectin S-receptor-like serine/threonine-protein kinase isoform C [Glycine soja]	2.331	1.22075	8.04701e-11	5.0659e-09	yes	up	7.48	8.79	6.95	15.74	19.57	18.15	7.74	17.82
Glysoja.04G009146		Dehydration-responsive element-binding protein 3 [Glycine soja]	0.269	-1.89647	8.21265e-11	5.16195e-09	yes	down	11.29	13.55	15.1	4.48	3.97	2.75	13.3133	3.73333
Glysoja.11G032917		Ent-kaurene oxidase, chloroplastic isoform A [Glycine soja]	0.348	-1.52095	8.56183e-11	5.37289e-09	yes	down	45.76	61.18	35.65	19.87	16.17	15.46	47.53	17.1667
Glysoja.17G045280		Ferric reduction oxidase 8, mitochondrial isoform A [Glycine soja]	2.653	1.40737	9.13378e-11	5.72273e-09	yes	up	9.59	15.32	13.05	37.87	34.16	32.59	12.6533	34.8733
Glysoja.12G035174		COP1-interacting protein 7 isoform A [Glycine soja]	0.258	-1.95211	9.33695e-11	5.84077e-09	yes	down	10.21	14.14	13.48	2.49	2.67	4.95	12.61	3.37
Glysoja.09G023519		Aspartic proteinase A1 isoform B [Glycine soja]	0.33	-1.59757	9.56153e-11	5.9718e-09	yes	down	26.17	47.21	39.66	10.92	12.19	13.2	37.68	12.1033
Glysoja.15G042023		putative glutathione S-transferase isoform C [Glycine soja]	3.709	1.89113	9.63837e-11	6.0103e-09	yes	up	3.91	3.26	3.36	16.77	13.94	11.66	3.51	14.1233
Glysoja.19G050056		putative non-specific lipid-transfer protein AKCS9 [Glycine soja]	0.088	-3.50631	9.65854e-11	6.01339e-09	yes	down	121.18	235.75	223.56	30.97	27.39	11.85	193.497	23.4033
Glysoja.06G014439		1-aminocyclopropane-1-carboxylate oxidase 5 [Glycine soja]	0.191	-2.38948	9.81382e-11	6.09088e-09	yes	down	391.33	231.45	138.33	33.67	54.1	64.18	253.703	50.65
Glysoja.13G036929		Protein NRT1/ PTR FAMILY 5.6 isoform A [Glycine soja]	0.192	-2.38247	1.00366e-10	6.21941e-09	yes	down	36.65	17.31	13.75	3.63	4.16	4.59	22.57	4.12667
Glysoja.06G014302		Protein DETOXIFICATION 12 [Glycine soja]	0.054	-4.20277	1.02487e-10	6.33095e-09	yes	down	3.16	3.07	2.76	0.2	0.22	0.11	2.99667	0.176667
Glysoja.04G009899		Protein COBRA [Glycine soja]	0.184	-2.44313	1.03045e-10	6.35553e-09	yes	down	8.7	14.71	18.14	1.95	2.26	3.85	13.85	2.68667
Glysoja.04G010554		Ribosome-binding factor PSRP1, chloroplastic [Glycine soja]	4.17	2.05995	1.13512e-10	6.99021e-09	yes	up	1.99	1.84	2.66	6.71	9.91	11.48	2.16333	9.36667
Glysoja.08G022364		Cytochrome P450 71D9 [Glycine soja]	0.09	-3.47492	1.13971e-10	7.00752e-09	yes	down	6.33	6.01	2.69	0.31	0.37	0.73	5.01	0.47
Glysoja.06G014125		Carotenoid 9,10(9',10')-cleavage dioxygenase isoform C [Glycine soja]	0.029	-5.12726	1.15318e-10	7.07933e-09	yes	down	5.99	2.64	1.62	0.13	0.09	0.09	3.41667	0.103333
Glysoja.11G030192		hypothetical protein D0Y65_030182 [Glycine soja]	0.246	-2.02554	1.16613e-10	7.14776e-09	yes	down	30.46	41.28	61.94	11.83	12.5	10.23	44.56	11.52
Glysoja.01G000215		hypothetical protein D0Y65_000215 [Glycine soja]	2.669	1.41614	1.18638e-10	7.26058e-09	yes	up	19.54	19.36	15.09	42.16	59.75	50.47	17.9967	50.7933
Glysoja.04G009504		Ubiquinol oxidase 1, mitochondrial [Glycine soja]	3.102	1.63319	1.19927e-10	7.32814e-09	yes	up	8.32	10.17	5.58	27.87	26.8	20.84	8.02333	25.17
Glysoja.16G043704		G-box-binding factor 1 isoform A [Glycine soja]	2.501	1.3223	1.28411e-10	7.83444e-09	yes	up	16.54	13.56	15.32	33.05	39.15	32.59	15.14	34.93
Glysoja.19G050260		Cyclic dof factor 2 [Glycine soja]	3.305	1.72457	1.29273e-10	7.87487e-09	yes	up	4.62	3.63	3.42	14.52	11.12	14.73	3.89	13.4567
Glysoja.11G031467		Serine hydroxymethyltransferase 3, chloroplastic isoform A [Glycine soja]	3.963	1.98674	1.30927e-10	7.96338e-09	yes	up	78.5	77.1	63.13	161.18	341.49	404.82	72.91	302.497
Glysoja.16G042855		hypothetical protein D0Y65_042833 [Glycine soja]	0.399	-1.32726	1.32405e-10	8.04093e-09	yes	down	13.85	16.9	14.15	6.02	4.96	7.59	14.9667	6.19
Glysoja.03G007637		Cytochrome P450 94C1 [Glycine soja]	0.107	-3.22784	1.34115e-10	8.13227e-09	yes	down	3.52	5.19	8.2	0.57	0.84	0.47	5.63667	0.626667
Glysoja.03G006357		Aldehyde oxidase GLOX [Glycine soja]	0.092	-3.44225	1.39976e-10	8.47468e-09	yes	down	10.62	12.99	28.16	0.59	1.6	2.88	17.2567	1.69
Glysoja.03G007877		Histidine kinase CKI1 isoform A [Glycine soja]	6.857	2.77753	1.41593e-10	8.55946e-09	yes	up	7.66	3.62	3.3	16.65	52.36	35.39	4.86	34.8
Glysoja.18G048896		putative protein C24B11.05 [Glycine soja]	0.226	-2.14567	1.46557e-10	8.83806e-09	yes	down	11.87	18.85	14.01	2.32	3.45	4.68	14.91	3.48333
Glysoja.12G035308		Alpha-amylase/subtilisin inhibitor [Glycine soja]	7.922	2.98579	1.46649e-10	8.83806e-09	yes	up	20.47	16.52	4.25	97.15	93.99	153.56	13.7467	114.9
Glysoja.U055264		putative purine permease 5 isoform A [Glycine soja]	0.37	-1.43482	1.50401e-10	9.0504e-09	yes	down	25.08	27.22	21.92	10.18	9.94	7.57	24.74	9.23
Glysoja.18G047860		Cytochrome P450 71D9 [Glycine soja]	8.082	3.01462	1.54621e-10	9.2902e-09	yes	up	0.4	0.54	0.62	4.89	2.93	5.51	0.52	4.44333
Glysoja.04G009693		Protein EARLY RESPONSIVE TO DEHYDRATION 15 isoform C [Glycine soja]	2.816	1.49364	1.5674e-10	9.40322e-09	yes	up	31.18	21.21	22.77	78.69	58.74	83.14	25.0533	73.5233
Glysoja.17G047026		Auxin response factor 5 [Glycine soja]	5.196	2.37729	1.61281e-10	9.66096e-09	yes	up	15.22	16.41	9.89	35.44	108.33	78.73	13.84	74.1667
Glysoja.02G003491		putative galacturonosyltransferase-like 3 [Glycine soja]	0.297	-1.7504	1.6404e-10	9.81139e-09	yes	down	23.39	26.38	32.59	7.04	7.17	11.58	27.4533	8.59667
Glysoja.09G024302		Kunitz-type trypsin inhibitor-like 2 protein [Glycine soja]	0.375	-1.41523	1.65553e-10	9.88694e-09	yes	down	2042.53	1834.93	1926.27	638.52	976.56	669.67	1934.58	761.583
Glysoja.07G017213		F-box protein PP2-A13 isoform A [Glycine soja]	4.227	2.07955	1.70672e-10	1.01773e-08	yes	up	14.04	8.44	11.96	31.08	65.25	58.2	11.48	51.51
Glysoja.14G037914		Expansin-A4 [Glycine soja]	0.324	-1.62641	1.71002e-10	1.01816e-08	yes	down	11.13	14.56	11.48	4	3.45	5.13	12.39	4.19333
Glysoja.10G028441		Aluminum-activated malate transporter 12 [Glycine soja]	9.347	3.22445	1.74636e-10	1.03823e-08	yes	up	2.17	0.72	0.55	14.45	8.92	9.44	1.14667	10.9367
Glysoja.11G032659		Protein SHORT-ROOT [Glycine soja]	0.292	-1.77621	1.7567e-10	1.04281e-08	yes	down	11.77	13.1	8.41	3.33	2.77	4.01	11.0933	3.37
Glysoja.02G005139		Ferritin-4, chloroplastic isoform A [Glycine soja]	3.175	1.66696	1.78375e-10	1.05728e-08	yes	up	35.01	37.58	41.07	91.92	168.03	118.33	37.8867	126.093
Glysoja.15G040697		Farnesyl pyrophosphate synthase 1 [Glycine soja]	0.43	-1.21846	1.83258e-10	1.0846e-08	yes	down	89.94	92.75	108	33.07	46.44	34.35	96.8967	37.9533
Glysoja.16G043717		BTB/POZ domain-containing protein isoform B [Glycine soja]	0.467	-1.09865	1.87407e-10	1.10749e-08	yes	down	17.59	18.42	17.12	8.45	7.65	9.52	17.71	8.54
Glysoja.01G000097		Myb family transcription factor PHL11 [Glycine soja]	0.292	-1.77409	1.91806e-10	1.1318e-08	yes	down	17.72	19.42	13.67	4.63	4.29	6.71	16.9367	5.21
Glysoja.15G042026		Glutathione S-transferase 3 [Glycine soja]	4.107	2.03795	1.95176e-10	1.14997e-08	yes	up	17.07	16.21	18.87	111.65	63.4	49.04	17.3833	74.6967
Glysoja.08G022699		hypothetical protein D0Y65_022690 [Glycine soja]	0.259	-1.95146	1.96275e-10	1.15472e-08	yes	down	1554.9	1502.34	884.47	251.98	304.49	468.11	1313.9	341.527
Glysoja.02G005042		hypothetical protein D0Y65_005039 [Glycine soja]	0.388	-1.36591	1.98307e-10	1.16485e-08	yes	down	21.67	31.64	26	11.61	8.74	11.69	26.4367	10.68
Glysoja.12G034997		Expansin-B3 isoform A [Glycine soja]	0.145	-2.78912	1.98585e-10	1.16485e-08	yes	down	12.3	16.86	6.59	1.96	1.08	2.49	11.9167	1.84333
Glysoja.04G010669		WAT1-related protein [Glycine soja]	0.344	-1.53852	1.99092e-10	1.1652e-08	yes	down	11.4	13.89	11.94	4.28	4.2	4.9	12.41	4.46
Glysoja.09G024205		F-box protein PP2-A13 [Glycine soja]	0.218	-2.19731	1.99362e-10	1.1652e-08	yes	down	27.29	17.03	22.12	3.27	7.2	3.92	22.1467	4.79667
Glysoja.02G005218		putative phosphatidylglycerol/phosphatidylinositol transfer protein isoform A [Glycine soja]	0.34	-1.557	1.99529e-10	1.1652e-08	yes	down	103.99	122	171.42	47.7	43.18	51.64	132.47	47.5067
Glysoja.01G000589		putative ureide permease A3 [Glycine soja]	0.478	-1.06572	2.01974e-10	1.17773e-08	yes	down	107.1	139.44	120.14	66.42	57.72	56.26	122.227	60.1333
Glysoja.06G013603		hypothetical protein D0Y65_013597 [Glycine soja]	63.008	5.97746	2.0771e-10	1.2094e-08	yes	up	0.24	0.59	0	2.59	28.44	19.77	0.276667	16.9333
Glysoja.18G047331		hypothetical protein D0Y65_047310 [Glycine soja]	0.131	-2.93459	2.09459e-10	1.21631e-08	yes	down	76.59	31.66	40.21	3.91	5.78	11.03	49.4867	6.90667
Glysoja.08G020386		Ubiquitin-like domain-containing CTD phosphatase [Glycine soja]	2.021	1.01513	2.1335e-10	1.23677e-08	yes	up	22.78	25.26	23.54	46.33	53.05	51.52	23.86	50.3
Glysoja.19G051341		Tubulin beta-6 chain isoform A [Glycine soja]	0.326	-1.61724	2.1524e-10	1.2459e-08	yes	down	127.22	102.96	137.16	37.31	36.32	59.69	122.447	44.44
Glysoja.15G040413		BAG family molecular chaperone regulator 3 isoform B [Glycine soja]	0.279	-1.84409	2.17156e-10	1.25515e-08	yes	down	20.28	19.98	28.75	6.15	7.56	6.57	23.0033	6.76
Glysoja.11G032571		putative serine/threonine-protein kinase PBL9 isoform A, partial [Glycine soja]	3.341	1.7403	2.17614e-10	1.25559e-08	yes	up	11.26	6.99	6.99	29.81	32.05	26.22	8.41333	29.36
Glysoja.08G019397		Nucleoside diphosphate kinase IV, chloroplastic/mitochondrial [Glycine soja]	0.445	-1.16918	2.17866e-10	1.25559e-08	yes	down	64.79	57.67	65.66	30.35	29.95	27.57	62.7067	29.29
Glysoja.03G007940		hypothetical protein D0Y65_007937 [Glycine soja]	3.569	1.83563	2.18751e-10	1.25885e-08	yes	up	29.12	14.92	24.83	98.54	84.34	76.05	22.9567	86.31
Glysoja.13G036592		Type I inositol polyphosphate 5-phosphatase 8 isoform C [Glycine soja]	0.184	-2.43982	2.21613e-10	1.27347e-08	yes	down	17.45	16	8.44	2.36	3.62	1.55	13.9633	2.51
Glysoja.17G045108		Glutamate receptor 2.5 [Glycine soja]	8.588	3.10225	2.24858e-10	1.29024e-08	yes	up	0.4	1.28	1.52	12.59	9.62	6.5	1.06667	9.57
Glysoja.07G018730		NAC transcription factor 29 isoform A [Glycine soja]	9.352	3.22525	2.25368e-10	1.29129e-08	yes	up	13.62	5.51	2.72	43.81	101.41	68.51	7.28333	71.2433
Glysoja.12G035119		hypothetical protein D0Y65_035109 [Glycine soja]	0.002	-9.09876	2.25945e-10	1.29273e-08	yes	down	1.18	15.67	10.26	0	0	0	9.03667	0
Glysoja.02G004031		Universal stress protein A-like protein isoform A [Glycine soja]	4.514	2.17452	2.33167e-10	1.33212e-08	yes	up	41.75	23.31	31.6	93.58	212.26	162.19	32.22	156.01
Glysoja.03G006906		Squamosa promoter-binding-like protein 8 [Glycine soja]	0.047	-4.40177	2.36399e-10	1.34863e-08	yes	down	3.51	27.44	23.5	0.86	1.5	0.29	18.15	0.883333
Glysoja.09G024832		Disease resistance protein RPM1 [Glycine soja]	7.656	2.93653	2.37586e-10	1.35345e-08	yes	up	3.73	1.71	1.76	7.87	26.4	23.22	2.4	19.1633
Glysoja.17G045802		14 kDa proline-rich protein DC2.15 [Glycine soja]	0.058	-4.11506	2.38524e-10	1.35679e-08	yes	down	39.69	227.52	190.7	5.65	4.39	18.14	152.637	9.39333
Glysoja.06G015067		Protein EXECUTER 2, chloroplastic isoform A [Glycine soja]	2.078	1.05534	2.38859e-10	1.35679e-08	yes	up	40.58	37.04	31.16	82.2	71.07	82.2	36.26	78.49
Glysoja.11G032017		Stem-specific protein TSJT1 [Glycine soja]	4.955	2.30901	2.40856e-10	1.36455e-08	yes	up	28.78	16.35	29.79	71.32	152.04	170.6	24.9733	131.32
Glysoja.15G041532		putative auxin efflux carrier component 1b isoform A [Glycine soja]	0.181	-2.4639	2.40915e-10	1.36455e-08	yes	down	17.16	16.41	9.07	2.43	3.85	1.58	14.2133	2.62
Glysoja.18G048079		Spermidine hydroxycinnamoyl transferase [Glycine soja]	0.293	-1.77049	2.42124e-10	1.36944e-08	yes	down	43.86	36.51	22.12	11.06	10.07	10.08	34.1633	10.4033
Glysoja.07G019052		Lactoylglutathione lyase GLX1 isoform A [Glycine soja]	0.425	-1.23374	2.4481e-10	1.38265e-08	yes	down	252.19	296.77	361.27	144.92	118.44	137.59	303.41	133.65
Glysoja.10G027666		hypothetical protein D0Y65_027655 [Glycine soja]	0.368	-1.44382	2.45485e-10	1.38449e-08	yes	down	2978.33	3205.44	1926.62	855.24	993.17	1253.51	2703.46	1033.97
Glysoja.12G034709		Fasciclin-like arabinogalactan protein 11 [Glycine soja]	0.171	-2.54848	2.46877e-10	1.38868e-08	yes	down	25.49	39.69	46.53	3.08	8.3	8.69	37.2367	6.69
Glysoja.02G005010		Thaumatin-like protein [Glycine soja]	0.186	-2.42573	2.46932e-10	1.38868e-08	yes	down	10.82	9.51	13.41	1.65	2.06	2.93	11.2467	2.21333
Glysoja.02G005068		hypothetical protein D0Y65_005065 [Glycine soja]	7.889	2.9799	2.52968e-10	1.42061e-08	yes	up	0.96	0.55	1.44	4.52	8.8	11.59	0.983333	8.30333
Glysoja.20G052754		Proton pump-interactor BIP131 [Glycine soja]	0.486	-1.04187	2.53861e-10	1.4236e-08	yes	down	19.12	22.09	21.35	9.72	9.86	12.09	20.8533	10.5567
Glysoja.11G028827		hypothetical protein D0Y65_028814 [Glycine soja]	0.115	-3.12039	2.58333e-10	1.44663e-08	yes	down	1.45	1.9	2.66	0.26	0.29	0.17	2.00333	0.24
Glysoja.10G027100		Transcription factor bHLH149 [Glycine soja]	0.48	-1.05885	2.59776e-10	1.45265e-08	yes	down	119.36	104.83	104.54	57.26	55.64	52.99	109.577	55.2967
Glysoja.06G014624		Two-component response regulator-like PRR95 isoform A [Glycine soja]	3.905	1.96547	2.60493e-10	1.45461e-08	yes	up	3.11	4.32	1.8	12.8	12.87	11.03	3.07667	12.2333
Glysoja.18G047096		Phytoene synthase, chloroplastic [Glycine soja]	0.148	-2.75941	2.634e-10	1.46876e-08	yes	down	32.62	21.43	10.12	2.17	3.34	4.51	21.39	3.34
Glysoja.19G050315		UDP-glucose 6-dehydrogenase 1 [Glycine soja]	0.218	-2.20081	2.64336e-10	1.4719e-08	yes	down	41.25	72.78	94.94	10.43	18.66	18.56	69.6567	15.8833
Glysoja.11G031737		putative NAD(P)H dehydrogenase (quinone) FQR1-like 1 [Glycine soja]	7.425	2.89239	2.75534e-10	1.5321e-08	yes	up	10.46	5.65	6.74	92.65	41.33	28.22	7.61667	54.0667
Glysoja.13G036449		ABC transporter B family member 11 isoform A, partial [Glycine soja]	2.285	1.1919	2.8102e-10	1.55822e-08	yes	up	14.05	18.61	12.09	36.43	30.56	38.92	14.9167	35.3033
Glysoja.17G046171		3-ketodihydrosphingosine reductase [Glycine soja]	0.02	-5.60967	2.81684e-10	1.55972e-08	yes	down	1.46	3.81	6.57	0.04	0.1	0.1	3.94667	0.08
Glysoja.11G032366		Myb-related protein 2 [Glycine soja]	0.199	-2.33035	2.83055e-10	1.56512e-08	yes	down	3.5	4.73	5.64	0.76	1.09	1.28	4.62333	1.04333
Glysoja.20G053993		hypothetical protein D0Y65_053967 [Glycine soja]	3.876	1.95443	2.86679e-10	1.58294e-08	yes	up	27.27	31.68	30.01	147.05	143.73	69.47	29.6533	120.083
Glysoja.04G008718		putative acetyltransferase [Glycine soja]	4.47	2.16037	2.88067e-10	1.58838e-08	yes	up	37.78	20.14	14.63	94.31	136.73	106.63	24.1833	112.557
Glysoja.02G004018		Potassium transporter 5 [Glycine soja]	242.459	7.9216	2.89583e-10	1.59452e-08	yes	up	0	0	0.02	1.44	2.21	2.32	0.00666667	1.99
Glysoja.08G019794		L-galactose dehydrogenase [Glycine soja]	0.265	-1.9138	2.94338e-10	1.61845e-08	yes	down	22.53	40.3	46.7	9.4	10	11.09	36.51	10.1633
Glysoja.02G003933		Methylcrotonoyl-CoA carboxylase subunit alpha, mitochondrial isoform B [Glycine soja]	5.624	2.49171	3.0749e-10	1.68842e-08	yes	up	10.41	7.35	4.38	22.56	55.59	55.34	7.38	44.4967
Glysoja.14G037968		Retrovirus-related Pol polyprotein from transposon RE1 [Glycine soja]	0.132	-2.91636	3.07952e-10	1.68861e-08	yes	down	6.46	8.38	9.91	0.92	1.38	0.71	8.25	1.00333
Glysoja.17G046819		Strigolactone esterase RMS3 isoform A [Glycine soja]	3.342	1.74085	3.09039e-10	1.69222e-08	yes	up	44.27	33.27	33.24	176.56	114.29	95.83	36.9267	128.893
Glysoja.16G042317		hypothetical protein D0Y65_042296 [Glycine soja]	0.066	-3.92178	3.11219e-10	1.7018e-08	yes	down	7.11	7.46	7.18	0.82	0.28	0.41	7.25	0.503333
Glysoja.02G003931		Sulfate transporter 3.1 [Glycine soja]	3.012	1.59061	3.14472e-10	1.71722e-08	yes	up	10.11	6.98	10.02	33.57	27.84	24.16	9.03667	28.5233
Glysoja.13G036182		hypothetical protein D0Y65_036172 [Glycine soja]	0.262	-1.93246	3.15671e-10	1.72139e-08	yes	down	9.07	8.67	12.22	2.6	2.34	3.27	9.98667	2.73667
Glysoja.15G041037		Peroxidase 7 [Glycine soja]	0.147	-2.76563	3.3875e-10	1.8447e-08	yes	down	25.76	10.89	11.35	1.97	2.69	2.76	16	2.47333
Glysoja.02G003826		putative carboxylesterase 2 [Glycine soja]	0.264	-1.91932	3.60801e-10	1.96207e-08	yes	down	11.32	10.1	11.54	2.55	2.73	3.89	10.9867	3.05667
Glysoja.19G051631		Ent-copalyl diphosphate synthase, chloroplastic isoform A [Glycine soja]	0.148	-2.76048	3.62074e-10	1.96629e-08	yes	down	9.96	9	4.8	1.11	1.87	0.66	7.92	1.21333
Glysoja.08G020080		hypothetical protein D0Y65_020070 [Glycine soja]	4.042	2.01496	3.65116e-10	1.97738e-08	yes	up	12.02	7.78	6.42	24.76	43.65	48.5	8.74	38.97
Glysoja.09G025431		Receptor-like protein EIX2 isoform C [Glycine soja]	0.355	-1.49594	3.69261e-10	1.99709e-08	yes	down	13.38	14.24	17.25	5.84	5.08	5.65	14.9567	5.52333
Glysoja.15G039613		Methyl-CpG-binding domain-containing protein 10 [Glycine soja]	2.333	1.22239	3.72303e-10	2.01079e-08	yes	up	26.18	21.49	27.86	60.94	58.03	66.36	25.1767	61.7767
Glysoja.08G022220		Spermidine hydroxycinnamoyl transferase [Glycine soja]	22.249	4.47566	3.74367e-10	2.01918e-08	yes	up	0.18	0.03	0.13	4.11	1.5	2.34	0.113333	2.65
Glysoja.02G005584		Fasciclin-like arabinogalactan protein 7 isoform B [Glycine soja]	0.323	-1.62836	3.75209e-10	2.02097e-08	yes	down	62.68	61.21	93.78	23.09	21.65	28.88	72.5567	24.54
Glysoja.08G019505		putative protein phosphatase 2C 6 [Glycine soja]	3.668	1.87488	3.75814e-10	2.02147e-08	yes	up	14.57	7.37	7.75	46.47	30.12	39.49	9.89667	38.6933
Glysoja.20G054417		putative oxidoreductase [Glycine soja]	0.281	-1.82992	3.78e-10	2.03047e-08	yes	down	21.09	26.98	29.03	7.32	5.05	10.56	25.7	7.64333
Glysoja.07G017509		putative receptor protein kinase ZmPK1 [Glycine soja]	5.928	2.56754	3.79091e-10	2.03356e-08	yes	up	0.34	0.59	0.74	3.42	3.77	3.16	0.556667	3.45
Glysoja.17G046386		L-gulonolactone oxidase 3 [Glycine soja]	0.327	-1.61445	3.79609e-10	2.03358e-08	yes	down	18.83	20.77	13.44	5.45	4.94	7.66	17.68	6.01667
Glysoja.20G052861		MLP-like protein 328 [Glycine soja]	0.13	-2.94822	3.83152e-10	2.04979e-08	yes	down	48.91	205.7	206.74	14.09	19.35	29.32	153.783	20.92
Glysoja.05G012405		Protein YLS3 isoform A [Glycine soja]	0.395	-1.33953	3.8403e-10	2.05171e-08	yes	down	46.91	51.79	57.95	26.64	17.94	21.14	52.2167	21.9067
Glysoja.02G002589		putative inorganic phosphate transporter 1-7 isoform B [Glycine soja]	7.059	2.8195	3.8635e-10	2.06131e-08	yes	up	12.22	7.09	5.31	74.73	82.35	24.1	8.20667	60.3933
Glysoja.02G003995		Peroxidase 3 [Glycine soja]	0.171	-2.54847	3.91811e-10	2.08763e-08	yes	down	37.01	17.06	27.78	3.97	3.33	7.57	27.2833	4.95667
Glysoja.07G017698		Zinc finger CCCH domain-containing protein 20 [Glycine soja]	2.292	1.19645	3.97163e-10	2.1133e-08	yes	up	38.64	29.85	29.9	84.96	69.71	81.34	32.7967	78.67
Glysoja.09G023600		putative inositol transporter 2 [Glycine soja]	2.22	1.15051	3.98973e-10	2.12008e-08	yes	up	26.62	25.12	23.35	47.84	62.09	63.8	25.03	57.91
Glysoja.02G005038		Cucumisin isoform A [Glycine soja]	0.174	-2.52583	4.10079e-10	2.17617e-08	yes	down	11.14	14.48	32.36	3.36	3.08	4.12	19.3267	3.52
Glysoja.06G016410		UDP-glycosyltransferase 88F3 isoform A [Glycine soja]	0.486	-1.04057	4.12734e-10	2.18732e-08	yes	down	36.65	40.63	34.16	18.68	16.84	21.48	37.1467	19
Glysoja.20G052786		Myb family transcription factor EFM isoform A [Glycine soja]	2.34	1.22681	4.42694e-10	2.34296e-08	yes	up	12.04	11.38	8.94	23.23	26.74	29.69	10.7867	26.5533
Glysoja.11G029357		Serine acetyltransferase 4 isoform B [Glycine soja]	0.462	-1.11291	4.43885e-10	2.34612e-08	yes	down	26.45	35.54	32.07	14.57	15.51	16.79	31.3533	15.6233
Glysoja.10G026105		ABC transporter B family member 1 [Glycine soja]	2.787	1.47883	4.4589e-10	2.35358e-08	yes	up	5.28	6.13	4.58	18.88	11.24	16.17	5.33	15.43
Glysoja.09G024337		putative oxidoreductase [Glycine soja]	0.314	-1.67336	4.48991e-10	2.36363e-08	yes	down	76.52	59.71	51.55	14.24	23.69	23.64	62.5933	20.5233
Glysoja.11G031614		Dormancy-associated protein 1 [Glycine soja]	2.762	1.46585	4.53678e-10	2.38513e-08	yes	up	412.83	271.27	283.87	764.68	1025.14	1017.91	322.657	935.91
Glysoja.05G011510		putative invertase inhibitor [Glycine soja]	0.032	-4.94356	4.59749e-10	2.41384e-08	yes	down	2.86	29.45	26.48	1.06	0.4	0.53	19.5967	0.663333
Glysoja.20G055073		Chalcone--flavonone isomerase 1B-1 [Glycine soja]	0.433	-1.20776	4.7755e-10	2.50184e-08	yes	down	227.58	263.8	209.51	106.51	121.72	86.81	233.63	105.013
Glysoja.15G040316		Protein trichome birefringence-like 38 isoform A [Glycine soja]	0.342	-1.54584	4.78919e-10	2.50451e-08	yes	down	14.08	14.66	16.84	4.53	5.12	6.46	15.1933	5.37
Glysoja.17G046982		putative sugar kinase slr0537 [Glycine soja]	0.297	-1.7521	5.00521e-10	2.61401e-08	yes	down	27.52	23.47	23.9	6.61	10.48	6.06	24.9633	7.71667
Glysoja.19G052620		hypothetical protein D0Y65_052593 [Glycine soja]	0.205	-2.28851	5.04477e-10	2.6312e-08	yes	down	19.69	25.02	21.91	6.3	2.24	5.8	22.2067	4.78
Glysoja.19G052169		E3 ubiquitin-protein ligase BAH1 isoform A [Glycine soja]	5.503	2.46009	5.05394e-10	2.63251e-08	yes	up	1.2	0.94	0.98	5.19	6.28	6.34	1.04	5.93667
Glysoja.16G043978		hypothetical protein D0Y65_043956 [Glycine soja]	0.277	-1.85096	5.06122e-10	2.63283e-08	yes	down	1841.01	3095.5	1400.6	698.88	703.06	466.53	2112.37	622.823
Glysoja.01G002237		Hydroxymethylglutaryl-CoA synthase isoform A [Glycine soja]	0.23	-2.12177	5.14047e-10	2.67054e-08	yes	down	254.2	165.8	182.55	26.18	67.34	51.21	200.85	48.2433
Glysoja.01G000277		Polygalacturonase isoform A [Glycine soja]	7.246	2.85722	5.3222e-10	2.76133e-08	yes	up	0.64	0.67	1.41	5.2	5.66	9.11	0.906667	6.65667
Glysoja.06G013802		Glutaredoxin-C6 [Glycine soja]	0.349	-1.51829	5.42097e-10	2.80828e-08	yes	down	251.8	261.13	138.65	75.39	79.94	81.13	217.193	78.82
Glysoja.04G009336		putative WD repeat-containing protein C2A9.03 [Glycine soja]	3.262	1.70585	5.42691e-10	2.80828e-08	yes	up	46.48	26.74	26.18	126.3	88.72	109.83	33.1333	108.283
Glysoja.05G011393		14 kDa proline-rich protein DC2.15 [Glycine soja]	0.124	-3.01251	5.53057e-10	2.85819e-08	yes	down	34.48	43.36	56.28	5.09	4.01	9.03	44.7067	6.04333
Glysoja.17G046219		L-ascorbate oxidase-like isoform A [Glycine soja]	0.207	-2.27261	5.61518e-10	2.89812e-08	yes	down	30.54	42.03	59.08	5.39	8.37	13.78	43.8833	9.18
Glysoja.12G033410		Endochitinase PR4 [Glycine soja]	42.384	5.40544	5.92983e-10	3.05653e-08	yes	up	0.92	0.3	0.27	3.13	23.29	39.76	0.496667	22.06
Glysoja.11G031889		putative leucine-rich repeat receptor-like serine/threonine-protein kinase isoform A [Glycine soja]	0.219	-2.19075	6.10524e-10	3.14284e-08	yes	down	8.28	23.52	16.69	3.65	3.96	3.33	16.1633	3.64667
Glysoja.10G026879		putative pectate lyase 15 [Glycine soja]	0.24	-2.05752	6.25744e-10	3.21701e-08	yes	down	26.16	36.43	48.65	6.35	8.33	13.49	37.08	9.39
Glysoja.14G038078		Ethylene-responsive transcription factor RAP2-1 [Glycine soja]	2.474	1.30681	6.34109e-10	3.24914e-08	yes	up	105.85	70.84	83.44	240.87	216.94	220	86.71	225.937
Glysoja.11G028943		hypothetical protein D0Y65_028931 [Glycine soja]	2.508	1.32665	6.3446e-10	3.24914e-08	yes	up	5.29	6.05	6.38	14.34	15.92	16.26	5.90667	15.5067
Glysoja.11G032078		Dihydroflavonol 4-reductase isoform A [Glycine soja]	9.378	3.22931	6.4204e-10	3.2837e-08	yes	up	10.64	3.3	2.46	34.24	63.78	62.45	5.46667	53.49
Glysoja.18G048579		putative lipid-transfer protein DIR1 [Glycine soja]	0.164	-2.61044	6.50781e-10	3.32411e-08	yes	down	14.69	35.82	44.45	4.18	6.32	7.76	31.6533	6.08667
Glysoja.16G044233		BAG family molecular chaperone regulator 3 isoform B [Glycine soja]	0.479	-1.06238	6.55e-10	3.34135e-08	yes	down	102.74	107.57	86.64	41.75	51.1	55.09	98.9833	49.3133
Glysoja.08G022071		Protein NRT1/ PTR FAMILY 4.6 [Glycine soja]	2.361	1.2394	6.69329e-10	3.41004e-08	yes	up	10.07	12.22	8.14	26.71	24.11	23.54	10.1433	24.7867
Glysoja.01G001639		putative zinc finger CCHC domain-containing protein isoform A [Glycine soja]	2.733	1.45051	6.78853e-10	3.45411e-08	yes	up	26.41	25.2	17.76	50.88	75.94	71.13	23.1233	65.9833
Glysoja.20G053810		hypothetical protein D0Y65_053784 [Glycine soja]	5.399	2.43276	6.81058e-10	3.46088e-08	yes	up	13.53	8.38	18.56	43.28	98.77	90.02	13.49	77.3567
Glysoja.07G018858		Acetate/butyrate--CoA ligase AAE7, peroxisomal [Glycine soja]	3.038	1.60289	6.96555e-10	3.53273e-08	yes	up	25.99	34.41	29.64	67.01	124.23	92.77	30.0133	94.67
Glysoja.10G027203		GDSL esterase/lipase isoform A [Glycine soja]	0.134	-2.90295	6.96986e-10	3.53273e-08	yes	down	7.32	25.85	20.18	2.77	1.42	3.14	17.7833	2.44333
Glysoja.16G044350		Receptor-like protein kinase HSL1 isoform A [Glycine soja]	2.339	1.22618	7.00793e-10	3.54749e-08	yes	up	4.26	4.33	3.41	10.1	9.38	9.51	4	9.66333
Glysoja.12G033467		Lysine-specific demethylase JMJ30 [Glycine soja]	2.757	1.4632	7.04333e-10	3.56084e-08	yes	up	4.79	4.69	3.84	12.63	12.52	13.49	4.44	12.88
Glysoja.12G033231		1-phosphatidylinositol phosphodiesterase [Glycine soja]	2.833	1.50238	7.22404e-10	3.64754e-08	yes	up	55.89	41.97	31.46	109.49	138.88	135.92	43.1067	128.097
Glysoja.06G013356		putative magnesium transporter NIPA6 [Glycine soja]	0.016	-5.96241	7.33967e-10	3.7012e-08	yes	down	0.69	13	10.8	0.23	0.12	0.06	8.16333	0.136667
Glysoja.07G018798		Gibberellin 2-beta-dioxygenase 2 [Glycine soja]	4.1	2.03567	7.36013e-10	3.70679e-08	yes	up	6.53	3.14	3.19	18	16.73	19.77	4.28667	18.1667
Glysoja.11G032799		hypothetical protein D0Y65_032787 [Glycine soja]	0.021	-5.55446	7.42508e-10	3.73474e-08	yes	down	1.96	16.91	18.29	0.27	0.46	0	12.3867	0.243333
Glysoja.12G033234		Auxin transporter-like protein 5 [Glycine soja]	0.249	-2.00834	7.58947e-10	3.80774e-08	yes	down	8.42	8.03	5.48	1.62	1.59	2.46	7.31	1.89
Glysoja.06G015586		Ankyrin repeat-containing protein BDA1 isoform A [Glycine soja]	4.352	2.12156	7.61894e-10	3.81768e-08	yes	up	2.04	1.99	1.19	6.53	7.76	9.32	1.74	7.87
Glysoja.06G015865		G-type lectin S-receptor-like serine/threonine-protein kinase SD1-1 isoform B [Glycine soja]	5.585	2.48168	7.64656e-10	3.82667e-08	yes	up	0.83	0.76	1.2	3.4	6.26	5.32	0.93	4.99333
Glysoja.20G054919		Pathogenesis-related protein PR-4B [Glycine soja]	35.731	5.15911	7.88262e-10	3.93981e-08	yes	up	0.54	0.29	0	4.03	18.42	9.23	0.276667	10.56
Glysoja.03G008230		hypothetical protein D0Y65_008227 [Glycine soja]	2.331	1.22099	8.17552e-10	4.08105e-08	yes	up	30.12	22.86	21.64	68.24	54.29	53.79	24.8733	58.7733
Glysoja.08G021092		Stem 28 kDa glycoprotein [Glycine soja]	0.057	-4.13999	8.18971e-10	4.08298e-08	yes	down	9.99	23.77	47.18	0.48	3.29	1.06	26.98	1.61
Glysoja.19G051526		hypothetical protein D0Y65_051499 [Glycine soja]	4.765	2.25258	8.32627e-10	4.14583e-08	yes	up	3.6	2.44	1.65	7.95	13.79	16.5	2.56333	12.7467
Glysoja.06G014105		putative hydrolase YtaP isoform A [Glycine soja]	0.299	-1.74191	8.5657e-10	4.25969e-08	yes	down	41.73	83.59	80.75	19.91	23.33	21.01	68.69	21.4167
Glysoja.20G054015		hypothetical protein D0Y65_053989 [Glycine soja]	6.724	2.74923	8.64765e-10	4.29037e-08	yes	up	9.89	3.44	4.29	50.62	48.08	30.87	5.87333	43.19
Glysoja.03G005906		Arginase [Glycine soja]	0.065	-3.94447	8.64911e-10	4.29037e-08	yes	down	8.34	34.24	18.96	2.07	1.78	0.23	20.5133	1.36
Glysoja.20G054730		Protein WVD2-like 3 isoform B [Glycine soja]	0.368	-1.44383	8.66155e-10	4.29116e-08	yes	down	17.2	19.07	23.38	7.69	7.15	8.31	19.8833	7.71667
Glysoja.02G003284		Protein unc-13-like [Glycine soja]	19.809	4.30807	8.70208e-10	4.30584e-08	yes	up	0.1	0.12	0.02	1.11	1.24	2.5	0.08	1.61667
Glysoja.19G051886		Serine/threonine-protein kinase PCRK1 isoform B [Glycine soja]	2.181	1.12501	8.74343e-10	4.32089e-08	yes	up	7.14	7.93	6.64	16.6	16.08	16.6	7.23667	16.4267
Glysoja.09G025027		Leucine-rich repeat receptor-like protein kinase TDR isoform A [Glycine soja]	0.361	-1.46818	8.83512e-10	4.36076e-08	yes	down	31.01	48.66	35.03	12.58	11.76	18.6	38.2333	14.3133
Glysoja.08G020929		WAT1-related protein [Glycine soja]	0.037	-4.75736	8.96105e-10	4.41739e-08	yes	down	2.25	4.05	4.29	0.29	0.12	0	3.53	0.136667
Glysoja.18G049512		UDP-galactose/UDP-glucose transporter 2 isoform A [Glycine soja]	0.25	-2.0014	8.9783e-10	4.42039e-08	yes	down	11.84	14.92	19.68	3.07	5.21	3.85	15.48	4.04333
Glysoja.20G053610		Paladin [Glycine soja]	2.679	1.42161	9.02274e-10	4.43674e-08	yes	up	4.72	4.87	3.16	9.89	12.36	13.27	4.25	11.84
Glysoja.06G014039		Plasma membrane ATPase 4 isoform A [Glycine soja]	2.155	1.10745	9.31082e-10	4.57044e-08	yes	up	37.59	42.6	36.46	101.24	72.42	82.65	38.8833	85.4367
Glysoja.20G053194		L-ascorbate oxidase [Glycine soja]	0.351	-1.50888	9.31776e-10	4.57044e-08	yes	down	61.44	91.42	95.77	25.55	36.4	29.08	82.8767	30.3433
Glysoja.10G027152		Protein RALF-like 1 [Glycine soja]	0.149	-2.74737	9.36571e-10	4.58827e-08	yes	down	58.42	27.79	50.94	7.48	5.05	9.65	45.7167	7.39333
Glysoja.18G050022		Bidirectional sugar transporter N3 [Glycine soja]	0.056	-4.17083	9.47591e-10	4.63651e-08	yes	down	4.53	17.03	7.14	0.97	0.21	0.54	9.56667	0.573333
Glysoja.01G001396		WEB family protein [Glycine soja]	0.375	-1.41376	9.55141e-10	4.66768e-08	yes	down	10.65	11.08	11.83	4.41	3.74	5.04	11.1867	4.39667
Glysoja.16G042697		Nucleoside-triphosphatase [Glycine soja]	0.003	-8.50001	9.71433e-10	4.74143e-08	yes	down	0.85	2.87	4.88	0	0	0	2.86667	0
Glysoja.03G005682		putative 2-isopropylmalate synthase [Glycine soja]	0.008	-6.99023	9.77103e-10	4.76323e-08	yes	down	10.36	161.54	136.38	0.23	1.3	0.98	102.76	0.836667
Glysoja.06G016281		L-ascorbate oxidase-like [Glycine soja]	0.145	-2.78414	9.82467e-10	4.78348e-08	yes	down	9.23	28.94	30.42	2.89	2.36	5.29	22.8633	3.51333
Glysoja.01G001587		Histone-lysine N-methyltransferase ASHR2 [Glycine soja]	0.219	-2.1921	9.96491e-10	4.84085e-08	yes	down	15.04	18.95	27.17	2.94	5.48	5.67	20.3867	4.69667
Glysoja.03G007396		Pleiotropic drug resistance protein 1 isoform A [Glycine soja]	3.838	1.94022	9.96699e-10	4.84085e-08	yes	up	17.51	12.4	7.57	36.7	59.21	52.4	12.4933	49.4367
Glysoja.12G035024		hypothetical protein D0Y65_035014 [Glycine soja]	0.292	-1.7776	9.98873e-10	4.84546e-08	yes	down	16.66	27.66	18.43	5.04	6.69	7.32	20.9167	6.35
Glysoja.12G035359		TMV resistance protein N isoform A [Glycine soja]	2.981	1.57583	1.00057e-09	4.84775e-08	yes	up	3.65	3.6	3.09	8.75	13.55	9.57	3.44667	10.6233
Glysoja.02G004207		Peroxidase 53 [Glycine soja]	0.149	-2.74766	1.00522e-09	4.86429e-08	yes	down	14.61	16.03	11.29	1.35	1.21	4	13.9767	2.18667
Glysoja.07G017916		hypothetical protein D0Y65_017906 [Glycine soja]	0.209	-2.25773	1.01449e-09	4.90317e-08	yes	down	4.27	4.3	4.18	0.97	0.88	0.93	4.25	0.926667
Glysoja.09G023280		putative receptor-like serine/threonine-protein kinase [Glycine soja]	3.165	1.66222	1.03215e-09	4.98242e-08	yes	up	5.06	4.91	2.9	12.55	15.56	15.46	4.29	14.5233
Glysoja.15G040722		Aspartyl protease family protein isoform A [Glycine soja]	0.091	-3.45422	1.04976e-09	5.05772e-08	yes	down	4.15	2.81	2.76	0.5	0.11	0.35	3.24	0.32
Glysoja.19G051533		Omega-6 fatty acid desaturase, endoplasmic reticulum isozyme 2 isoform B [Glycine soja]	0.453	-1.14244	1.05044e-09	5.05772e-08	yes	down	70.75	101.16	82.27	37.8	36.51	45.86	84.7267	40.0567
Glysoja.09G022988		hypothetical protein D0Y65_022979 [Glycine soja]	8.653	3.11316	1.05159e-09	5.05772e-08	yes	up	15.18	8.3	3.44	35.38	115.84	89.73	8.97333	80.3167
Glysoja.08G022085		putative LRR receptor-like serine/threonine-protein kinase isoform A [Glycine soja]	0.314	-1.66939	1.05299e-09	5.05831e-08	yes	down	29.71	38.65	29.42	8.24	8	15.51	32.5933	10.5833
Glysoja.07G016913		putative RNA-binding protein ARP1 [Glycine soja]	0.144	-2.79337	1.06019e-09	5.08674e-08	yes	down	10.11	5.63	10.99	1.01	1.97	1.08	8.91	1.35333
Glysoja.03G007551		putative xyloglucan endotransglucosylase/hydrolase protein 32 isoform A [Glycine soja]	0.096	-3.37743	1.07476e-09	5.15037e-08	yes	down	2.47	7.19	6.61	0.46	0.47	0.7	5.42333	0.543333
Glysoja.15G040444		Cytochrome P450 710A11 [Glycine soja]	0.369	-1.43741	1.11004e-09	5.31301e-08	yes	down	33.64	23.97	35.24	11.14	12.79	12.04	30.95	11.99
Glysoja.06G016060		Protein trichome birefringence-like 39 [Glycine soja]	0.188	-2.40876	1.14609e-09	5.47892e-08	yes	down	11.74	12.44	19.88	1.64	3.19	3.94	14.6867	2.92333
Glysoja.01G001822		Isoflavone reductase-like TP7 [Glycine soja]	2.1	1.07035	1.17827e-09	5.62597e-08	yes	up	49.65	42.32	37.95	88.12	96.57	100.74	43.3067	95.1433
Glysoja.01G000024		Phospholipase A2-alpha [Glycine soja]	0.317	-1.65936	1.19144e-09	5.68196e-08	yes	down	33.88	40.63	43.92	13.06	9.23	17.27	39.4767	13.1867
Glysoja.10G027621		OTU domain-containing protein [Glycine soja]	3.001	1.58534	1.23106e-09	5.86385e-08	yes	up	10.32	9.29	9.51	20.87	36.56	33.11	9.70667	30.18
Glysoja.04G010629		putative pectinesterase/pectinesterase inhibitor 61 [Glycine soja]	0.348	-1.52482	1.23404e-09	5.87097e-08	yes	down	31.63	40.38	34.13	8.57	12.62	15.9	35.38	12.3633
Glysoja.06G016290		Cellulose synthase-like protein H1 [Glycine soja]	5.838	2.54539	1.24765e-09	5.92859e-08	yes	up	4.18	4.55	1.32	14.82	21.6	24.56	3.35	20.3267
Glysoja.19G050193		ABC transporter B family member 15 isoform A [Glycine soja]	2.909	1.54073	1.26526e-09	6.00506e-08	yes	up	18.78	18.54	10.67	54.88	39.36	47.42	15.9967	47.22
Glysoja.11G029148		BTB/POZ domain-containing protein isoform A [Glycine soja]	0.385	-1.37552	1.30851e-09	6.19015e-08	yes	down	12.81	14.99	17.48	6.9	5.64	6.19	15.0933	6.24333
Glysoja.05G010938		GTP-binding nuclear protein Ran-1 isoform A [Glycine soja]	0.228	-2.13444	1.30851e-09	6.19015e-08	yes	down	13.22	18.42	26.61	5.22	3.81	4.63	19.4167	4.55333
Glysoja.11G028753		1-aminocyclopropane-1-carboxylate synthase [Glycine soja]	0.134	-2.9035	1.30896e-09	6.19015e-08	yes	down	3.76	2.98	3.23	0.53	0.43	0.43	3.32333	0.463333
Glysoja.09G022987		putative 3-hydroxyisobutyrate dehydrogenase, mitochondrial [Glycine soja]	5.319	2.41123	1.3192e-09	6.23111e-08	yes	up	14.75	9.75	9.75	30.45	89.99	70.36	11.4167	63.6
Glysoja.14G039384		putative acyl-activating enzyme 5, peroxisomal [Glycine soja]	3.937	1.97709	1.35606e-09	6.3976e-08	yes	up	21.29	13.88	8.6	53.99	55.45	75.6	14.59	61.68
Glysoja.15G041953		Receptor-like serine/threonine-protein kinase isoform E [Glycine soja]	5.828	2.54301	1.358e-09	6.3991e-08	yes	up	1.13	0.65	0.88	6.27	5.54	4.22	0.886667	5.34333
Glysoja.15G041683		MLP-like protein 43 [Glycine soja]	0.346	-1.53063	1.36417e-09	6.42055e-08	yes	down	1742.88	1437.73	970.58	450.55	603.99	445.79	1383.73	500.11
Glysoja.02G002937		putative acyl-activating enzyme 2 [Glycine soja]	5.537	2.46915	1.37174e-09	6.44848e-08	yes	up	3.33	2.15	2.04	7.14	18.85	17.25	2.50667	14.4133
Glysoja.20G054678		hypothetical protein D0Y65_054652 [Glycine soja]	2.689	1.42733	1.39348e-09	6.5429e-08	yes	up	6.39	5.55	6.08	13.88	18.49	18.5	6.00667	16.9567
Glysoja.02G005509		hypothetical protein D0Y65_005506 [Glycine soja]	0.124	-3.01469	1.45947e-09	6.84461e-08	yes	down	4.8	3.95	3.93	0.48	0.31	0.86	4.22667	0.55
Glysoja.02G002756		Thioredoxin H2-1 [Glycine soja]	0.248	-2.00952	1.48086e-09	6.93669e-08	yes	down	29.9	51.55	55.16	8.26	12.19	15.32	45.5367	11.9233
Glysoja.08G022651		putative kinase-like protein TMKL1 [Glycine soja]	0.237	-2.08	1.51113e-09	7.07012e-08	yes	down	6.02	10.3	9.08	1.63	1.64	3.03	8.46667	2.1
Glysoja.08G020579		WAT1-related protein isoform A [Glycine soja]	0.228	-2.13294	1.51829e-09	7.09523e-08	yes	down	30.57	79.57	55.2	17.84	12.24	9.75	55.1133	13.2767
Glysoja.12G035357		O-fucosyltransferase 20 isoform A [Glycine soja]	0.464	-1.10925	1.53234e-09	7.14474e-08	yes	down	21.29	19.9	21.37	9.9	10.61	9.76	20.8533	10.09
Glysoja.15G040352		WAT1-related protein [Glycine soja]	0.215	-2.21645	1.5325e-09	7.14474e-08	yes	down	8.92	15.64	12.03	2.14	2.06	3.99	12.1967	2.73
Glysoja.12G033892		Septum-promoting GTP-binding protein 1 [Glycine soja]	5.294	2.40426	1.53921e-09	7.16759e-08	yes	up	2.68	2.5	1.58	18.08	7.66	12.34	2.25333	12.6933
Glysoja.02G005404		Septum-promoting GTP-binding protein 1 isoform A [Glycine soja]	2.151	1.10485	1.5508e-09	7.21305e-08	yes	up	25.23	21.36	18.8	51.09	45.72	48.21	21.7967	48.34
Glysoja.17G046081		putative LRR receptor-like serine/threonine-protein kinase [Glycine soja]	0.449	-1.15622	1.56717e-09	7.27923e-08	yes	down	29.16	24.79	25.07	10.62	12.36	14.07	26.34	12.35
Glysoja.11G029877		E3 ubiquitin-protein ligase SDIR1 isoform B [Glycine soja]	0.182	-2.45713	1.56986e-09	7.27923e-08	yes	down	6.56	11.22	13.4	2.44	1.27	2.13	10.3933	1.94667
Glysoja.05G011402		pEARLI1-like lipid transfer protein 2 [Glycine soja]	0.156	-2.67778	1.57055e-09	7.27923e-08	yes	down	302.2	119.89	354.77	29.24	32.57	69.45	258.953	43.7533
Glysoja.20G054172		Cysteine synthase [Glycine soja]	9.601	3.26314	1.61833e-09	7.49187e-08	yes	up	0.45	0.95	0.33	4.06	6.23	7.02	0.576667	5.77
Glysoja.04G008831		NDR1/HIN1-like protein 13 [Glycine soja]	0.429	-1.22078	1.63058e-09	7.53977e-08	yes	down	23.24	27.45	24.61	9.78	11.87	12.11	25.1	11.2533
Glysoja.12G033984		hypothetical protein D0Y65_033973 [Glycine soja]	3.175	1.66664	1.64349e-09	7.5906e-08	yes	up	10.2	6.7	5.29	26.97	23.3	23.78	7.39667	24.6833
Glysoja.03G005646		Acid phosphatase 1 isoform A [Glycine soja]	0.25	-1.99995	1.64607e-09	7.5936e-08	yes	down	44.49	59.74	24.58	9.01	12.18	11.73	42.9367	10.9733
Glysoja.08G021284		hypothetical protein D0Y65_021275 [Glycine soja]	3.862	1.94945	1.64807e-09	7.59398e-08	yes	up	72.57	36.78	30.89	170.38	195.08	213.88	46.7467	193.113
Glysoja.09G025557		Protein ASPARTIC PROTEASE IN GUARD CELL 2 [Glycine soja]	0.162	-2.62403	1.68048e-09	7.73433e-08	yes	down	4.63	8.24	9.38	1.39	0.7	1.71	7.41667	1.26667
Glysoja.19G052499		GDP-mannose 3,5-epimerase 1 isoform A [Glycine soja]	0.011	-6.46789	1.70917e-09	7.85181e-08	yes	down	13.55	266.94	251.6	2.91	1.6	1.9	177.363	2.13667
Glysoja.11G029571		Auxin transporter-like protein 5 [Glycine soja]	0.344	-1.53836	1.70998e-09	7.85181e-08	yes	down	12.81	13.01	12.19	4.11	3.55	6.06	12.67	4.57333
Glysoja.06G014467		2-oxoisovalerate dehydrogenase subunit alpha 2, mitochondrial isoform A [Glycine soja]	3.13	1.64636	1.72672e-09	7.91947e-08	yes	up	32.34	30.28	27.02	56.49	98.78	101.51	29.88	85.5933
Glysoja.12G033242		Subtilisin-like protease SBT1.6 [Glycine soja]	0.385	-1.37628	1.74711e-09	8.00369e-08	yes	down	47.1	73.3	71.11	25.56	21.32	30.19	63.8367	25.69
Glysoja.04G009630		Aspartyl protease AED3 [Glycine soja]	0.133	-2.90902	1.78443e-09	8.1652e-08	yes	down	12.61	42.32	43.92	3.25	3.19	7.69	32.95	4.71
Glysoja.06G015998		Peroxidase 4 [Glycine soja]	0.054	-4.21924	1.83057e-09	8.36668e-08	yes	down	3.59	34.28	19.55	1.28	1.51	0.36	19.14	1.05
Glysoja.12G034766		Lysosomal Pro-X carboxypeptidase isoform A [Glycine soja]	0.024	-5.39991	1.84313e-09	8.41435e-08	yes	down	1.12	5.47	8.46	0	0.19	0.35	5.01667	0.18
Glysoja.11G030322		Protein EARLY RESPONSIVE TO DEHYDRATION 15 isoform A [Glycine soja]	4.226	2.07946	1.85182e-09	8.44425e-08	yes	up	7.39	6.11	13.51	37.44	34.91	50.07	9.00333	40.8067
Glysoja.05G012278		Transcription factor TCP2 [Glycine soja]	3.89	1.95984	1.87029e-09	8.51864e-08	yes	up	2.88	2.99	1.42	7.87	10.89	11.08	2.43	9.94667
Glysoja.15G040812		Wall-associated receptor kinase-like 9 isoform A [Glycine soja]	0.187	-2.42106	1.93399e-09	8.79867e-08	yes	down	9.16	11.71	20.41	2.36	3.76	1.98	13.76	2.7
Glysoja.06G013792		Protein NDL2 isoform A [Glycine soja]	0.266	-1.90958	1.93916e-09	8.81204e-08	yes	down	14.2	26.45	28.36	5.37	7.87	5.82	23.0033	6.35333
Glysoja.11G029524		Endoglucanase 5 isoform A [Glycine soja]	0.227	-2.13643	1.96309e-09	8.91052e-08	yes	down	10.55	7.53	6.34	1.53	2.2	2.48	8.14	2.07
Glysoja.09G023784		F-box protein [Glycine soja]	2.299	1.201	1.96976e-09	8.93056e-08	yes	up	18.95	17.15	14.24	36.4	43.13	42.76	16.78	40.7633
Glysoja.08G021426		NADPH-dependent oxidoreductase 2-alkenal reductase [Glycine soja]	5.456	2.4478	2.00582e-09	9.08365e-08	yes	up	4.51	5.16	1.45	21.52	17.48	23.69	3.70667	20.8967
Glysoja.10G027726		Elongation factor 1-alpha isoform B [Glycine soja]	2.504	1.32398	2.02059e-09	9.14004e-08	yes	up	150.69	114.84	89.92	276.32	314.4	357.72	118.483	316.147
Glysoja.06G016430		Endoglucanase 9 [Glycine soja]	0.251	-1.99631	2.06624e-09	9.33588e-08	yes	down	16.03	17.44	14.79	3.27	2.85	6.6	16.0867	4.24
Glysoja.12G035123		NAD(P)H dehydrogenase (quinone) FQR1 isoform C [Glycine soja]	0.443	-1.17587	2.1452e-09	9.68156e-08	yes	down	107.36	118.95	138.72	62.54	55.05	52.71	121.677	56.7667
Glysoja.07G016719		putative UPF0481 protein [Glycine soja]	0.269	-1.89676	2.15961e-09	9.73548e-08	yes	down	24.24	20.93	20.77	4.24	8.99	5.18	21.98	6.13667
Glysoja.01G002005		Lysine-rich arabinogalactan protein 18 [Glycine soja]	0.246	-2.02574	2.20784e-09	9.94155e-08	yes	down	46.61	43.16	69.81	10.81	10.07	20.75	53.1933	13.8767
Glysoja.12G033911		Xyloglucan endotransglucosylase/hydrolase protein 9 [Glycine soja]	0.119	-3.06629	2.24273e-09	1.00872e-07	yes	down	10.14	13.71	26.35	1.31	1.33	3.63	16.7333	2.09
Glysoja.11G031130		putative pectinesterase/pectinesterase inhibitor 24 [Glycine soja]	0.117	-3.09034	2.25096e-09	1.01127e-07	yes	down	11.28	5.74	4.43	0.79	0.48	1.38	7.15	0.883333
Glysoja.02G004959		Cysteine-rich repeat secretory protein 60 [Glycine soja]	0.276	-1.85706	2.26336e-09	1.01569e-07	yes	down	15.24	11.29	13.48	3.45	3.32	4.87	13.3367	3.88
Glysoja.05G012189		hypothetical protein D0Y65_012185 [Glycine soja]	12.381	3.63002	2.26885e-09	1.017e-07	yes	up	1.45	0.13	1.15	13.57	8.57	14.1	0.91	12.08
Glysoja.20G055061		Glutathione S-transferase DHAR2 [Glycine soja]	0.479	-1.06051	2.27379e-09	1.01805e-07	yes	down	334.04	257.59	280.58	153.05	142.65	143.71	290.737	146.47
Glysoja.18G049107		Protein trichome birefringence-like 3 [Glycine soja]	0.193	-2.37351	2.32702e-09	1.04071e-07	yes	down	8.84	12.84	15.5	1.35	2.75	3.47	12.3933	2.52333
Glysoja.15G040996		hypothetical protein D0Y65_040980 [Glycine soja]	7.113	2.8304	2.34329e-09	1.04562e-07	yes	up	2.39	2	0.9	13	14.04	12.2	1.76333	13.08
Glysoja.17G044881		Alpha-aminoadipic semialdehyde synthase isoform B [Glycine soja]	3.795	1.92412	2.34786e-09	1.04648e-07	yes	up	49.63	37.93	24.29	92.15	174.56	170.37	37.2833	145.693
Glysoja.11G030051		Cytochrome P450 83B1 [Glycine soja]	3.433	1.7794	2.35112e-09	1.04675e-07	yes	up	4.83	7.67	8.87	19.89	30.81	25.96	7.12333	25.5533
Glysoja.07G016718		Transcription factor bHLH25 isoform A [Glycine soja]	0.371	-1.43213	2.36409e-09	1.05134e-07	yes	down	43.23	38.79	41.62	14.66	19.36	11.84	41.2133	15.2867
Glysoja.18G049413		3,7-dimethylxanthine N-methyltransferase [Glycine soja]	10.413	3.38037	2.37353e-09	1.05435e-07	yes	up	0.33	0.35	0.95	2.46	6.71	5.09	0.543333	4.75333
Glysoja.10G026737		Protein MIZU-KUSSEI 1 [Glycine soja]	0.269	-1.8944	2.40819e-09	1.06855e-07	yes	down	144.46	123.63	57.54	29.39	33.37	28.14	108.543	30.3
Glysoja.17G046052		Lysine-rich arabinogalactan protein 18 isoform B [Glycine soja]	0.28	-1.83768	2.4188e-09	1.07205e-07	yes	down	160.84	177.92	287.21	47.81	53.48	84.44	208.657	61.91
Glysoja.18G049464		Signal peptide peptidase-like 4 [Glycine soja]	2.282	1.19053	2.4421e-09	1.08117e-07	yes	up	26.33	21.95	18.32	47.73	58.35	54.09	22.2	53.39
Glysoja.11G032683		Linoleate 9S-lipoxygenase-4 isoform A [Glycine soja]	0.32	-1.64285	2.48071e-09	1.09704e-07	yes	down	6272.28	4825.54	3639.25	1542.31	2112.77	1254.91	4912.36	1636.66
Glysoja.09G023214		Fasciclin-like arabinogalactan protein 4 [Glycine soja]	0.426	-1.23157	2.53428e-09	1.11947e-07	yes	down	16.65	16.84	16.08	6.78	7.41	7.89	16.5233	7.36
Glysoja.12G035330		hypothetical protein D0Y65_035320 [Glycine soja]	10.659	3.41393	2.54674e-09	1.12372e-07	yes	up	0.18	0.11	0.1	1.14	1.09	2	0.13	1.41
Glysoja.07G016615		CASP-like protein 3A1 [Glycine soja]	0.256	-1.96795	2.61714e-09	1.15321e-07	yes	down	15.56	34.85	29.45	7.75	5.74	7.82	26.62	7.10333
Glysoja.20G053474		putative pectate lyase 15 isoform A [Glycine soja]	0.276	-1.85512	2.61941e-09	1.15321e-07	yes	down	16.03	24.94	26.75	4.55	6.07	9.16	22.5733	6.59333
Glysoja.05G011564		hypothetical protein D0Y65_011560 [Glycine soja]	6.796	2.76461	2.65362e-09	1.16697e-07	yes	up	1.6	1.2	2.9	17.12	11.02	10.69	1.9	12.9433
Glysoja.15G040674		14 kDa proline-rich protein DC2.15 [Glycine soja]	0.103	-3.28359	2.69367e-09	1.18295e-07	yes	down	117.48	63.21	139.32	2.93	10.75	21.62	106.67	11.7667
Glysoja.12G035146		Cyclic nucleotide-gated ion channel 4 [Glycine soja]	0.032	-4.95801	2.69593e-09	1.18295e-07	yes	down	0.71	8.08	9.09	0.08	0.2	0.32	5.96	0.2
Glysoja.16G042383		Dormancy-associated protein-like 4 isoform D [Glycine soja]	6.314	2.6586	2.69988e-09	1.18337e-07	yes	up	89.79	33.06	31.49	175.27	444.32	398.41	51.4467	339.333
Glysoja.04G009946		Flavin-containing monooxygenase FMO GS-OX-like 9 [Glycine soja]	0.307	-1.70439	2.88587e-09	1.26348e-07	yes	down	20.91	44.07	32.95	9.14	9.65	12.45	32.6433	10.4133
Glysoja.11G030327		Dirigent protein 21 [Glycine soja]	0.396	-1.3361	2.91628e-09	1.27539e-07	yes	down	149.64	134.25	183.37	55.98	74.72	64.6	155.753	65.1
Glysoja.02G003250		Sucrose transport protein SUC2 [Glycine soja]	0.478	-1.06551	2.92504e-09	1.27781e-07	yes	down	81.19	91.65	98.9	49.22	45.62	40.59	90.58	45.1433
Glysoja.06G013526		hypothetical protein D0Y65_013520 [Glycine soja]	0.276	-1.85577	2.98293e-09	1.30022e-07	yes	down	36.06	32.14	17.82	8.58	8.68	7.48	28.6733	8.24667
Glysoja.12G035179		Stem-specific protein TSJT1 [Glycine soja]	5.066	2.34092	2.99709e-09	1.30495e-07	yes	up	37.46	26.42	32.51	69.38	222.35	221.18	32.13	170.97
Glysoja.11G032280		Peroxidase 39 isoform A [Glycine soja]	0.326	-1.61825	3.02616e-09	1.31616e-07	yes	down	583.52	414.78	462.67	122.09	143.87	236.12	486.99	167.36
Glysoja.11G031850		11-oxo-beta-amyrin 30-oxidase isoform A [Glycine soja]	0.441	-1.1802	3.16312e-09	1.37422e-07	yes	down	70.41	83.9	79.03	31.71	42.79	32.77	77.78	35.7567
Glysoja.17G046634		L-type lectin-domain containing receptor kinase IX.1 [Glycine soja]	0.333	-1.585	3.24757e-09	1.40936e-07	yes	down	56.01	56.75	32.18	13.85	20.2	15.89	48.3133	16.6467
Glysoja.14G039082		Transcription factor bHLH96 [Glycine soja]	0.229	-2.12423	3.30604e-09	1.43316e-07	yes	down	12.03	13.66	17.2	2.02	4.91	3.34	14.2967	3.42333
Glysoja.16G043800		NAC transcription factor 47 [Glycine soja]	11.478	3.52084	3.33265e-09	1.44311e-07	yes	up	0.5	0.16	0.29	2.41	4.37	4.71	0.316667	3.83
Glysoja.11G028837		hypothetical protein D0Y65_028824 [Glycine soja]	0.379	-1.3996	3.36209e-09	1.45427e-07	yes	down	41.96	39.88	30.24	12.81	15.89	15.84	37.36	14.8467
Glysoja.19G052177		hypothetical protein D0Y65_052150 [Glycine soja]	0.163	-2.61305	3.40993e-09	1.47335e-07	yes	down	13.21	12.37	11.13	1.09	3.04	2.18	12.2367	2.10333
Glysoja.18G048209		putative polygalacturonase [Glycine soja]	0.203	-2.30187	3.42237e-09	1.47711e-07	yes	down	15.03	14.57	31.73	3.73	3.77	5.71	20.4433	4.40333
Glysoja.12G034447		NAC domain-containing protein 72 [Glycine soja]	3.752	1.90748	3.44009e-09	1.48314e-07	yes	up	9.65	4.43	6.42	29.4	28.7	22.55	6.83333	26.8833
Glysoja.20G052753		Squamosa promoter-binding-like protein 14 isoform A [Glycine soja]	2.182	1.1259	3.48145e-09	1.49934e-07	yes	up	33.16	35.13	28.24	57.84	81.01	79.42	32.1767	72.7567
Glysoja.18G049600		Thioredoxin H2 isoform A [Glycine soja]	0.137	-2.86719	3.50503e-09	1.50785e-07	yes	down	81.16	88.29	312.22	18.94	18.76	29.92	160.557	22.54
Glysoja.13G035692		Flavanone 3-dioxygenase 3 isoform A [Glycine soja]	5.349	2.41921	3.55501e-09	1.52769e-07	yes	up	7.37	6.19	3.12	13.38	31.4	22.49	5.56	22.4233
Glysoja.11G031522		hypothetical protein D0Y65_031510 [Glycine soja]	3.299	1.72201	3.58909e-09	1.54066e-07	yes	up	2.86	2.86	2.21	7.62	10.77	8.7	2.64333	9.03
Glysoja.08G021538		Receptor-like protein kinase ANXUR2 [Glycine soja]	4.438	2.14985	3.6022e-09	1.54461e-07	yes	up	1.24	1.48	0.96	3.72	5.9	5.57	1.22667	5.06333
Glysoja.06G014543		hypothetical protein D0Y65_014537 [Glycine soja]	0.483	-1.05069	3.60631e-09	1.5447e-07	yes	down	29.18	32.58	28.35	15.73	15.4	15.22	30.0367	15.45
Glysoja.15G041414		Nitrate regulatory gene2 protein isoform A [Glycine soja]	2.35	1.23237	3.63955e-09	1.55725e-07	yes	up	10.53	10.96	9.17	19.3	25.68	28.87	10.22	24.6167
Glysoja.04G008720		Sulfite exporter TauE/SafE family protein 3 isoform A [Glycine soja]	0.011	-6.5155	3.67355e-09	1.5701e-07	yes	down	2.64	28.14	22.15	0.28	0.05	0.28	17.6433	0.203333
Glysoja.10G027458		Glu S.griseus protease inhibitor [Glycine soja]	5.083	2.34557	3.7146e-09	1.58593e-07	yes	up	41.51	24.07	11.95	111.46	136.13	168.97	25.8433	138.853
Glysoja.18G048455		Protein trichome birefringence-like 2 [Glycine soja]	8.806	3.13844	3.74689e-09	1.59799e-07	yes	up	5.05	1.89	0.65	22.19	20.42	24.6	2.53	22.4033
Glysoja.19G052403		Zinc finger protein NUTCRACKER isoform A [Glycine soja]	0.209	-2.25864	3.81467e-09	1.62514e-07	yes	down	7.56	20.44	18.56	2.73	3.72	3.6	15.52	3.35
Glysoja.02G003848		CCG-binding protein 1 [Glycine soja]	5.456	2.44773	3.87126e-09	1.64747e-07	yes	up	26.33	12.21	9.26	53.52	114.77	104.8	15.9333	91.03
Glysoja.01G001592		putative methyltransferase PMT20 isoform C [Glycine soja]	0.461	-1.11685	4.01287e-09	1.7059e-07	yes	down	58.56	79.55	81.54	32.14	33.26	39.11	73.2167	34.8367
Glysoja.09G024487		Phosphoethanolamine N-methyltransferase isoform D [Glycine soja]	0.244	-2.03752	4.03387e-09	1.71299e-07	yes	down	19.61	36.34	54.15	8.21	10.35	9.32	36.7	9.29333
Glysoja.09G025340		(+)-neomenthol dehydrogenase isoform B [Glycine soja]	10.559	3.40039	4.05346e-09	1.71946e-07	yes	up	0.7	0.1	0.52	2.56	5.47	5.38	0.44	4.47
Glysoja.03G008099		Receptor-like cytosolic serine/threonine-protein kinase RBK2 isoform C [Glycine soja]	6.687	2.74142	4.06636e-09	1.72308e-07	yes	up	1.51	0.81	2.07	10.49	14.02	5.6	1.46333	10.0367
Glysoja.08G019242		Calcium-binding mitochondrial carrier protein SCaMC-2 isoform A [Glycine soja]	2.828	1.4999	4.08798e-09	1.73039e-07	yes	up	12.87	9.08	12.04	41.07	24.86	34.37	11.33	33.4333
Glysoja.07G018901		Glyoxysomal fatty acid beta-oxidation multifunctional protein MFP-a isoform B [Glycine soja]	2.335	1.22334	4.14101e-09	1.75096e-07	yes	up	62.01	55.99	44.17	105.5	146.39	142.67	54.0567	131.52
Glysoja.05G013094		putative protein phosphatase 2C 6 [Glycine soja]	3.306	1.72517	4.15369e-09	1.75445e-07	yes	up	8.32	6.16	5.55	28.98	16.24	24.21	6.67667	23.1433
Glysoja.06G013836		hypothetical protein D0Y65_013830 [Glycine soja]	0.284	-1.81528	4.17427e-09	1.76126e-07	yes	down	34.27	30.9	44.02	7.18	11.33	14.28	36.3967	10.93
Glysoja.06G015021		hypothetical protein D0Y65_015015 [Glycine soja]	3.543	1.82508	4.19399e-09	1.76769e-07	yes	up	7.49	6.73	6.6	16.69	34.75	24.14	6.94	25.1933
Glysoja.11G029250		Thioredoxin H-type [Glycine soja]	2.983	1.57669	4.20802e-09	1.77172e-07	yes	up	17.92	22.51	26.81	89.4	56.11	66.25	22.4133	70.5867
Glysoja.09G024334		hypothetical protein D0Y65_024324 [Glycine soja]	5.938	2.57004	4.25595e-09	1.78999e-07	yes	up	3.89	2.58	1.88	26.63	13.38	11.63	2.78333	17.2133
Glysoja.19G050697		putative protein phosphatase 2C 8 [Glycine soja]	4.005	2.0019	4.32461e-09	1.81693e-07	yes	up	11.77	5.08	9.16	44.54	28.5	36.95	8.67	36.6633
Glysoja.05G012988		hypothetical protein D0Y65_012983 [Glycine soja]	0.281	-1.83024	4.35158e-09	1.82439e-07	yes	down	30.05	34.3	33.05	6.1	8.77	13.97	32.4667	9.61333
Glysoja.19G052054		NDR1/HIN1-like protein 1 [Glycine soja]	0.432	-1.21197	4.36351e-09	1.82745e-07	yes	down	199.45	155.87	128.77	73.01	70.72	75.73	161.363	73.1533
Glysoja.05G012133		hypothetical protein D0Y65_012129 [Glycine soja]	2.548	1.34937	4.39107e-09	1.83705e-07	yes	up	52.84	41.37	32.68	120.62	116.99	92.35	42.2967	109.987
Glysoja.14G037962		putative sugar kinase slr0537 isoform A [Glycine soja]	0.194	-2.36312	4.52292e-09	1.89021e-07	yes	down	11.19	10.48	5.22	1.46	2.31	1.89	8.96333	1.88667
Glysoja.01G002256		Osmotin-like protein OSM34 [Glycine soja]	2.513	1.32937	4.54949e-09	1.89931e-07	yes	up	20.36	16.19	19.06	41.33	57.5	47.5	18.5367	48.7767
Glysoja.10G028079		Sugar transport protein 13 isoform B [Glycine soja]	4.787	2.2591	4.61858e-09	1.92611e-07	yes	up	1.4	1.22	1.51	4.79	6.2	9.9	1.37667	6.96333
Glysoja.18G049433		putative serine/threonine-protein kinase [Glycine soja]	0.449	-1.15413	4.66817e-09	1.94474e-07	yes	down	20.04	20.32	22.45	10.81	8.76	9.97	20.9367	9.84667
Glysoja.10G028134		Inositol-tetrakisphosphate 1-kinase 2 [Glycine soja]	2.608	1.38297	4.68314e-09	1.94892e-07	yes	up	13.65	15.23	9.86	41.21	31.53	31.2	12.9133	34.6467
Glysoja.06G013416		Glucose-1-phosphate adenylyltransferase large subunit 1 [Glycine soja]	0.39	-1.35877	4.70817e-09	1.95728e-07	yes	down	15.4	17.32	20.34	8.38	6.56	6.76	17.6867	7.23333
Glysoja.06G014484		Bidirectional sugar transporter SWEET1 isoform A [Glycine soja]	23.533	4.55662	4.7772e-09	1.98389e-07	yes	up	0.24	0.06	0.05	2.88	2.45	3	0.116667	2.77667
Glysoja.06G015165		Glutathione S-transferase U9 isoform A [Glycine soja]	2.435	1.28391	4.82794e-09	2.00076e-07	yes	up	79.17	67.73	47.82	169.87	142.99	185.24	64.9067	166.033
Glysoja.03G006070		Dirigent protein 3 [Glycine soja]	0.476	-1.07013	4.999e-09	2.06948e-07	yes	down	819.44	644.58	700.38	317.74	366.58	401.52	721.467	361.947
Glysoja.08G021813		Transcription factor MYC2 [Glycine soja]	0.25	-2.0025	5.06099e-09	2.09126e-07	yes	down	53.67	59.07	119.08	20.05	23.94	16.8	77.2733	20.2633
Glysoja.06G014018		Molybdate transporter 1 [Glycine soja]	0.038	-4.71379	5.06218e-09	2.09126e-07	yes	down	1.24	15.73	23.82	0.52	0.67	0.44	13.5967	0.543333
Glysoja.01G002488		Cysteine-rich receptor-like protein kinase 10 [Glycine soja]	2.166	1.11534	5.09194e-09	2.10136e-07	yes	up	42.92	48.49	30.42	92.79	88.48	92.43	40.61	91.2333
Glysoja.02G003505		Clavaminate synthase-like protein [Glycine soja]	10.281	3.36192	5.14639e-09	2.12161e-07	yes	up	1.43	0.8	0.31	10.5	4.95	11.1	0.846667	8.85
Glysoja.07G017300		Aldehyde dehydrogenase family 2 member C4 [Glycine soja]	0.401	-1.31744	5.28413e-09	2.17613e-07	yes	down	138.88	104.05	88.52	43.96	52.27	42.58	110.483	46.27
Glysoja.16G042838		Chloride channel protein CLC-b [Glycine soja]	8.101	3.01814	5.29369e-09	2.1778e-07	yes	up	2.6	2.28	0.62	6.58	21.07	19.7	1.83333	15.7833
Glysoja.06G016436		putative sucrose-phosphate synthase 4 isoform B [Glycine soja]	3.508	1.81064	5.30867e-09	2.18169e-07	yes	up	6.49	5.93	6.76	14.17	11	12.04	6.39333	12.4033
Glysoja.16G042703		Calcium load-activated calcium channel [Glycine soja]	0.004	-7.86944	5.37944e-09	2.20847e-07	yes	down	7.1	8.57	16.42	0	0	0	10.6967	0
Glysoja.14G039314		putative O-methyltransferase 3 isoform B [Glycine soja]	2.347	1.23054	5.40372e-09	2.21614e-07	yes	up	28.49	31.07	30.97	90.84	59.81	69.89	30.1767	73.5133
Glysoja.06G014321		putative WD repeat-containing protein C2A9.03 [Glycine soja]	3.243	1.69751	5.44987e-09	2.23275e-07	yes	up	4.51	3.75	3.12	15.98	10.13	12.38	3.79333	12.83
Glysoja.05G013281		Phosphoethanolamine N-methyltransferase isoform A [Glycine soja]	0.302	-1.72582	5.49036e-09	2.24469e-07	yes	down	36.62	42.63	69.35	16.59	12.81	18.01	49.5333	15.8033
Glysoja.07G017361		Zinc finger protein BRUTUS isoform A [Glycine soja]	2.039	1.02784	5.50818e-09	2.24965e-07	yes	up	5.31	6.45	4.96	11.02	11.52	12.85	5.57333	11.7967
Glysoja.08G021280		putative protein phosphatase 2C 60 isoform A [Glycine soja]	2.149	1.1039	5.58842e-09	2.28006e-07	yes	up	38.95	31.74	32.73	66.73	78.11	88.21	34.4733	77.6833
Glysoja.13G037065		hypothetical protein D0Y65_037054 [Glycine soja]	0.285	-1.80873	5.68374e-09	2.31656e-07	yes	down	56.84	46.35	30.44	17.51	12.13	10.04	44.5433	13.2267
Glysoja.17G044658		Pyrimidine-specific ribonucleoside hydrolase RihA isoform B [Glycine soja]	0.414	-1.27184	5.72999e-09	2.33301e-07	yes	down	24.5	38.93	30.5	13.77	14.3	11.86	31.31	13.31
Glysoja.01G002418		hypothetical protein D0Y65_002417 [Glycine soja]	2.92	1.54597	5.78243e-09	2.35194e-07	yes	up	12.97	15.28	7.55	35.87	33.84	38.44	11.9333	36.05
Glysoja.05G012372		Protein RALF-like 32 [Glycine soja]	0.227	-2.14078	5.88721e-09	2.39209e-07	yes	down	36.48	49.16	92.38	17.01	13.77	11.86	59.34	14.2133
Glysoja.11G032238		Coumaroyl-CoA:anthocyanidin 3-O-glucoside-6''-O-coumaroyltransferase 2 [Glycine soja]	3.438	1.78177	5.90576e-09	2.39717e-07	yes	up	11.92	6.93	14.67	42.92	37.64	41.43	11.1733	40.6633
Glysoja.02G003968		putative glutathione peroxidase 4 [Glycine soja]	0.079	-3.66429	6.08936e-09	2.46916e-07	yes	down	23.28	6.96	9.09	0.48	1.59	1.21	13.11	1.09333
Glysoja.03G007581		UDP-glycosyltransferase 73C2 [Glycine soja]	2.838	1.50486	6.10575e-09	2.47327e-07	yes	up	11.47	8.17	13.71	34.25	34.87	30.3	11.1167	33.14
Glysoja.13G036940		UDP-glycosyltransferase 76F1 [Glycine soja]	3.131	1.64657	6.17589e-09	2.49765e-07	yes	up	5.93	6.08	4.64	12.3	20.43	21.54	5.55	18.09
Glysoja.10G028460		WUSCHEL-related homeobox 13 [Glycine soja]	0.326	-1.61596	6.17858e-09	2.49765e-07	yes	down	31.29	43.95	43	16.24	9.03	15.22	39.4133	13.4967
Glysoja.01G001302		UPF0098 protein [Glycine soja]	7.235	2.85494	6.20778e-09	2.50689e-07	yes	up	5.35	1.11	3.69	30.36	27.78	19.85	3.38333	25.9967
Glysoja.17G044954		PHD finger protein ALFIN-LIKE 5 isoform A [Glycine soja]	3.34	1.73985	6.21837e-09	2.50861e-07	yes	up	8.32	6.17	7.66	16.29	29.3	30.2	7.38333	25.2633
Glysoja.02G005090		putative 2-oxoglutarate-dependent dioxygenase isoform A [Glycine soja]	0.298	-1.74689	6.23292e-09	2.51191e-07	yes	down	69	72.11	53.51	19.7	27.75	12.8	64.8733	20.0833
Glysoja.02G004689		Glycine-rich domain-containing protein 2 isoform D [Glycine soja]	2.185	1.12738	6.24516e-09	2.51428e-07	yes	up	7.86	8.55	7.64	20.55	17.31	17.07	8.01667	18.31
Glysoja.08G020169		F-box protein [Glycine soja]	0.459	-1.12286	6.36228e-09	2.55623e-07	yes	down	74.1	56.45	68.86	31.07	30.66	34.32	66.47	32.0167
Glysoja.13G037037		WEB family protein [Glycine soja]	0.418	-1.25952	6.38355e-09	2.56217e-07	yes	down	14.68	19.75	18.32	7.85	6.23	8.75	17.5833	7.61
Glysoja.19G051985		hypothetical protein D0Y65_051958 [Glycine soja]	3.902	1.96436	6.54458e-09	2.6239e-07	yes	up	1.67	1.68	1.1	6.78	4.58	5.15	1.48333	5.50333
Glysoja.08G019532		Embryonic abundant protein USP92, partial [Glycine soja]	0.162	-2.62325	6.55063e-09	2.6239e-07	yes	down	34.71	14.64	13.87	2.78	3.87	4.18	21.0733	3.61
Glysoja.05G011397		pEARLI1-like lipid transfer protein 2 [Glycine soja]	0.068	-3.88531	6.57219e-09	2.62987e-07	yes	down	34.43	23.45	21.64	0	3.05	2.64	26.5067	1.89667
Glysoja.18G049392		Auxin efflux carrier component 5 [Glycine soja]	0.064	-3.95594	6.60336e-09	2.63968e-07	yes	down	3	5.38	5.59	0.07	0.2	0.68	4.65667	0.316667
Glysoja.19G051925		UDP-glycosyltransferase 73C5 [Glycine soja]	2.257	1.17461	6.65875e-09	2.65913e-07	yes	up	22.88	16.52	17.37	46.78	41.4	45.92	18.9233	44.7
Glysoja.01G000069		putative glutamate carboxypeptidase LAMP1 isoform A [Glycine soja]	2.273	1.18442	6.66827e-09	2.66024e-07	yes	up	6.66	5.53	4.74	13.31	11.57	15.83	5.64333	13.57
Glysoja.18G047865		ABC transporter C family member 3 [Glycine soja]	2.896	1.53386	6.7084e-09	2.67355e-07	yes	up	7.21	8.39	4	19.88	19.85	18.71	6.53333	19.48
Glysoja.05G011745		Protein IRX15-LIKE [Glycine soja]	0.236	-2.08388	6.7793e-09	2.69909e-07	yes	down	17.28	25.22	34.11	3.96	7.33	7.72	25.5367	6.33667
Glysoja.10G025843		Protein MARD1 [Glycine soja]	4.18	2.06344	6.85055e-09	2.72471e-07	yes	up	4.94	3.31	2.24	11.19	15.27	19.2	3.49667	15.22
Glysoja.20G052747		Protein indeterminate-domain 4, chloroplastic isoform A [Glycine soja]	0.036	-4.81315	6.85813e-09	2.72499e-07	yes	down	0.56	10.08	6.44	0.22	0.16	0.19	5.69333	0.19
Glysoja.11G031562		GDSL esterase/lipase [Glycine soja]	0.285	-1.81329	6.90016e-09	2.73894e-07	yes	down	18.25	18.32	13.18	3.69	6.29	4.32	16.5833	4.76667
Glysoja.16G043049		MLO-like protein 1 isoform A [Glycine soja]	2.492	1.31723	6.9294e-09	2.74778e-07	yes	up	6.1	7.18	4.42	14.98	13.85	16.95	5.9	15.26
Glysoja.20G053698		F-box protein isoform A [Glycine soja]	4.735	2.24328	6.97573e-09	2.76338e-07	yes	up	4.4	4.12	1.44	17.89	15.99	14.69	3.32	16.19
Glysoja.09G023669		Isoflavone-7-O-methyltransferase 6 [Glycine soja]	0.012	-6.41224	7.0411e-09	2.78649e-07	yes	down	3.2	5.4	15.35	0	0	0.33	7.98333	0.11
Glysoja.10G027089		Galactinol synthase 2 isoform A [Glycine soja]	3.851	1.94528	7.09158e-09	2.80365e-07	yes	up	111.23	53.73	46.02	343.62	246.39	257.86	70.3267	282.623
Glysoja.04G009386		Endoglucanase 9 [Glycine soja]	0.272	-1.87582	7.31297e-09	2.8883e-07	yes	down	17.65	17.73	14.39	5.32	2.61	6.3	16.59	4.74333
Glysoja.05G011707		putative disease resistance protein isoform B [Glycine soja]	5.781	2.53131	7.32153e-09	2.88879e-07	yes	up	3.5	1.71	2.96	7.52	21.21	20.23	2.72333	16.32
Glysoja.08G021511		UDP-glycosyltransferase 83A1 [Glycine soja]	4.764	2.25211	7.33773e-09	2.89229e-07	yes	up	4.04	2.19	2.72	12.69	21.13	10.64	2.98333	14.82
Glysoja.19G050281		Flavonol 7-O-beta-glucosyltransferase UGT74F1 [Glycine soja]	4.783	2.25796	7.38081e-09	2.90638e-07	yes	up	15.3	6.58	5.25	44.25	46.76	41.22	9.04333	44.0767
Glysoja.12G034277		Protein translation factor SUI1-like 1 [Glycine soja]	2.111	1.07809	7.55566e-09	2.97227e-07	yes	up	425.83	340.23	422.04	869.44	981.06	840.11	396.033	896.87
Glysoja.11G031909		Gamma-glutamyl hydrolase isoform A [Glycine soja]	0.433	-1.20672	7.69569e-09	3.02434e-07	yes	down	185.55	165.9	118.58	66.41	77.37	68.25	156.677	70.6767
Glysoja.11G031604		Protein E6 [Glycine soja]	0.301	-1.73215	7.74106e-09	3.03915e-07	yes	down	41.53	81.3	87.62	24.01	19.51	22.89	70.15	22.1367
Glysoja.07G017988		Protein indeterminate-domain 4, chloroplastic isoform B [Glycine soja]	0.129	-2.95533	7.84431e-09	3.07663e-07	yes	down	3.62	11.73	9.13	1.3	1.28	0.51	8.16	1.03
Glysoja.11G030165		Alcohol-forming fatty acyl-CoA reductase isoform A [Glycine soja]	3.869	1.95211	7.94747e-09	3.11242e-07	yes	up	48.61	65.97	29.71	282.97	143.61	149.66	48.0967	192.08
Glysoja.16G044426		putative LRR receptor-like serine/threonine-protein kinase [Glycine soja]	14.452	3.85321	7.95129e-09	3.11242e-07	yes	up	0.71	1.11	0.29	2.25	15.52	13.5	0.703333	10.4233
Glysoja.05G012917		hypothetical protein D0Y65_012912 [Glycine soja]	0.186	-2.42468	8.24792e-09	3.22534e-07	yes	down	3.11	9.01	7.4	1.02	1.48	1.15	6.50667	1.21667
Glysoja.11G028754		Transcription factor MYB26 [Glycine soja]	0.169	-2.56522	8.31224e-09	3.24548e-07	yes	down	5.24	6.95	7.96	0.73	1.73	1.07	6.71667	1.17667
Glysoja.08G020198		Xyloglucan endotransglucosylase/hydrolase 2 [Glycine soja]	0.264	-1.92302	8.31586e-09	3.24548e-07	yes	down	81.98	98.07	120.47	17.01	40.88	24.88	100.173	27.59
Glysoja.11G029022		Peroxidase 51 [Glycine soja]	0.244	-2.0321	8.34187e-09	3.25243e-07	yes	down	25.34	53.05	53.72	8.34	9.52	16.06	44.0367	11.3067
Glysoja.20G054069		Cysteine-rich receptor-like protein kinase 25 [Glycine soja]	4.028	2.0102	8.38238e-09	3.265e-07	yes	up	4.07	8.69	5.8	29.53	14.71	40.41	6.18667	28.2167
Glysoja.03G007427		Cation/H(+) antiporter 20 [Glycine soja]	2.499	1.32134	8.54653e-09	3.32239e-07	yes	up	3.39	4.05	2.66	8.05	8.73	9.38	3.36667	8.72
Glysoja.01G000987		hypothetical protein D0Y65_000987 [Glycine soja]	3.17	1.66429	8.72453e-09	3.38493e-07	yes	up	92.93	74.7	50.97	162.34	278.62	285.1	72.8667	242.02
Glysoja.04G010632		hypothetical protein D0Y65_010628 [Glycine soja]	0.443	-1.17541	8.75997e-09	3.39535e-07	yes	down	31.67	40.19	43.73	17.73	17.31	17.96	38.53	17.6667
Glysoja.03G007847		putative pectinesterase/pectinesterase inhibitor 41 [Glycine soja]	0.133	-2.91381	8.85085e-09	3.42721e-07	yes	down	10.37	3.99	4.75	1.14	0.9	0.6	6.37	0.88
Glysoja.14G039488		Tubulin beta-1 chain [Glycine soja]	0.415	-1.27029	9.01328e-09	3.48669e-07	yes	down	34.69	32.4	33.61	10.96	15.96	16.76	33.5667	14.56
Glysoja.19G051154		NAC transcription factor 47 [Glycine soja]	4.463	2.15791	9.15383e-09	3.5376e-07	yes	up	4.33	2.24	1.93	9.49	13.83	16.36	2.83333	13.2267
Glysoja.10G026941		hypothetical protein D0Y65_026929 [Glycine soja]	0.05	-4.31601	9.18875e-09	3.54763e-07	yes	down	2.06	17.8	20.51	0.42	1.27	0.42	13.4567	0.703333
Glysoja.09G023819		Homeobox-leucine zipper protein HAT14 [Glycine soja]	0.205	-2.28303	9.23078e-09	3.56038e-07	yes	down	6.37	9.57	10.42	2.04	1.06	2.59	8.78667	1.89667
Glysoja.12G034324		hypothetical protein D0Y65_034313 [Glycine soja]	0.468	-1.09685	9.36861e-09	3.61002e-07	yes	down	34.63	37.45	31.15	16.4	16.16	18.02	34.41	16.86
[truncated: 4,224 more rows]

## Sheet: 1.2-G vs 0.6-G
Gene_id	Gene name	Gene description	FC(Y_12_G/Y_06_G)	Log2FC(Y_12_G/Y_06_G)	Pvalue	Padjust	Significant	Regulate	Y_06_G_1	Y_06_G_2	Y_06_G_3	Y_12_G_1	Y_12_G_2	Y_12_G_3	Y_06_G	Y_12_G
[truncated: 1,273 more rows]

[truncated: 3 more sheets: pH-G vs CK-G, pH-G vs 0.6-G, pH-G vs 1.2-G]
