# Supplementary material for: Root-centered sodium sequestration and transcriptomic regulation under salt and alkali stress in wild soybean (Glycine soja)
Source: Front Plant Sci. 2025 Sep 18;16:1675559. doi: 10.3389/fpls.2025.1675559 (PMC12488681; doi:10.3389/fpls.2025.1675559)
Supplement: Supplementary Table 3 — Different expressed genes related to phenylpropanoid and flavonoid biosynthesis under salt and alkali stress treatments. [file Table3.xlsx]

## Sheet: Selected
No.	gene_id	log2fc_CK_06	log2fc_CK_12	log2fc_CK_pH	KO_name
1	Glysoja.09G024744	2.76565	4.583	2.50743	10HGO;CAD
2	Glysoja.11G030245	0.627494	1.86258	0.360702	4CL
3	Glysoja.09G023669	-4.4905	-6.41224	0.335112	7-IOMT
4	Glysoja.10G027381	0.595611	1.73479	1.03937	7-IOMT
5	Glysoja.18G049714	1.66276	0.177537	-0.126431	7-IOMT
6	Glysoja.14G039507	-1.04953	-1.04747	0.938913	CAD
7	Glysoja.04G010498	-0.028059	-0.0793554	0.0439714	CHI/E5.5.1.6
8	Glysoja.20G055074	-0.288208	0.014149	0.476113	CHI/E5.5.1.6
9	Glysoja.02G003781	-1.54752	-1.69217	0.0185172	CHS
10	Glysoja.08G020216	-0.948739	-0.505021	0.962845	CHS
11	Glysoja.08G020224b	-0.257894	0.0306742	1.0358	CHS
12	Glysoja.13G035604	0	0	0	CHS
13	Glysoja.08G020226	0.90387	0.765955	-0.819509	CHS
14	Glysoja.09G023481	-0.227611	-0.460786	0.669901	CHS
15	Glysoja.08G020224a	-0.652309	-0.368584	0.422237	CHS
16	Glysoja.19G051117	0.375606	1.05518	0.787117	CHS
17	Glysoja.06G014451	0	0	0	CHS
18	Glysoja.08G020230	-0.493727	-0.139201	0.900396	CHS
19	Glysoja.05G012391	0	0	0	CHS
20	Glysoja.08G020225	-0.577397	-0.843196	0.170435	CHS
21	Glysoja.01G002365	-0.410351	-0.50959	0.107843	CHS
22	Glysoja.08G020228	-0.504267	-0.622119	1.14289	CHS
23	Glysoja.05G012392	-0.0939255	-0.352124	0.360179	CHS
24	Glysoja.01G000943	-0.121414	-0.436924	0.660765	CHS
25	Glysoja.18G047860	-1.0563	3.01462	3.22853	CYP71D9, F6H
26	Glysoja.13G035989	1.31878	1.4204	-0.00501007	CYP75A
27	Glysoja.20G053142	0	1.89686	0	CYP75A/F3'5'H
28	Glysoja.20G053097	-0.891973	-0.925141	-0.878103	CYP75A/F3'5'H
29	Glysoja.05G011056	0.0465346	1.70439	2.90982	CYP75B1
30	Glysoja.09G023220	0.629496	3.41275	1.97546	CYP81E1_7
31	Glysoja.09G023221	0.952907	1.54003	0.250015	CYP81E1_7
32	Glysoja.16G043780	0.357339	1.43976	1.04337	CYP81E1_7
33	Glysoja.07G017671	1.90625	2.11311	2.11544	E1.14.11.61
34	Glysoja.05G012328	0.0697999	4.1948	5.68375	E2.1.1.104
35	Glysoja.09G025523	0.00362431	1.09427	1.41936	E2.1.1.68, COMT
36	Glysoja.08G022220	3.84154	4.47566	1.61493	E2.3.1.133, HCT
37	Glysoja.06G015872	1.71008	2.9026	2.49131	E3.2.1.21
38	Glysoja.12G033456	-1.33917	-3.54709	0.342685	E3.2.1.21
39	Glysoja.12G033460	-1.8919	-1.02047	0.0339618	E3.2.1.21
40	Glysoja.12G033458	-1.08358	-0.799197	0.259079	E3.2.1.21;LCT
41	Glysoja.06G014375	0	0.998412	1.04545	FLS
42	Glysoja.03G007523	-0.507523	0.198363	1.08906	PAL
43	Glysoja.01G001388	0.499892	0.843589	3.30844	Peroxidase
44	Glysoja.02G002620	-2.29629	-0.392408	1.55938	Peroxidase
45	Glysoja.02G003036	0.551552	1.68323	0.827022	Peroxidase
46	Glysoja.02G003837	-0.302657	-1.71148	0.232506	Peroxidase
47	Glysoja.02G004851	0.615242	1.30458	1.22985	Peroxidase
48	Glysoja.03G006018	0.522173	1.94599	2.00193	Peroxidase
49	Glysoja.03G006019	-0.105357	0.708798	2.64787	Peroxidase
50	Glysoja.03G006021	-0.208043	0.658186	2.60106	Peroxidase
51	Glysoja.03G006023	0.114261	-1.44218	2.22202	Peroxidase
52	Glysoja.03G006024	0.371798	0.596326	3.25605	Peroxidase
53	Glysoja.03G007772	-0.335285	-1.66955	0.354228	Peroxidase
54	Glysoja.05G011888	-0.81056	-1.24849	0.423782	Peroxidase
55	Glysoja.06G016246	-0.71266	-1.09389	0.545997	Peroxidase
56	Glysoja.07G018540	0.670685	1.06078	0.361824	Peroxidase
57	Glysoja.09G023217	-0.953626	-3.1639	0.590434	Peroxidase
58	Glysoja.09G023295	0.229821	-1.36992	0.196562	Peroxidase
59	Glysoja.09G023380	9.55012	7.0478	2.98768	Peroxidase
60	Glysoja.09G025483	-1.41116	-3.31516	0.331189	Peroxidase
61	Glysoja.09G025545	-0.0312854	0.601489	2.91721	Peroxidase
62	Glysoja.09G025548	0.405784	-0.871801	3.70402	Peroxidase
63	Glysoja.10G025657	-0.15992	2.30413	2.73794	Peroxidase
64	Glysoja.10G025790	-0.294274	-1.22303	0.0866758	Peroxidase
65	Glysoja.11G030448	-1.15887	-2.0524	1.31473	Peroxidase
66	Glysoja.11G032280	-0.751041	-1.61825	0.0797861	Peroxidase
67	Glysoja.12G033906	-0.931408	-1.33067	0.283952	Peroxidase
68	Glysoja.12G034915	-1.09706	-1.84243	0.193443	Peroxidase
69	Glysoja.12G034916	-0.344149	-1.16467	0.120332	Peroxidase
70	Glysoja.13G036325	-0.0434003	-2.02524	0.571068	Peroxidase
71	Glysoja.14G039321	1.07815	1.34932	1.79725	Peroxidase
72	Glysoja.14G039322	-1.04693	-1.96146	0.252361	Peroxidase
73	Glysoja.15G040027	1.47519	2.38922	0.321785	Peroxidase
74	Glysoja.15G040768	-1.31483	0.704359	0.670878	Peroxidase
75	Glysoja.15G040771	-0.939971	-1.27974	0.658885	Peroxidase
76	Glysoja.15G040773	-0.161802	0.750521	1.3316	Peroxidase
77	Glysoja.15G041037	-0.997488	-2.76563	0.0921159	Peroxidase
78	Glysoja.15G041107	0.631796	0.0890298	1.33243	Peroxidase
79	Glysoja.16G042824	0.510465	0.0708041	1.50613	Peroxidase
80	Glysoja.16G043621	0.890665	2.08431	1.10723	Peroxidase
81	Glysoja.16G043919	-1.69148	-2.42569	0.573663	Peroxidase
82	Glysoja.17G046034	-1.87417	-2.43753	0.278438	Peroxidase
83	Glysoja.18G047633	-2.29334	-3.02698	0.736405	Peroxidase
84	Glysoja.18G047634	-0.293353	-1.41223	0.489004	Peroxidase
85	Glysoja.19G050980	-0.0350933	-1.45653	0.75778	Peroxidase
86	Glysoja.20G052706	-1.06872	-1.46702	0.954957	Peroxidase
87	Glysoja.20G054387	-0.335077	0.879511	1.36603	Peroxidase
88	Glysoja.20G055075	-0.396418	-1.31297	0.437834	Peroxidase
89	Glysoja.05G013141	-0.840701	-1.45493	0.556734	REF1
90	Glysoja.11G031464	1.85239	1.82104	1.46497	SCPL19, SNG2;SCPL-I
91	Glysoja.08G021530	0.806075	1.02211	1.21813	SOMT-2;7-IOMT
92	Glysoja.01G001874	1.32408	1.6977	0.587205	UGT72E
93	Glysoja.03G005951	-1.37561	-4.57903	0.630495	UGT72E
94	Glysoja.11G029169	1.95087	3.13007	2.14592	UGT72E

## Sheet: All
No.	gene_id	log2fc_CK_06	log2fc_CK_12	log2fc_CK_pH	KO_name
1	Glysoja.09G024744	2.76565	4.583	2.50743	10HGO;CAD
2	Glysoja.11G030245	0.627494	1.86258	0.360702	4CL
3	Glysoja.09G023669	-4.4905	-6.41224	0.335112	7-IOMT
4	Glysoja.10G027381	0.595611	1.73479	1.03937	7-IOMT
5	Glysoja.18G049714	1.66276	0.177537	-0.126431	7-IOMT
6	Glysoja.14G039507	-1.04953	-1.04747	0.938913	CAD
7	Glysoja.10G028484	-1.00935	-2.0477	-0.648199	CHI/E5.5.1.6
8	Glysoja.04G010498	-0.028059	-0.0793554	0.0439714	CHI/E5.5.1.6
9	Glysoja.20G055074	-0.288208	0.014149	0.476113	CHI/E5.5.1.6
10	Glysoja.06G014681	-0.478119	-0.390482	-0.102395	CHI/E5.5.1.6
11	Glysoja.20G055073	-1.07503	-1.20776	-0.607599	CHI/E5.5.1.6
12	Glysoja.20G055072	-0.862191	-0.939475	-0.671551	CHI/E5.5.1.6
13	Glysoja.02G003781	-1.54752	-1.69217	0.0185172	CHS
14	Glysoja.08G020216	-0.948739	-0.505021	0.962845	CHS
15	Glysoja.08G020229	-1.70866	-1.87102	-0.513371	CHS
16	Glysoja.11G028657	-0.437182	-0.468261	-0.0132587	CHS
17	Glysoja.08G020224b	-0.257894	0.0306742	1.0358	CHS
18	Glysoja.13G035604	0	0	0	CHS
19	Glysoja.08G020226	0.90387	0.765955	-0.819509	CHS
20	Glysoja.09G023481	-0.227611	-0.460786	0.669901	CHS
21	Glysoja.08G020224a	-0.652309	-0.368584	0.422237	CHS
22	Glysoja.19G051117	0.375606	1.05518	0.787117	CHS
23	Glysoja.06G014451	0	0	0	CHS
24	Glysoja.08G020230	-0.493727	-0.139201	0.900396	CHS
25	Glysoja.05G012391	0	0	0	CHS
26	Glysoja.08G020225	-0.577397	-0.843196	0.170435	CHS
27	Glysoja.01G002365	-0.410351	-0.50959	0.107843	CHS
28	Glysoja.08G020228	-0.504267	-0.622119	1.14289	CHS
29	Glysoja.05G012392	-0.0939255	-0.352124	0.360179	CHS
30	Glysoja.01G000943	-0.121414	-0.436924	0.660765	CHS
31	Glysoja.18G047860	-1.0563	3.01462	3.22853	CYP71D9, F6H
32	Glysoja.13G035989	1.31878	1.4204	-0.00501007	CYP75A
33	Glysoja.20G053142	0	1.89686	0	CYP75A/F3'5'H
34	Glysoja.20G053097	-0.891973	-0.925141	-0.878103	CYP75A/F3'5'H
35	Glysoja.05G011056	0.0465346	1.70439	2.90982	CYP75B1
36	Glysoja.09G023220	0.629496	3.41275	1.97546	CYP81E1_7
37	Glysoja.09G023221	0.952907	1.54003	0.250015	CYP81E1_7
38	Glysoja.16G043780	0.357339	1.43976	1.04337	CYP81E1_7
39	Glysoja.07G017671	1.90625	2.11311	2.11544	E1.14.11.61
40	Glysoja.05G012328	0.0697999	4.1948	5.68375	E2.1.1.104
41	Glysoja.09G025523	0.00362431	1.09427	1.41936	E2.1.1.68, COMT
42	Glysoja.08G022220	3.84154	4.47566	1.61493	E2.3.1.133, HCT
43	Glysoja.06G015872	1.71008	2.9026	2.49131	E3.2.1.21
44	Glysoja.12G033456	-1.33917	-3.54709	0.342685	E3.2.1.21
45	Glysoja.12G033460	-1.8919	-1.02047	0.0339618	E3.2.1.21
46	Glysoja.12G033458	-1.08358	-0.799197	0.259079	E3.2.1.21;LCT
47	Glysoja.02G002999	-0.550854	-2.58766	-0.611807	F3H
48	Glysoja.02G002997	-0.48241	-2.9377	-3.56537	F3H
49	Glysoja.06G014375	0	0.998412	1.04545	FLS
50	Glysoja.05G011647	-2.20965	-1.26087	-3.08868	FLS
51	Glysoja.13G036087	-0.778281	-1.05017	-2.59346	FLS
52	Glysoja.03G007523	-0.507523	0.198363	1.08906	PAL
53	Glysoja.01G001388	0.499892	0.843589	3.30844	Peroxidase
54	Glysoja.02G002620	-2.29629	-0.392408	1.55938	Peroxidase
55	Glysoja.02G003036	0.551552	1.68323	0.827022	Peroxidase
56	Glysoja.02G003837	-0.302657	-1.71148	0.232506	Peroxidase
57	Glysoja.02G004851	0.615242	1.30458	1.22985	Peroxidase
58	Glysoja.03G006018	0.522173	1.94599	2.00193	Peroxidase
59	Glysoja.03G006019	-0.105357	0.708798	2.64787	Peroxidase
60	Glysoja.03G006021	-0.208043	0.658186	2.60106	Peroxidase
61	Glysoja.03G006023	0.114261	-1.44218	2.22202	Peroxidase
62	Glysoja.03G006024	0.371798	0.596326	3.25605	Peroxidase
63	Glysoja.03G007772	-0.335285	-1.66955	0.354228	Peroxidase
64	Glysoja.05G011888	-0.81056	-1.24849	0.423782	Peroxidase
65	Glysoja.06G016246	-0.71266	-1.09389	0.545997	Peroxidase
66	Glysoja.07G018540	0.670685	1.06078	0.361824	Peroxidase
67	Glysoja.09G023217	-0.953626	-3.1639	0.590434	Peroxidase
68	Glysoja.09G023295	0.229821	-1.36992	0.196562	Peroxidase
69	Glysoja.09G023380	9.55012	7.0478	2.98768	Peroxidase
70	Glysoja.09G025483	-1.41116	-3.31516	0.331189	Peroxidase
71	Glysoja.09G025545	-0.0312854	0.601489	2.91721	Peroxidase
72	Glysoja.09G025548	0.405784	-0.871801	3.70402	Peroxidase
73	Glysoja.10G025657	-0.15992	2.30413	2.73794	Peroxidase
74	Glysoja.10G025790	-0.294274	-1.22303	0.0866758	Peroxidase
75	Glysoja.11G030448	-1.15887	-2.0524	1.31473	Peroxidase
76	Glysoja.11G032280	-0.751041	-1.61825	0.0797861	Peroxidase
77	Glysoja.12G033906	-0.931408	-1.33067	0.283952	Peroxidase
78	Glysoja.12G034915	-1.09706	-1.84243	0.193443	Peroxidase
79	Glysoja.12G034916	-0.344149	-1.16467	0.120332	Peroxidase
80	Glysoja.13G036325	-0.0434003	-2.02524	0.571068	Peroxidase
81	Glysoja.14G039321	1.07815	1.34932	1.79725	Peroxidase
82	Glysoja.14G039322	-1.04693	-1.96146	0.252361	Peroxidase
83	Glysoja.15G040027	1.47519	2.38922	0.321785	Peroxidase
84	Glysoja.15G040768	-1.31483	0.704359	0.670878	Peroxidase
85	Glysoja.15G040771	-0.939971	-1.27974	0.658885	Peroxidase
86	Glysoja.15G040773	-0.161802	0.750521	1.3316	Peroxidase
87	Glysoja.15G041037	-0.997488	-2.76563	0.0921159	Peroxidase
88	Glysoja.15G041107	0.631796	0.0890298	1.33243	Peroxidase
89	Glysoja.16G042824	0.510465	0.0708041	1.50613	Peroxidase
90	Glysoja.16G043621	0.890665	2.08431	1.10723	Peroxidase
91	Glysoja.16G043919	-1.69148	-2.42569	0.573663	Peroxidase
92	Glysoja.17G046034	-1.87417	-2.43753	0.278438	Peroxidase
93	Glysoja.18G047633	-2.29334	-3.02698	0.736405	Peroxidase
94	Glysoja.18G047634	-0.293353	-1.41223	0.489004	Peroxidase
95	Glysoja.19G050980	-0.0350933	-1.45653	0.75778	Peroxidase
96	Glysoja.20G052706	-1.06872	-1.46702	0.954957	Peroxidase
97	Glysoja.20G054387	-0.335077	0.879511	1.36603	Peroxidase
98	Glysoja.20G055075	-0.396418	-1.31297	0.437834	Peroxidase
99	Glysoja.05G013141	-0.840701	-1.45493	0.556734	REF1
100	Glysoja.11G031464	1.85239	1.82104	1.46497	SCPL19, SNG2;SCPL-I
101	Glysoja.08G021530	0.806075	1.02211	1.21813	SOMT-2;7-IOMT
102	Glysoja.01G001874	1.32408	1.6977	0.587205	UGT72E
103	Glysoja.03G005951	-1.37561	-4.57903	0.630495	UGT72E
104	Glysoja.11G029169	1.95087	3.13007	2.14592	UGT72E
105	Glysoja.06G015561	-2.40042	-1.75501	-0.823492	UGT79B1
