# Supplementary material for: Root-centered sodium sequestration and transcriptomic regulation under salt and alkali stress in wild soybean (Glycine soja)
Source: Front Plant Sci. 2025 Sep 18;16:1675559. doi: 10.3389/fpls.2025.1675559 (PMC12488681; doi:10.3389/fpls.2025.1675559)
Supplement: Supplementary Table 4 — Primers for qRT-PCR. [file Table4.xlsx]

## Sheet: Sheet1
Supplementary Table 4. Primer used.
Primer name	Sequence (5'-3')
Glysoja.02G003781 F	ATCAGATCCTCTGCCAGCTGAA
Glysoja.02G003781 R	GGCCTTTTCGATGTTCTTGGA
Glysoja.03G006024 F	ACAAGAAAGGGCTTCTTCGCT
Glysoja.03G006024 R	AGTCCTGGCGGAAAACCTTGG
Glysoja.04G010835 F	CATTGCGATTGTCTCTGTCCG
Glysoja.04G010835 R	ATCCACACCATGTAGCAACCA
Glysoja.09G024744 F	CTGGGCATGAGATTGTGGGT
Glysoja.09G024744 R	CGAACATGAGCCACACGAAC
Glysoja.13G035989 F	TGGGGAGGAACTATCGCTCA
Glysoja.13G035989 R	CGGCGATCCCTTCCTATGAC
Glysoja.18G049679 F	CCTTGAGCCAGGAGGGTTTT
Glysoja.18G049679 R	TCTCTTCAGCCTCTCGTTCG
GsGAPDH F	GACTGGTATGGCATTCCGTGT
GsGAPDH R	GCCCTCTGATTCCTCCTTGA
